# Supplementary material for: High Cysteine Membrane Proteins (HCMPs) Are Up-Regulated During Giardia-Host Cell Interactions
Source: Front Genet. 2020 Aug 18;11:913. doi: 10.3389/fgene.2020.00913 (PMC7461913; doi:10.3389/fgene.2020.00913)
Supplement: Supplementary file 1 [file Table_1.XLSX]

## Sheet: Appendix
Table S1: List of primers used
qPCR primers for Oxidative Stress, Chromatin and Iron regulation of HCMPs
Gene ID	Primer sequence	Direction (5’- 3’)
GL50803_115066	ATGCTGGAATGTGCGTAGAG	Forward, 1481-1500
	GAAAGTGCGTCCGAATAGG	Reverse, 1633-1615
GL50803_91707	AGCTCCGATTGATGGTGTATG	Forward, 642-662
	CACCCGCCTTTGTGATAGAT	Reverse, 743-724
GL50803_9620	GATGGGAGTATTCTTATTGATGGTAT	Forward, 1537-1562
	CATTCGTGGCAAAAGTCTCTC	Reverse, 1622-1602
GL50803_7715	ACTGGAAGTTGCTCAGATTGT	Forward, 868-888
	GGGAACATCAGTCGCATCATA	Reverse, 954-934
GL50803_11309	GGTATGTCCTCTAGGGTGTATCTGTGA	Forward, 1803-1829
	ATCGGTCCTATCGGGGTCCTTC	Reverse, 1902-1881
C- and N-terminal cloning primers for HCMPs. Restriction enzyme sites red font , HA tag green font and gene sequences black font
Gene ID	Primer sequences C-terminal	Primer sequences N-terminal	Direction (5’- 3’)
GL50803_91707	CAAGCTTGCCCAACCCATACAGATTGCGTAG	CAAGCTTGCCCAACCCATACAGATTGCGTAG	Forward1
	CGAATTCAACTCATCTACGCTGCCCAG	CAGATCTCGGAGTCGAACTATCGTCTGCCTG	Reverse1
		CAGATCTTATCCCTACGACGTGCCAGATTACGCATATCCGTACGATGTTCCTGACTATGCTTACCCCTATGATGTCCCTGACTACGCCTATGTAAACAGCTACTACGTGGCATGCGGCCC	Forward2
		CGGGCCCTTAAAACTCATCTACGCTGCCCATG	Reverse2
GL50803_7715	CAAGCTTGTTCGTCGTCTGTAATGATAGCAGAC	CAAGCTTGTTCGTCGTCTGTAATGATAGCAGAC	Forward1
	CGAATTCAAGTCGTCAACTGAGCCCACG	CAGATCT CGAGTTGCGCAGGGGTTCCGTCTC	Reverse1
		CAGATCTTATCCCTACGACGTGCCAGATTACGCATATCCGTACGATGTTCCTGACTATGCTTACCCCTATGATGTCCCTGACTACGCC CCC TATCAGAACGGATTTGGGATAAGCTGTTC	Forward 2
		CGGGCCCTTAAAAGTCGTCAACTGAGCCCAC	Reverse2
GL50803_115066	CTCTAGAACGGCCATGAGCTGTGCACAGAGTGC	CTCTAGAACGGCCATGAGCTGTGCACAGAGTGC	Forward1
	CGAATTCTTCAACGGTGTAGTGATAGA	CAGATCT GCAATCGTTGACCTGGTAGGAGTGCG	Reverse1
		CAGATCTTATCCCTACGACGTGCCAGATTACGCATATCCGTACGATGTTCCTGACTATGCTTACCCCTATGATGTCCCTGACTACGCCTGC GCAGAGGACCATTGTGAGGAGATC	Forward 2
		CGGATCCTCAATTCAACGGTGTAGTGATAGATG	Reverse 2
