# Supplementary material for: High Cysteine Membrane Proteins (HCMPs) Are Up-Regulated During Giardia-Host Cell Interactions
Source: Front Genet. 2020 Aug 18;11:913. doi: 10.3389/fgene.2020.00913 (PMC7461913; doi:10.3389/fgene.2020.00913)
Supplement: Supplementary file 2 [file Table_2.XLSX]

## Sheet:  Table S2Troph int 1.5vs0 
Geneid	Length	Description	Chromosome	logFC	logCPM	F	PValue	FDR
GL50803_3470	1113	ABC transporter family protein	chr5	2.21	9.88	438.03	1.7e-10	2.0e-07
GL50803_17121	662	Bip	chr4	2.05	11.78	71.15	2.9e-06	4.3e-05
GL50803_137727	1681	High cysteine membrane protein EGF-like	chr2	1.98	9.85	280.86	2.0e-09	8.3e-07
GL50803_16568	945	Transcription factor, putative	chr4	1.81	8.86	109.09	3.3e-07	1.2e-05
GL50803_8227	1065	ATP-binding cassette protein 5	chr1	1.77	9.65	141.26	8.4e-08	5.1e-06
GL50803_7195	910	Glutamate synthase	chr5	1.75	10.15	82.32	1.4e-06	2.8e-05
GL50803_5800	262	Lipid binding protein	chr2	1.72	10.84	66.62	4.1e-06	5.4e-05
GL50803_d15250	623	High cysteine membrane protein Group 6	chr5	1.67	2.34	64.76	4.7e-06	6.0e-05
GL50803_14670	116	Protein disulfide isomerase PDI3	chr1	1.64	8.63	37.49	6.4e-05	3.7e-04
GL50803_22547	1025	High cysteine membrane protein Group 2	chr1	1.45	6.61	274.02	2.3e-09	8.3e-07
GL50803_114636	828	Hypothetical protein	chr3	1.39	6.49	140.11	8.8e-08	5.3e-06
GL50803_28477	62	Hypothetical protein	chr5	1.39	8.67	64.48	4.8e-06	6.0e-05
GL50803_15450	930	Hypothetical protein	chr4	1.39	5.33	257.65	3.2e-09	9.1e-07
GL50803_113415	282	Hypothetical protein	chr2	1.37	4.06	98.08	5.7e-07	1.6e-05
GL50803_16269	621	FAD synthetase	chr2	1.36	6.29	303.94	1.3e-09	7.5e-07
GL50803_9593	1003	Coatomer beta' subunit	chr5	1.36	8.40	139.03	9.1e-08	5.4e-06
GL50803_10217	303	Cathepsin B	chr1	1.34	9.12	98.20	5.7e-07	1.6e-05
GL50803_14521	201	Peroxiredoxin 1	chr3	1.29	12.89	76.80	2.0e-06	3.4e-05
GL50803_113971	481	Transducin	chr4	1.29	5.74	64.10	4.9e-06	6.1e-05
GL50803_115066	1167	High cysteine membrane protein VSP-like	chr2	1.28	11.77	25.85	3.1e-04	1.2e-03
GL50803_14759	471	6-phosphogluconate dehydrogenase, decarboxylating	chr4	1.24	10.80	76.86	2.0e-06	3.4e-05
GL50803_16452	384	Hypothetical protein	chr2	1.22	3.37	86.08	1.1e-06	2.4e-05
GL50803_15250	623	High cysteine membrane protein Group 6	chr5	1.22	3.38	42.20	3.6e-05	2.5e-04
GL50803_32419	564	Hypothetical protein	chr5	1.22	9.18	179.02	2.3e-08	2.9e-06
GL50803_9620	814	High cysteine membrane protein Group 2	chr2	1.21	8.68	183.33	2.1e-08	2.8e-06
GL50803_22504	106	Hypothetical protein	chr2	1.20	5.89	126.39	1.5e-07	7.4e-06
GL50803_27602	845	Nop14-like family protein	chr4	1.19	6.46	175.42	2.6e-08	3.0e-06
GL50803_8329	185	Vacuolar protein sorting 25	chr2	1.17	7.01	136.21	1.0e-07	5.8e-06
GL50803_8377	284	Putative TM nitroreductase	chr1	1.14	8.00	33.95	9.9e-05	5.2e-04
GL50803_13874	167	Cyclin-like protein	chr4	1.13	6.71	54.62	1.1e-05	1.0e-04
GL50803_6289	133	FixW protein, putative	chr5	1.12	9.37	45.85	2.5e-05	1.9e-04
GL50803_23634	2015	Hypothetical protein	chr5	1.12	6.62	171.51	3.0e-08	3.1e-06
GL50803_4204	247	ADP-sugar diphosphatase	chr1	1.12	8.74	112.99	2.7e-07	1.0e-05
GL50803_16076	201	Peroxiredoxin 1	chr5	1.11	9.12	12.91	4.0e-03	9.5e-03
GL50803_15556	337	Hypothetical protein	chr3	1.11	5.35	116.79	2.3e-07	9.5e-06
GL50803_33030	480	Nar1	chr4	1.11	7.46	139.79	8.9e-08	5.3e-06
GL50803_14164	811	Ankyrin repeat protein 1	chr3	1.11	8.89	75.62	2.2e-06	3.6e-05
GL50803_5942	442	Polyadenylate-binding protein, putative	chr1	1.10	9.11	116.54	2.3e-07	9.5e-06
GL50803_5294	826	Ribosome biogenesis protein	chr4	1.10	7.55	115.99	2.4e-07	9.6e-06
GL50803_26679	95	Hypothetical protein	chr1	1.10	2.92	46.24	2.4e-05	1.8e-04
GL50803_17263	473	Histone acetyltransferase MYST1	chr1	1.09	6.21	178.92	2.4e-08	2.9e-06
GL50803_8064	116	Protein disulfide isomerase PDI5	chr1	1.09	9.32	19.15	1.0e-03	3.2e-03
GL50803_13455	575	Hypothetical protein	chr4	1.09	6.33	52.84	1.3e-05	1.2e-04
GL50803_61026	103	Hypothetical protein	chr3	1.08	2.76	55.21	1.0e-05	1.0e-04
GL50803_9707	61	Hypothetical protein	chr3	1.08	3.84	90.33	8.8e-07	2.1e-05
GL50803_8722	530	Myb 1-like protein	chr5	1.07	10.67	21.63	6.3e-04	2.2e-03
GL50803_6367	275	Hypothetical protein	chr3	1.06	5.66	54.91	1.1e-05	1.0e-04
GL50803_2732	107	Helix-turn-helix domain-containing protein	chr5	1.06	7.31	55.18	1.0e-05	1.0e-04
GL50803_31576	170	Ubiquitin-conjugating enzyme E2	chr4	1.05	2.89	41.27	4.0e-05	2.7e-04
GL50803_6254	156	Hypothetical protein	chr2	1.03	4.85	92.04	8.0e-07	1.9e-05
GL50803_17516	308	Cathepsin B	chr1	1.03	9.73	52.96	1.3e-05	1.2e-04
GL50803_12795	237	Hypothetical protein	chr5	1.03	5.65	100.94	4.9e-07	1.5e-05
GL50803_9355	134	Thioredoxin-like protein	chr5	1.02	9.61	26.48	2.8e-04	1.1e-03
GL50803_38519	614	Hypothetical protein	chr4	1.02	3.52	62.19	5.7e-06	6.6e-05
GL50803_21512	291	S-adenosylmethionine-dependent methyltransferase, putative	chr5	1.02	5.41	156.49	4.8e-08	4.0e-06
GL50803_16424	252	Disc-associated protein	chr2	1.02	9.38	64.79	4.7e-06	6.0e-05
GL50803_60537	100	Hypothetical protein	chr5	1.01	2.53	38.58	5.5e-05	3.3e-04
GL50803_21942	449	NADP-specific glutamate dehydrogenase	chr4	1.01	12.58	29.73	1.7e-04	7.8e-04
GL50803_15418	498	Hypothetical protein	chr5	1.01	5.16	69.49	3.3e-06	4.7e-05
GL50803_17386	1158	Ubiquitin-protein ligase E3A	chr2	1.00	7.12	205.00	1.1e-08	1.9e-06
GL50803_14651	148	Glucosamine 6-phosphate N-acetyltransferase	chr5	1.00	6.82	105.44	3.9e-07	1.3e-05
GL50803_8883	460	Hypothetical protein	chr4	1.00	6.46	12.99	3.9e-03	9.3e-03
GL50803_34093	77	Ribosomal L38e	chr4	0.99	8.60	50.63	1.6e-05	1.4e-04
GL50803_16384	245	Hypothetical protein	chr5	0.99	6.77	150.65	5.9e-08	4.2e-06
GL50803_16812	340	Hypothetical protein	chr5	0.99	5.78	141.62	8.3e-08	5.1e-06
GL50803_103713	354	Protein disulfide isomerase PDI4	chr3	0.99	9.15	14.24	2.9e-03	7.3e-03
GL50803_16900	531	Collagen alpha 1 chain	chr3	0.99	7.56	234.85	5.3e-09	1.1e-06
GL50803_137733	297	Kinase, NEK	chr2	0.98	9.07	76.63	2.0e-06	3.4e-05
GL50803_13652	161	Calmodulin	chr5	0.98	4.17	72.63	2.7e-06	4.1e-05
GL50803_10858	361	MYG1 protein	chr1	0.97	6.63	94.11	7.1e-07	1.8e-05
GL50803_14843	570	Chaperone protein dnaJ	chr5	0.96	7.52	31.91	1.3e-04	6.2e-04
GL50803_5871	368	Developmentally regulated GTP-binding protein 1	chr4	0.96	5.16	41.47	3.9e-05	2.6e-04
GL50803_15538	337	Eukaryotic translation initiation factor 5	chr4	0.96	8.15	159.32	4.4e-08	3.7e-06
GL50803_15244	228	Hypothetical protein	chr4	0.95	6.26	96.19	6.3e-07	1.7e-05
GL50803_112885	180	Adenine phosphoribosyltransferase	chr1	0.95	8.57	85.82	1.1e-06	2.4e-05
GL50803_29692	132	Hypothetical protein	chr3	0.95	3.14	61.10	6.3e-06	7.1e-05
GL50803_16882	479	Bystin	chr2	0.95	6.16	40.25	4.5e-05	2.9e-04
GL50803_13777	717	Cell division control protein 48	chr4	0.94	6.52	98.02	5.8e-07	1.6e-05
GL50803_15317	1615	High cysteine membrane protein Group 1	chr4	0.94	12.65	53.52	1.2e-05	1.1e-04
GL50803_113531	1687	High cysteine membrane protein EGF-like	chr5	0.94	9.87	53.17	1.2e-05	1.1e-04
GL50803_14046	142	Hypothetical protein	chr4	0.93	6.76	101.24	4.9e-07	1.5e-05
GL50803_10659	724	High cysteine membrane protein Group 1	chr5	0.93	7.19	99.49	5.3e-07	1.5e-05
GL50803_16577	637	Hypothetical protein	chr5	0.92	7.13	180.34	2.3e-08	2.9e-06
GL50803_9489	210	R-SNARE 1	chr4	0.92	7.19	147.32	6.7e-08	4.3e-06
GL50803_113987	833	High cysteine membrane protein Group 3	chr4	0.92	8.35	70.00	3.2e-06	4.6e-05
GL50803_3467	320	Hypothetical protein	chr4	0.91	5.25	97.10	6.0e-07	1.6e-05
GL50803_26749	192	Hypothetical protein	chr5	0.91	3.87	33.01	1.1e-04	5.6e-04
GL50803_5926	774	Ankyrin repeat protein 1	chr1	0.91	6.91	153.88	5.3e-08	4.1e-06
GL50803_33809	241	Hypothetical protein	chr5	0.91	5.91	78.90	1.7e-06	3.2e-05
GL50803_9913	452	Hypothetical protein	chr4	0.91	5.39	37.76	6.0e-05	3.6e-04
GL50803_20081	129	Hypothetical protein	chr5	0.91	7.53	60.62	6.5e-06	7.3e-05
GL50803_5810	131	Pyridoxamine 5'-phosphate oxidase	chr4	0.91	9.39	14.62	2.6e-03	6.9e-03
GL50803_6589	931	Ankyrin repeat protein 2	chr3	0.90	5.50	108.53	3.4e-07	1.2e-05
GL50803_13667	512	Notchless	chr4	0.90	6.17	76.51	2.0e-06	3.5e-05
GL50803_15487	960	WD40 repeat protein	chr2	0.90	7.50	195.55	1.5e-08	2.1e-06
GL50803_16601	644	Hypothetical protein	chr2	0.90	6.52	62.11	5.8e-06	6.7e-05
GL50803_114991	1451	High cysteine membrane protein EGF-like	chr2	0.90	8.25	30.87	1.5e-04	6.9e-04
GL50803_112432	678	High cysteine membrane protein Group 5	chr4	0.89	8.47	22.09	5.8e-04	2.0e-03
GL50803_29487	234	Protein disulfide isomerase	chr4	0.89	8.49	14.89	2.5e-03	6.5e-03
GL50803_102813	343	Ankyrin repeat protein 1	chr4	0.89	10.23	45.47	2.6e-05	1.9e-04
GL50803_13215	596	Kinase, NEK	chr3	0.89	7.66	94.04	7.1e-07	1.8e-05
GL50803_16615	535	A49-like RNA polymerase I associated factor	chr2	0.89	6.91	149.44	6.2e-08	4.3e-06
GL50803_26835	162	PIG-X / PBN1 family protein	chr4	0.88	3.08	15.44	2.2e-03	5.8e-03
GL50803_15120	234	Hypothetical protein	chr4	0.88	6.87	70.81	3.0e-06	4.4e-05
GL50803_137748	2251	Hypothetical protein	chr3	0.87	9.76	38.72	5.4e-05	3.3e-04
GL50803_13272	367	Uridine nucleosidase	chr5	0.87	11.13	49.68	1.7e-05	1.4e-04
GL50803_7715	682	High cysteine membrane protein Group 1	chr3	0.86	10.58	72.56	2.7e-06	4.1e-05
GL50803_9173	375	WD40 repeat protein	chr5	0.86	7.94	112.16	2.8e-07	1.0e-05
GL50803_35140	801	Hypothetical protein	chr1	0.86	6.14	122.79	1.8e-07	8.2e-06
GL50803_9181	384	Hypothetical protein	chr5	0.86	6.17	83.33	1.3e-06	2.6e-05
GL50803_102722	1293	Ribosome biogenesis protein BMS1	chr3	0.85	7.64	97.67	5.9e-07	1.6e-05
GL50803_20601	104	Hypothetical protein	chr2	0.85	3.82	53.42	1.2e-05	1.1e-04
GL50803_88945	332	GARP-like protein 2	chr5	0.85	6.74	61.89	5.9e-06	6.7e-05
GL50803_9541	187	TRAPPC5/Trs31	chr4	0.85	5.36	116.26	2.4e-07	9.5e-06
GL50803_28657	148	Tetratricopeptide repeat-containing protein	chr4	0.85	5.34	22.68	5.2e-04	1.9e-03
GL50803_61420	612	Ankyrin repeat protein 1	chr2	0.85	10.58	77.52	1.9e-06	3.3e-05
GL50803_8235	305	Ankyrin repeat protein 1	chr1	0.84	8.33	86.34	1.1e-06	2.4e-05
GL50803_30354	709	Kinase, NEK	chr5	0.84	7.70	173.79	2.8e-08	3.0e-06
GL50803_137703	513	Ankyrin repeat protein 1	chr5	0.84	10.09	81.42	1.5e-06	2.9e-05
GL50803_7231	97	CCAAT-binding transcription factor subunit A	chr5	0.84	5.59	77.53	1.9e-06	3.3e-05
GL50803_16967	1419	Kinase, NEK	chr2	0.84	7.56	14.66	2.6e-03	6.8e-03
GL50803_17232	682	Hypothetical protein	chr3	0.83	6.09	69.82	3.2e-06	4.6e-05
GL50803_9952	233	Hypothetical protein	chr4	0.83	3.82	41.40	4.0e-05	2.6e-04
GL50803_5927	291	Qc-SNARE 1	chr1	0.83	7.84	100.61	5.0e-07	1.5e-05
GL50803_27910	125	Rhodanese like protein	chr3	0.83	3.80	55.45	1.0e-05	9.9e-05
GL50803_3157	691	Hypothetical protein	chr5	0.83	5.59	91.35	8.3e-07	2.0e-05
GL50803_37907	116	Signal recognition particle 19 kDa protein	chr1	0.82	4.39	40.84	4.2e-05	2.7e-04
GL50803_5804	106	Hypothetical protein	chr2	0.82	3.94	38.54	5.5e-05	3.3e-04
GL50803_21063	679	RNA pol II accessory factor, Cdc73 family, C-terminal domain-containing protein	chr5	0.82	6.76	145.24	7.2e-08	4.6e-06
GL50803_8055	298	Hypothetical protein	chr1	0.82	8.87	44.88	2.7e-05	2.0e-04
GL50803_9916	213	Hypothetical protein	chr4	0.82	6.10	47.76	2.0e-05	1.7e-04
GL50803_1894	227	U3 small nucleolar RNA-associated protein 11, putative	chr4	0.82	6.33	67.76	3.8e-06	5.2e-05
GL50803_6259	220	Ankyrin repeat protein 1	chr4	0.82	4.74	55.96	9.6e-06	9.6e-05
GL50803_113892	758	Long chain fatty acid CoA ligase, putative	chr5	0.82	8.58	96.84	6.1e-07	1.6e-05
GL50803_8361	516	SOF1 protein	chr4	0.81	5.78	75.64	2.2e-06	3.6e-05
GL50803_17329	374	RING-type zinc-finger domain-containing protein	chr1	0.81	7.54	49.21	1.8e-05	1.5e-04
GL50803_5489	536	Kinase, NEK	chr3	0.81	9.46	22.19	5.7e-04	2.0e-03
GL50803_24009	435	Ankyrin repeat protein 1	chr3	0.81	7.53	94.64	6.9e-07	1.8e-05
GL50803_20315	140	Hypothetical protein	chr5	0.81	5.31	20.65	7.5e-04	2.5e-03
GL50803_13926	148	Ribosomal protein L7Ae/L30e/S12e/Gadd45 family protein	chr1	0.81	5.05	50.41	1.6e-05	1.4e-04
GL50803_16160	296	Cathepsin B	chr3	0.81	10.82	54.43	1.1e-05	1.1e-04
GL50803_15867	601	GTP-binding protein	chr5	0.80	6.45	130.68	1.3e-07	6.6e-06
GL50803_15134	1039	Kinesin-6	chr3	0.79	6.65	71.03	3.0e-06	4.4e-05
GL50803_11287	122	Ribosomal protein L7Ae	chr4	0.79	6.32	76.09	2.1e-06	3.5e-05
GL50803_112695	442	Hypothetical protein	chr5	0.79	4.67	25.24	3.4e-04	1.3e-03
GL50803_25296	1432	Ankyrin repeat protein 1	chr2	0.78	9.87	24.03	4.1e-04	1.5e-03
GL50803_23560	806	Hypothetical protein	chr3	0.78	7.00	77.68	1.9e-06	3.3e-05
GL50803_4420	266	Hypothetical protein	chr5	0.78	6.53	63.54	5.2e-06	6.3e-05
GL50803_480	120	Translation initiation inhibitor	chr2	0.78	8.11	44.76	2.8e-05	2.0e-04
GL50803_8880	593	Hypothetical protein	chr4	0.78	6.32	17.22	1.5e-03	4.3e-03
GL50803_24528	404	Hypothetical protein	chr4	0.78	6.48	21.84	6.1e-04	2.1e-03
GL50803_8048	411	Hypothetical protein	chr1	0.78	9.98	31.34	1.4e-04	6.6e-04
GL50803_4369	120	Rhodanese-like domain-containing protein	chr3	0.78	4.52	74.60	2.3e-06	3.8e-05
GL50803_16500	716	WD-repeat protein	chr4	0.78	6.59	56.47	9.2e-06	9.3e-05
GL50803_23767	494	Las1-like protein	chr5	0.77	5.55	48.18	2.0e-05	1.6e-04
GL50803_8035	755	Ribosome biogenesis protein ERB1	chr5	0.77	7.47	24.79	3.7e-04	1.4e-03
GL50803_15555	730	ATP-dependent RNA helicase	chr3	0.77	6.22	91.75	8.1e-07	1.9e-05
GL50803_17604	224	Ankyrin repeat protein 1	chr3	0.77	7.21	41.21	4.1e-05	2.7e-04
GL50803_8250	158	RNA recognition motif-containing protein	chr1	0.77	6.53	19.78	8.9e-04	2.8e-03
GL50803_113038	574	Tenascin-like protein	chr5	0.77	8.87	48.35	1.9e-05	1.6e-04
GL50803_34179	1431	Hypothetical protein	chr4	0.76	7.62	41.02	4.1e-05	2.7e-04
GL50803_17351	430	Hypothetical protein	chr4	0.76	1.65	12.42	4.5e-03	1.0e-02
GL50803_6054	188	RNA binding putative	chr3	0.76	6.58	88.39	9.8e-07	2.2e-05
GL50803_137746	555	Hypothetical protein	chr3	0.76	6.85	82.92	1.4e-06	2.7e-05
GL50803_16042	626	ATP-dependent RNA helicase	chr5	0.76	5.42	79.30	1.7e-06	3.1e-05
GL50803_33862	125	Ribosomal protein S12	chr5	0.76	9.31	30.21	1.6e-04	7.4e-04
GL50803_90710	239	Vacuolar protein sorting 22	chr4	0.76	5.90	32.73	1.1e-04	5.7e-04
GL50803_15307	175	Nitroreductase family protein	chr1	0.75	5.80	71.83	2.8e-06	4.2e-05
GL50803_9503	307	Alpha/beta hydrolase family protein	chr2	0.74	7.81	86.16	1.1e-06	2.4e-05
GL50803_21321	675	High cysteine membrane protein Group 5	chr4	0.74	9.00	46.08	2.4e-05	1.9e-04
GL50803_3475	1174	Ankyrin repeat protein 1	chr5	0.74	7.81	65.50	4.4e-06	5.8e-05
GL50803_5925	881	ERCC4 domain-containing protein	chr1	0.74	7.28	124.91	1.6e-07	7.7e-06
GL50803_8468	292	Short chain dehydrogenase	chr4	0.74	6.35	37.54	6.2e-05	3.6e-04
GL50803_15522	734	Hypothetical protein	chr3	0.74	8.05	56.66	9.0e-06	9.2e-05
GL50803_17305	585	Multidrug resistance protein B	chr2	0.74	6.32	70.13	3.2e-06	4.6e-05
GL50803_9509	54	RNA polymerase II subunit Rpb12	chr2	0.74	3.36	34.61	8.9e-05	4.8e-04
GL50803_d60815	381	Hypothetical protein	chr4	0.74	6.39	37.49	6.2e-05	3.6e-04
GL50803_114815	574	Tenascin-like protein	chr5	0.74	10.85	25.41	3.3e-04	1.3e-03
GL50803_11114	186	Hypothetical protein	chr5	0.74	4.41	40.00	4.6e-05	3.0e-04
GL50803_10697	347	Hypothetical protein	chr4	0.74	7.91	118.12	2.2e-07	9.1e-06
GL50803_61359	200	Beta-1,4-N-acetylglucosaminyltransferase	chr2	0.74	5.06	18.56	1.1e-03	3.5e-03
GL50803_16969	166	RAN binding protein 1	chr2	0.74	7.97	32.96	1.1e-04	5.6e-04
GL50803_34141	461	rRNA-binding endoribonuclease	chr4	0.73	7.43	65.53	4.4e-06	5.8e-05
GL50803_15953	1117	Kinase, NEK	chr2	0.73	9.48	14.37	2.8e-03	7.1e-03
GL50803_32531	88	PHF5-like protein	chr5	0.73	6.07	67.14	3.9e-06	5.3e-05
GL50803_17371	124	Tctex-1 family protein	chr4	0.73	4.81	74.54	2.3e-06	3.8e-05
GL50803_10766	461	Hypothetical protein	chr4	0.73	5.87	53.62	1.2e-05	1.1e-04
GL50803_7728	694	Ankyrin repeat protein 1	chr5	0.73	6.79	82.24	1.4e-06	2.8e-05
GL50803_15139	173	Hypothetical protein	chr1	0.73	5.31	26.74	2.7e-04	1.1e-03
GL50803_12082	240	Biotin-protein ligase (birA), putative	chr4	0.73	5.04	54.15	1.1e-05	1.1e-04
GL50803_11866	156	Acetyltransferase (GNAT) domain-containing protein	chr1	0.73	4.90	27.50	2.4e-04	1.0e-03
GL50803_5929	125	Hypothetical protein	chr1	0.73	6.44	121.40	1.9e-07	8.4e-06
GL50803_8173	540	Glycerol kinase	chr5	0.72	9.54	45.35	2.6e-05	2.0e-04
GL50803_16483	287	Dephospho-CoA kinase	chr5	0.72	5.69	68.61	3.5e-06	4.9e-05
GL50803_17385	754	Hypothetical protein	chr2	0.72	5.29	63.38	5.2e-06	6.3e-05
GL50803_16114	90	Ribosomal protein L36e	chr5	0.72	8.71	19.63	9.1e-04	2.9e-03
GL50803_16910	441	Hypothetical protein	chr5	0.72	6.33	76.82	2.0e-06	3.4e-05
GL50803_9008	303	Aldose reductase	chr3	0.72	7.95	18.65	1.1e-03	3.4e-03
GL50803_17506	610	Hypothetical protein	chr1	0.72	6.74	96.77	6.1e-07	1.6e-05
GL50803_4364	144	Hypothetical protein	chr5	0.72	3.07	27.07	2.5e-04	1.1e-03
GL50803_114535	1036	Kinase, NEK	chr5	0.72	5.83	18.29	1.2e-03	3.6e-03
GL50803_16498	541	Nucleolar GTPase	chr4	0.72	5.43	78.48	1.8e-06	3.2e-05
GL50803_89552	1760	Hypothetical protein	chr2	0.72	8.26	72.51	2.7e-06	4.1e-05
GL50803_11912	2013	WD40 repeat protein	chr3	0.72	8.72	74.35	2.4e-06	3.8e-05
GL50803_19378	119	Hypothetical protein	chr3	0.71	6.05	38.89	5.3e-05	3.2e-04
GL50803_11540	512	Hexose transporter	chr3	0.71	11.23	39.30	5.0e-05	3.1e-04
GL50803_13413	183	Hypothetical protein	chr5	0.71	6.25	29.74	1.7e-04	7.8e-04
GL50803_23492	721	Ankyrin repeat protein 1	chr5	0.71	8.10	22.54	5.3e-04	1.9e-03
GL50803_15085	357	Hypothetical protein	chr4	0.71	4.84	36.34	7.2e-05	4.1e-04
GL50803_17520	882	ClpB protein	chr1	0.70	6.91	50.46	1.6e-05	1.4e-04
GL50803_14413	84	DNA-directed RNA polymerase RPB10	chr4	0.70	3.77	16.72	1.6e-03	4.6e-03
GL50803_12920	214	Hypothetical protein	chr4	0.70	4.47	63.03	5.4e-06	6.5e-05
GL50803_7082	89	Ribosomal protein S21	chr4	0.70	8.92	26.84	2.6e-04	1.1e-03
GL50803_4239	98	Hypothetical protein	chr4	0.70	9.13	21.68	6.2e-04	2.1e-03
GL50803_112828	817	High cysteine membrane protein Group 4	chr4	0.70	7.44	52.40	1.3e-05	1.2e-04
GL50803_2101	134	Cytidine deaminase	chr1	0.70	7.95	78.74	1.8e-06	3.2e-05
GL50803_1643	367	Hypothetical protein	chr2	0.70	5.59	48.53	1.9e-05	1.6e-04
GL50803_14601	590	Ankyrin repeat protein 1	chr3	0.70	7.22	64.81	4.7e-06	6.0e-05
GL50803_114210	1088	Hypothetical protein	chr2	0.70	10.63	23.54	4.5e-04	1.7e-03
GL50803_2925	201	Rho GDI	chr4	0.70	7.70	82.89	1.4e-06	2.7e-05
GL50803_16718	201	Partner of Nob1	chr5	0.69	6.31	21.19	6.8e-04	2.3e-03
GL50803_12094	1669	Hypothetical protein	chr4	0.69	6.44	27.32	2.5e-04	1.0e-03
GL50803_5517	94	Ribosomal protein L37a	chr5	0.69	8.88	30.33	1.6e-04	7.3e-04
GL50803_16271	453	Hypothetical protein	chr2	0.69	5.59	95.84	6.5e-07	1.7e-05
GL50803_60647	1525	Hypothetical protein	chr4	0.69	12.12	11.21	6.1e-03	1.4e-02
GL50803_8848	227	RNA recognition motif-containing protein	chr2	0.69	6.06	61.04	6.3e-06	7.1e-05
GL50803_16518	1118	Hypothetical protein	chr4	0.69	6.70	33.99	9.6e-05	5.1e-04
GL50803_112932	285	Cell motility MEMO family protein	chr1	0.69	6.73	72.62	2.7e-06	4.1e-05
GL50803_10850	128	Hypothetical protein	chr1	0.69	5.45	30.66	1.5e-04	7.1e-04
GL50803_9718	223	Ras-related protein	chr5	0.69	6.49	39.55	4.9e-05	3.1e-04
GL50803_61550	111	Superoxide reductase (Desulfoferredoxin)	chr1	0.69	9.28	41.81	3.8e-05	2.6e-04
GL50803_101805	742	High cysteine membrane protein Group 1	chr1	0.69	7.54	40.24	4.5e-05	2.9e-04
GL50803_16433	643	Amino acid permease, putative	chr1	0.68	6.83	83.51	1.3e-06	2.6e-05
GL50803_15148	614	Chaperone protein DnaJ	chr3	0.68	8.18	35.55	7.9e-05	4.4e-04
GL50803_7517	607	mRNA cleavage and polyadenylation factor CLP1 P-loop domain-containing protein	chr1	0.68	5.15	60.82	6.4e-06	7.2e-05
GL50803_24376	734	DNA helicase HCS1	chr2	0.68	8.33	45.16	2.7e-05	2.0e-04
GL50803_14679	432	Ankyrin repeat protein 1	chr2	0.68	8.88	50.74	1.5e-05	1.4e-04
GL50803_14117	722	Hypothetical protein	chr3	0.68	5.29	37.02	6.6e-05	3.8e-04
GL50803_101739	1180	Hypothetical protein	chr5	0.68	6.03	67.89	3.7e-06	5.1e-05
GL50803_3896	74	Sec61-gamma	chr5	0.68	5.51	32.58	1.2e-04	5.8e-04
GL50803_10780	81	Ribosomal protein S27	chr4	0.68	8.48	32.20	1.2e-04	6.0e-04
GL50803_17202	2006	Hypothetical protein	chr5	0.68	7.90	28.29	2.1e-04	9.2e-04
GL50803_15497	517	Hypothetical protein	chr2	0.68	8.36	68.77	3.5e-06	4.9e-05
GL50803_4547	189	Ribosomal protein S9	chr1	0.67	9.78	29.03	1.9e-04	8.4e-04
GL50803_16801	1287	Hypothetical protein	chr3	0.67	6.41	86.11	1.1e-06	2.4e-05
GL50803_8394	75	Rdx family protein	chr2	0.67	7.21	32.44	1.2e-04	5.9e-04
GL50803_29140	173	Hypothetical protein	chr4	0.67	7.08	46.02	2.4e-05	1.9e-04
GL50803_102071	970	Hypothetical protein	chr2	0.67	5.53	48.28	1.9e-05	1.6e-04
GL50803_17497	736	Superfamily II DNA and RNA helicase	chr4	0.67	6.35	81.61	1.5e-06	2.9e-05
GL50803_15009	458	Flavohemoprotein	chr5	0.67	8.19	13.00	3.9e-03	9.3e-03
GL50803_102184	2541	Hypothetical protein	chr1	0.67	7.92	39.32	5.0e-05	3.1e-04
GL50803_137715	678	High cysteine membrane protein Group 5	chr5	0.66	7.87	14.74	2.5e-03	6.6e-03
GL50803_6120	373	Hypothetical protein	chr3	0.66	6.98	50.21	1.6e-05	1.4e-04
GL50803_95162	572	Tenascin-like protein	chr5	0.66	11.83	15.92	2.0e-03	5.4e-03
GL50803_10696	113	Hypothetical protein	chr4	0.66	6.10	27.22	2.5e-04	1.0e-03
GL50803_17261	218	Eukaryotic initiation factor 4E	chr1	0.66	7.61	37.72	6.1e-05	3.6e-04
GL50803_93463	155	RNA recognition motif-containing protein	chr1	0.66	6.46	42.28	3.6e-05	2.5e-04
GL50803_11763	305	Thiamine diphosphokinase	chr2	0.66	7.68	72.13	2.7e-06	4.2e-05
GL50803_14275	297	Hypothetical protein	chr5	0.66	8.25	23.70	4.4e-04	1.6e-03
GL50803_3209	209	Proteasome subunit beta type 2	chr4	0.66	6.07	49.93	1.7e-05	1.4e-04
GL50803_27852	47	Hypothetical protein	chr5	0.65	5.26	42.96	3.3e-05	2.4e-04
GL50803_14978	500	Membrane protein, putative	chr4	0.65	6.72	107.75	3.5e-07	1.2e-05
GL50803_17262	505	Hypothetical protein	chr1	0.65	7.78	80.61	1.6e-06	3.0e-05
GL50803_39483	51	Ribosomal protein S29e	chr5	0.65	7.85	22.95	5.0e-04	1.8e-03
GL50803_89887	737	Nucleolar GTP-binding protein 2	chr5	0.65	7.19	27.68	2.3e-04	9.8e-04
GL50803_3465	358	Hypothetical protein	chr4	0.65	4.40	25.88	3.1e-04	1.2e-03
GL50803_17104	201	Hypothetical protein	chr5	0.65	4.25	23.60	4.5e-04	1.6e-03
GL50803_15110	183	Hypothetical protein	chr5	0.65	6.31	57.22	8.6e-06	8.8e-05
GL50803_60256	480	Hypothetical protein	chr5	0.65	8.52	28.04	2.2e-04	9.4e-04
GL50803_112870	121	Prefoldin subunit	chr4	0.64	5.10	34.50	9.0e-05	4.8e-04
GL50803_8742	272	Extracellular nuclease, putative	chr4	0.64	9.74	41.03	4.1e-05	2.7e-04
GL50803_26129	53	Hypothetical protein	chr5	0.64	3.43	17.26	1.5e-03	4.3e-03
GL50803_37488	2287	Hypothetical protein	chr1	0.64	8.15	42.91	3.4e-05	2.4e-04
GL50803_17328	1299	High cysteine membrane protein Group 2	chr1	0.64	8.90	26.71	2.7e-04	1.1e-03
GL50803_32861	1102	Hypothetical protein	chr4	0.64	7.50	101.66	4.8e-07	1.5e-05
GL50803_16954	1133	Hypothetical protein	chr5	0.64	6.62	34.12	9.5e-05	5.0e-04
GL50803_6334	87	Hypothetical protein	chr2	0.64	4.04	32.91	1.1e-04	5.6e-04
GL50803_20551	149	F5/8 type C domain-containing protein	chr4	0.64	1.53	9.72	9.3e-03	1.9e-02
GL50803_20802	193	Zinc finger domain-containing protein	chr1	0.64	5.71	47.90	2.0e-05	1.6e-04
GL50803_9803	348	La ribonucleoprotein, putative	chr5	0.64	6.06	63.16	5.3e-06	6.4e-05
GL50803_8145	787	Hypothetical protein	chr5	0.63	5.93	23.04	4.9e-04	1.8e-03
GL50803_15369	211	Hypothetical protein	chr5	0.63	4.33	35.24	8.2e-05	4.5e-04
GL50803_112692	1823	ABC transporter	chr5	0.63	6.01	59.13	7.3e-06	7.9e-05
GL50803_5613	258	RNA cap guanine-N2 methyltransferase	chr3	0.63	7.37	9.13	1.1e-02	2.2e-02
GL50803_13360	486	Ankyrin repeat protein 1	chr4	0.63	5.50	31.24	1.4e-04	6.6e-04
GL50803_21232	908	Hypothetical protein	chr5	0.63	4.97	56.50	9.2e-06	9.2e-05
GL50803_61708	540	Las1-like protein	chr1	0.63	5.25	29.47	1.8e-04	8.0e-04
GL50803_137754	950	Ubiquitin-protein ligase E3A	chr3	0.63	8.45	63.63	5.1e-06	6.3e-05
GL50803_9846	366	Hypothetical protein	chr1	0.63	3.92	24.99	3.5e-04	1.4e-03
GL50803_13988	1010	Hypothetical protein	chr4	0.63	7.11	101.69	4.8e-07	1.5e-05
GL50803_37578	81	Hypothetical protein	chr1	0.62	5.95	47.29	2.1e-05	1.7e-04
GL50803_14731	974	Hypothetical protein	chr5	0.62	6.27	71.21	2.9e-06	4.3e-05
GL50803_8978	1198	4-alpha-glucanotransferase	chr3	0.62	8.93	34.37	9.2e-05	4.9e-04
GL50803_13791	625	ATP-dependent RNA helicase	chr4	0.62	7.15	54.31	1.1e-05	1.1e-04
GL50803_92739	1249	ATP-dependent RNA helicase A	chr5	0.62	8.47	25.03	3.5e-04	1.4e-03
GL50803_2933	180	Programmed cell death protein-like protein	chr2	0.62	8.46	21.40	6.5e-04	2.2e-03
GL50803_114773	637	Cysteine protease	chr5	0.62	6.53	37.81	6.0e-05	3.6e-04
GL50803_103058	416	Methyltransferase, putative	chr2	0.62	6.49	22.47	5.4e-04	1.9e-03
GL50803_27520	452	Kinase, CMGC CK2	chr3	0.62	6.10	19.84	8.7e-04	2.8e-03
GL50803_16374	736	High cysteine membrane protein Group 2	chr5	0.62	7.63	63.17	5.3e-06	6.4e-05
GL50803_15386	169	Phosphatase similar to the C-terminal domain of histone macroH2A1	chr4	0.62	6.17	51.59	1.4e-05	1.3e-04
GL50803_13382	800	Hypothetical protein	chr3	0.62	6.08	80.88	1.5e-06	2.9e-05
GL50803_11755	260	Ribosomal protein S8e	chr2	0.62	6.22	70.02	3.2e-06	4.6e-05
GL50803_96363	2711	Kinase, CAMKK	chr4	0.62	8.67	16.79	1.6e-03	4.6e-03
GL50803_6072	422	Kelch motif-containing protein	chr2	0.62	5.14	34.97	8.5e-05	4.6e-04
GL50803_15868	606	Hypothetical protein	chr5	0.62	6.92	60.77	6.4e-06	7.2e-05
GL50803_15399	984	Hypothetical protein	chr2	0.62	7.00	39.62	4.9e-05	3.1e-04
GL50803_9359	314	Hypothetical protein	chr4	0.62	6.90	49.69	1.7e-05	1.4e-04
GL50803_10775	450	DNA-directed DNA polymerase	chr4	0.62	4.94	9.61	9.6e-03	2.0e-02
GL50803_16484	1603	Hypothetical protein	chr5	0.61	7.67	33.82	9.8e-05	5.2e-04
GL50803_31144	187	Hypothetical protein	chr3	0.61	5.90	25.32	3.4e-04	1.3e-03
GL50803_14637	216	Hypothetical protein	chr1	0.61	6.34	12.87	4.0e-03	9.5e-03
GL50803_101877	599	Hypothetical protein	chr5	0.61	5.85	49.76	1.7e-05	1.4e-04
GL50803_87519	317	Hypothetical protein	chr4	0.61	9.00	26.01	3.0e-04	1.2e-03
GL50803_16758	373	Hypothetical protein	chr3	0.61	6.31	64.59	4.8e-06	6.0e-05
GL50803_16111	604	HSP70 subfamily B suppressor 1	chr4	0.61	6.67	23.11	4.8e-04	1.8e-03
GL50803_5462	468	Delta-tubulin	chr1	0.61	6.96	38.06	5.8e-05	3.5e-04
GL50803_5161	215	Qb-SNARE 3	chr3	0.61	4.64	21.19	6.8e-04	2.3e-03
GL50803_102101	1026	Kinesin-3	chr4	0.61	10.50	44.52	2.8e-05	2.1e-04
GL50803_17480	388	tRNA delta2-isopentenylpyrophosphate transferase	chr4	0.61	6.75	32.64	1.2e-04	5.8e-04
GL50803_8446	502	Hypothetical protein	chr5	0.61	7.42	21.81	6.1e-04	2.1e-03
GL50803_115239	926	Translation initiation factor IF-2, putative	chr3	0.60	8.47	34.29	9.3e-05	4.9e-04
GL50803_10946	425	Hypothetical protein	chr4	0.60	6.17	58.13	8.0e-06	8.4e-05
GL50803_113656	636	Cysteine protease	chr3	0.60	7.03	47.96	2.0e-05	1.6e-04
GL50803_33433	233	ASF1 like histone chaperone	chr5	0.60	4.29	50.96	1.5e-05	1.3e-04
GL50803_12981	190	Ribosomal protein S5	chr1	0.60	10.18	26.75	2.7e-04	1.1e-03
GL50803_17427	578	CDP-diacylglycerol--serine O-phosphatidyltransferase	chr4	0.60	7.79	84.35	1.2e-06	2.5e-05
GL50803_9658	303	Kinase, NEK	chr5	0.60	7.21	64.91	4.6e-06	6.0e-05
GL50803_112831	636	Cysteine protease	chr4	0.60	7.30	42.92	3.4e-05	2.4e-04
GL50803_94525	404	bZIP family protein	chr1	0.60	6.96	23.26	4.7e-04	1.7e-03
GL50803_94654	408	Hypothetical protein	chr4	0.60	7.23	62.03	5.8e-06	6.7e-05
GL50803_91463	339	Hypothetical protein	chr2	0.60	4.92	42.72	3.4e-05	2.4e-04
GL50803_5450	104	Hypothetical protein	chr4	0.60	4.95	23.48	4.6e-04	1.7e-03
GL50803_4192	197	ADP-Ribosylation Factor like protein 2b	chr2	0.60	4.60	43.56	3.1e-05	2.3e-04
GL50803_29307	450	UTP-glucose-1-phosphate uridylyltransferase	chr4	0.60	8.46	33.65	1.0e-04	5.3e-04
GL50803_9719	429	FAD/FMN dependent oxidoreductase	chr5	0.60	10.37	32.27	1.2e-04	6.0e-04
GL50803_7807	558	WD40 repeat protein	chr3	0.60	7.43	38.09	5.8e-05	3.5e-04
GL50803_8189	459	Ubiquitin carboxyl-terminal hydrolase 14	chr3	0.60	6.69	28.09	2.2e-04	9.4e-04
GL50803_8381	618	PHD zinc finger domain-containing protein	chr1	0.60	6.44	46.01	2.4e-05	1.9e-04
GL50803_15551	154	Ribosomal protein S18	chr1	0.59	9.53	16.49	1.7e-03	4.9e-03
GL50803_17342	659	Major Facilitator Superfamily protein	chr1	0.59	10.52	27.58	2.4e-04	1.0e-03
GL50803_9154	507	GARP-like protein 3	chr5	0.59	6.88	20.30	8.0e-04	2.6e-03
GL50803_117191	317	Hypothetical protein	chr2	0.59	0.90	6.82	2.3e-02	4.1e-02
GL50803_111809	474	Hypothetical protein	chr1	0.59	3.70	16.26	1.8e-03	5.1e-03
GL50803_4820	161	Hypothetical protein	chr4	0.59	6.07	31.51	1.3e-04	6.5e-04
GL50803_4652	158	Ribosomal protein S16	chr1	0.59	9.85	24.94	3.6e-04	1.4e-03
GL50803_d101307	309	Kinase, NEK	chr4	0.59	3.72	30.59	1.5e-04	7.1e-04
GL50803_2351	318	Ankyrin repeat protein 2	chr1	0.59	6.78	41.78	3.8e-05	2.6e-04
GL50803_14223	302	Kinase, NEK	chr5	0.59	6.28	69.57	3.3e-06	4.7e-05
GL50803_11200	326	Hypothetical protein	chr5	0.59	5.69	35.88	7.6e-05	4.3e-04
GL50803_15130	136	SGF29 tudor-like domain-containing protein	chr4	0.58	5.33	29.57	1.8e-04	7.9e-04
GL50803_9508	1172	Metalloendopeptidase	chr2	0.58	8.89	49.89	1.7e-05	1.4e-04
GL50803_13268	88	Ribosomal protein S25	chr2	0.58	8.59	11.28	6.0e-03	1.3e-02
GL50803_15078	401	Misacylated tRNA(Ala) deacylase, putative	chr4	0.58	5.64	23.85	4.3e-04	1.6e-03
GL50803_15906	297	Tubulin specific chaperone D	chr5	0.58	6.25	51.76	1.4e-05	1.3e-04
GL50803_25713	148	Ribonuclease P	chr5	0.58	3.98	30.09	1.6e-04	7.5e-04
GL50803_17150	164	NADPH oxidoreductase, putative	chr5	0.58	8.29	30.43	1.6e-04	7.2e-04
GL50803_14321	109	Ribosomal protein L30	chr5	0.58	9.22	23.25	4.7e-04	1.7e-03
GL50803_14999	457	Hypothetical protein	chr2	0.58	5.58	68.42	3.6e-06	5.0e-05
GL50803_1657	105	Translation initiation factor	chr5	0.58	6.39	33.18	1.1e-04	5.5e-04
GL50803_11214	359	Kinase, AGC PKA	chr5	0.58	7.77	61.92	5.9e-06	6.7e-05
GL50803_8560	151	Hypothetical protein	chr5	0.58	8.11	42.67	3.5e-05	2.4e-04
GL50803_d50221	692	High cysteine membrane protein Group 1	chr4	0.57	1.84	6.51	2.6e-02	4.6e-02
GL50803_24372	353	ENC6 protein	chr2	0.57	7.14	40.85	4.2e-05	2.7e-04
GL50803_19223	108	Hypothetical protein	chr4	0.57	3.54	21.44	6.5e-04	2.2e-03
GL50803_7870	141	Ribosomal protein L23A	chr4	0.57	9.38	22.14	5.7e-04	2.0e-03
GL50803_10516	364	Leucine carboxyl methyltransferase	chr4	0.57	8.26	66.69	4.1e-06	5.4e-05
GL50803_15954	694	Hypothetical protein	chr2	0.57	7.86	68.10	3.7e-06	5.1e-05
GL50803_15474	151	Hypothetical protein	chr5	0.57	4.82	18.49	1.1e-03	3.5e-03
GL50803_3141	255	Hypothetical protein	chr5	0.57	5.09	21.05	7.0e-04	2.3e-03
GL50803_15144	150	RNA polymerase II subunit Rpb8	chr1	0.57	4.45	28.86	1.9e-04	8.6e-04
GL50803_91099	1374	High cysteine membrane protein Group 2	chr3	0.57	7.34	27.22	2.5e-04	1.0e-03
GL50803_61641	268	Ankyrin repeat protein 1	chr1	0.57	3.37	12.25	4.7e-03	1.1e-02
GL50803_113433	442	Hypothetical protein	chr2	0.57	5.17	9.03	1.1e-02	2.3e-02
GL50803_16149	786	Mlh1-like protein	chr1	0.57	6.88	35.81	7.7e-05	4.3e-04
GL50803_16537	549	Ankyrin repeat protein 1	chr5	0.56	6.62	46.96	2.2e-05	1.8e-04
GL50803_16944	1295	Hypothetical protein	chr3	0.56	7.44	71.60	2.9e-06	4.3e-05
GL50803_15260	145	Ribosomal protein S15	chr5	0.56	9.49	24.85	3.6e-04	1.4e-03
GL50803_9162	302	Nuclear LIM interactor-interacting factor 1	chr5	0.56	5.85	26.38	2.8e-04	1.1e-03
GL50803_17549	1199	Hypothetical protein	chr5	0.56	7.78	59.31	7.2e-06	7.9e-05
GL50803_16599	2190	Nucleotidyl cyclase	chr2	0.56	7.21	49.00	1.8e-05	1.5e-04
GL50803_17404	598	Hypothetical protein	chr2	0.56	7.65	44.94	2.7e-05	2.0e-04
GL50803_60606	114	Hypothetical protein	chr4	0.56	4.23	13.96	3.1e-03	7.7e-03
GL50803_14299	130	Endoribonuclease L-PSP	chr4	0.56	7.24	32.95	1.1e-04	5.6e-04
GL50803_4606	235	Methionyl-tRNA synthetase	chr4	0.56	8.64	35.00	8.5e-05	4.6e-04
GL50803_24111	599	Phosphorylated CTD interacting factor PCIF1	chr4	0.56	6.49	57.36	8.5e-06	8.8e-05
GL50803_2970	478	Translation initiation factor 2 gamma subunit	chr4	0.56	7.81	27.76	2.3e-04	9.8e-04
GL50803_7350	1525	Hypothetical protein	chr2	0.56	8.04	34.89	8.6e-05	4.7e-04
GL50803_12953	187	Hypothetical protein	chr3	0.56	4.65	30.89	1.5e-04	6.9e-04
GL50803_16371	676	Nucleolar GTP-binding protein 1, putative	chr4	0.56	8.09	39.68	4.8e-05	3.0e-04
GL50803_13164	147	Hypothetical protein	chr4	0.56	4.62	17.10	1.5e-03	4.4e-03
GL50803_16916	1661	Hypothetical protein	chr5	0.56	11.45	18.46	1.1e-03	3.5e-03
GL50803_103888	328	Hypothetical protein	chr2	0.56	5.41	44.93	2.7e-05	2.0e-04
GL50803_13528	641	Sec1 family protein	chr1	0.56	6.88	55.86	9.7e-06	9.6e-05
GL50803_14846	1044	Hypothetical protein	chr5	0.56	8.12	57.23	8.6e-06	8.8e-05
GL50803_5648	888	Hypothetical protein	chr5	0.56	7.22	43.50	3.2e-05	2.3e-04
GL50803_14573	499	Tenascin-like protein	chr4	0.55	9.52	37.85	6.0e-05	3.6e-04
GL50803_28962	307	Hypothetical protein	chr5	0.55	6.64	22.61	5.3e-04	1.9e-03
GL50803_36315	122	Dual specificity protein phosphatase 12	chr5	0.55	4.30	13.50	3.4e-03	8.4e-03
GL50803_11951	130	Hypothetical protein	chr4	0.55	4.37	42.95	3.4e-05	2.4e-04
GL50803_13393	678	Ankyrin repeat protein 1	chr4	0.55	7.56	46.05	2.4e-05	1.9e-04
GL50803_28526	106	Hypothetical protein	chr5	0.55	5.31	36.17	7.3e-05	4.1e-04
GL50803_15513	562	WD-repeat protein BING4	chr3	0.55	5.99	49.58	1.7e-05	1.5e-04
GL50803_16311	421	Centromere/microtubule binding protein CBF5	chr5	0.55	7.33	30.09	1.6e-04	7.5e-04
GL50803_91398	330	Eukaryotic translation initiation factor 2 beta subunit	chr5	0.55	7.47	62.97	5.4e-06	6.5e-05
GL50803_28831	467	Pseudouridylate synthase 1	chr3	0.55	5.10	23.73	4.4e-04	1.6e-03
GL50803_3281	467	Histone deacetylase	chr4	0.55	7.09	40.96	4.2e-05	2.7e-04
GL50803_15983	542	Prolyl-tRNA synthetase	chr4	0.55	8.64	45.21	2.6e-05	2.0e-04
GL50803_16595	1811	PX domain-containing protein	chr3	0.55	9.98	20.06	8.4e-04	2.7e-03
GL50803_8148	241	Hypothetical protein	chr5	0.55	5.07	37.94	5.9e-05	3.5e-04
GL50803_35670	394	Zinc finger domain-containing protein	chr1	0.55	7.62	63.65	5.1e-06	6.3e-05
GL50803_15501	369	Cell division control protein CDC50	chr2	0.55	5.22	15.65	2.1e-03	5.6e-03
GL50803_94478	1979	ABC transporter, putative	chr4	0.55	7.00	15.75	2.0e-03	5.5e-03
GL50803_15987	338	Lysophosphatidylcholine acyltransferase	chr5	0.55	6.66	24.07	4.1e-04	1.5e-03
GL50803_4577	244	Hypothetical protein	chr1	0.55	5.31	49.14	1.8e-05	1.5e-04
GL50803_17276	236	Hypothetical protein	chr5	0.55	5.50	12.53	4.3e-03	1.0e-02
GL50803_10698	770	Hypothetical protein	chr4	0.54	9.59	41.20	4.1e-05	2.7e-04
GL50803_14655	354	Hypothetical protein	chr5	0.54	5.57	31.56	1.3e-04	6.5e-04
GL50803_60379	59	Ferredoxin Fd1, Fd2	chr5	0.54	9.46	8.83	1.2e-02	2.4e-02
GL50803_16709	1945	WD40 repeat protein	chr2	0.54	7.83	35.72	7.7e-05	4.3e-04
GL50803_32938	988	Hypothetical protein	chr3	0.54	6.92	65.49	4.4e-06	5.8e-05
GL50803_3570	64	Ribosomal protein S28	chr4	0.54	8.74	12.16	4.8e-03	1.1e-02
GL50803_8462	135	Ribosomal protein L27	chr3	0.54	9.46	21.63	6.3e-04	2.2e-03
GL50803_29252	205	Hypothetical protein	chr5	0.54	6.76	45.67	2.5e-05	1.9e-04
GL50803_7577	474	Hypothetical protein	chr5	0.54	5.69	58.34	7.8e-06	8.3e-05
GL50803_11220	345	Qa-SNARE 4	chr5	0.54	6.38	38.67	5.4e-05	3.3e-04
GL50803_15137	214	Hypothetical protein	chr3	0.54	6.59	69.80	3.2e-06	4.6e-05
GL50803_6015	323	Hypothetical protein	chr4	0.54	5.40	49.80	1.7e-05	1.4e-04
GL50803_11677	229	Hypothetical protein	chr5	0.54	5.42	30.65	1.5e-04	7.1e-04
GL50803_6331	117	Hypothetical protein	chr2	0.54	3.98	24.80	3.6e-04	1.4e-03
GL50803_15305	224	Hydroxyacylglutathione hydrolase	chr1	0.54	6.28	33.20	1.1e-04	5.5e-04
GL50803_6133	124	Ribosomal protein L29	chr5	0.53	8.80	26.17	2.9e-04	1.2e-03
GL50803_27713	116	Hypothetical protein	chr3	0.53	4.65	11.08	6.4e-03	1.4e-02
GL50803_7799	296	Alpha-4 giardin	chr3	0.53	7.40	54.40	1.1e-05	1.1e-04
GL50803_9293	811	Protein phosphatase 2C-like protein	chr5	0.53	6.89	47.07	2.2e-05	1.7e-04
GL50803_3869	271	Qa-SNARE 2	chr4	0.53	4.74	28.36	2.1e-04	9.1e-04
GL50803_13747	198	C4 group specific protein	chr4	0.53	9.93	13.96	3.1e-03	7.7e-03
GL50803_15564	306	Cathepsin B	chr4	0.53	8.90	20.91	7.2e-04	2.4e-03
GL50803_60565	2670	Kinase	chr4	0.53	6.13	46.69	2.3e-05	1.8e-04
GL50803_8061	686	Not1 N-terminal domain, CCR4-Not complex component-containing protein	chr1	0.53	7.57	31.24	1.4e-04	6.6e-04
GL50803_21603	478	Ankyrin repeat protein 1	chr3	0.53	6.18	34.69	8.8e-05	4.8e-04
GL50803_50057	335	High cysteine protein	chr5	0.53	3.36	12.96	3.9e-03	9.3e-03
GL50803_5333	153	Calmodulin	chr5	0.53	8.36	28.77	2.0e-04	8.7e-04
GL50803_22454	163	GTPase activating protein for ARF	chr2	0.53	6.31	41.05	4.1e-05	2.7e-04
GL50803_11113	138	Hypothetical protein	chr5	0.53	4.19	28.51	2.1e-04	9.0e-04
GL50803_21531	132	Hypothetical protein	chr4	0.53	5.86	47.68	2.1e-05	1.7e-04
GL50803_11714	464	Ankyrin repeat protein 1	chr2	0.53	5.95	39.62	4.9e-05	3.1e-04
GL50803_13930	187	ADP-ribosylation factor	chr1	0.53	7.56	45.30	2.6e-05	2.0e-04
GL50803_1713	252	Ankyrin repeat protein 1	chr2	0.53	6.70	37.58	6.2e-05	3.6e-04
GL50803_101451	253	Transmembrane domain-containing protein	chr3	0.53	6.14	36.67	6.9e-05	3.9e-04
GL50803_2876	172	Ubiquitin-conjugating enzyme E2	chr4	0.53	7.11	32.78	1.1e-04	5.7e-04
GL50803_14403	433	Lysophosphatidic acid acyltransferase/Glycerol-3-phosphate 1-O-acyltransferase	chr2	0.53	7.56	28.62	2.0e-04	8.8e-04
GL50803_15342	470	Hypothetical protein	chr5	0.52	6.05	56.64	9.1e-06	9.2e-05
GL50803_60211	139	Ribosomal protein S19e	chr5	0.52	9.70	15.20	2.3e-03	6.1e-03
GL50803_11700	567	Hypothetical protein	chr5	0.52	7.42	51.60	1.4e-05	1.3e-04
GL50803_4371	777	Kinesin-8	chr3	0.52	6.93	32.93	1.1e-04	5.6e-04
GL50803_13220	756	ATP-dependent RNA helicase	chr4	0.52	7.41	46.40	2.3e-05	1.8e-04
GL50803_15404	1056	Glycosaminoglycan polysaccharide lyase, putative	chr2	0.52	7.99	42.17	3.7e-05	2.5e-04
GL50803_16443	821	Protein phosphatase 2A B' regulatory subunit Wdb1	chr4	0.52	8.83	48.82	1.8e-05	1.5e-04
GL50803_9573	769	Hypothetical protein	chr4	0.52	7.88	23.04	4.9e-04	1.8e-03
GL50803_14100	403	Ankyrin repeat protein 1	chr5	0.52	7.01	63.51	5.2e-06	6.3e-05
GL50803_6471	254	Hypothetical protein	chr3	0.52	5.75	17.09	1.5e-03	4.4e-03
GL50803_10765	704	DNA replication licensing factor MCM7	chr4	0.52	6.52	37.53	6.2e-05	3.6e-04
GL50803_16814	263	Hypothetical protein	chr5	0.52	4.64	25.63	3.2e-04	1.3e-03
GL50803_89117	2842	Hypothetical protein	chr1	0.52	7.13	40.13	4.6e-05	2.9e-04
GL50803_9825	468	TBP-interacting protein TIP49	chr2	0.52	8.28	10.52	7.4e-03	1.6e-02
GL50803_16574	1113	Hypothetical protein	chr5	0.52	6.91	40.54	4.4e-05	2.8e-04
GL50803_2556	94	Hypothetical protein	chr4	0.52	4.34	16.84	1.6e-03	4.5e-03
GL50803_9697	1379	Hypothetical protein	chr3	0.52	7.10	51.85	1.4e-05	1.2e-04
GL50803_19271	111	Hypothetical protein	chr3	0.52	4.59	28.34	2.1e-04	9.1e-04
GL50803_14091	131	Ribosomal protein L14	chr4	0.52	9.78	15.06	2.4e-03	6.3e-03
GL50803_5474	347	Hypothetical protein	chr2	0.52	4.82	31.33	1.4e-04	6.6e-04
GL50803_12945	299	Yip1 domain-containing protein	chr5	0.52	6.59	57.39	8.5e-06	8.8e-05
GL50803_11488	519	Hypothetical protein	chr2	0.52	7.89	43.61	3.1e-05	2.3e-04
GL50803_32908	440	Hypothetical protein	chr4	0.51	7.55	30.09	1.6e-04	7.5e-04
GL50803_17464	167	Qb-SNARE 2	chr5	0.51	2.34	13.08	3.8e-03	9.1e-03
GL50803_16049	686	Kinase, NEK	chr5	0.51	6.14	34.33	9.2e-05	4.9e-04
GL50803_17298	403	Hypothetical protein	chr2	0.51	6.15	41.15	4.1e-05	2.7e-04
GL50803_2362	492	Hypothetical protein	chr4	0.51	6.27	20.72	7.4e-04	2.5e-03
GL50803_33022	262	Exosome complex exonuclease RRP4	chr3	0.51	5.80	9.81	9.1e-03	1.9e-02
GL50803_24584	515	Hypothetical protein	chr5	0.51	5.83	39.48	4.9e-05	3.1e-04
GL50803_17393	326	Nucleotidyl transferase, putative	chr2	0.51	6.57	44.16	2.9e-05	2.1e-04
GL50803_9007	1832	Hypothetical protein	chr3	0.51	7.40	33.27	1.1e-04	5.4e-04
GL50803_16293	502	Hypothetical protein	chr5	0.51	6.60	15.07	2.4e-03	6.3e-03
GL50803_13914	724	VID27 cytoplasmic protein	chr4	0.51	8.35	16.21	1.8e-03	5.1e-03
GL50803_16272	1233	Kinase, NEK	chr2	0.51	8.61	17.82	1.3e-03	3.9e-03
GL50803_7999	217	Ribosomal protein S3	chr2	0.51	10.04	16.80	1.6e-03	4.6e-03
GL50803_15602	127	Hypothetical protein	chr4	0.51	4.27	11.01	6.5e-03	1.4e-02
GL50803_17494	314	Hypothetical protein	chr4	0.51	3.91	21.00	7.0e-04	2.3e-03
GL50803_103935	341	DNA repair protein RAD52	chr4	0.51	4.30	27.96	2.2e-04	9.5e-04
GL50803_134441	131	Hypothetical protein	chr5	0.51	4.21	14.66	2.6e-03	6.8e-03
GL50803_11604	308	Hypothetical protein	chr4	0.51	6.97	18.18	1.2e-03	3.7e-03
GL50803_13007	467	Zinc finger domain-containing protein	chr4	0.51	6.94	54.09	1.1e-05	1.1e-04
GL50803_32697	686	Methyltransferase domain-containing protein	chr4	0.51	6.51	11.05	6.4e-03	1.4e-02
GL50803_10013	220	Qc-SNARE 3	chr3	0.51	6.87	24.29	4.0e-04	1.5e-03
GL50803_101589	393	High cysteine membrane protein	chr2	0.51	7.30	19.18	9.9e-04	3.1e-03
GL50803_112846	1095	Kinesin-3	chr4	0.51	9.92	31.97	1.3e-04	6.2e-04
GL50803_97219	327	Fibrillarin	chr5	0.51	7.44	29.36	1.8e-04	8.1e-04
GL50803_41369	1136	Kinase, NEK	chr3	0.51	7.22	24.88	3.6e-04	1.4e-03
GL50803_4950	188	Hypothetical protein	chr5	0.51	6.49	51.03	1.5e-05	1.3e-04
GL50803_8511	262	Hypothetical protein	chr2	0.50	4.92	21.03	7.0e-04	2.3e-03
GL50803_28994	104	Hypothetical protein	chr4	0.50	5.77	10.57	7.3e-03	1.6e-02
GL50803_9896	127	Hypothetical protein	chr4	0.50	6.53	16.85	1.6e-03	4.5e-03
GL50803_11186	273	RNA binding protein, putative	chr5	0.50	7.70	33.14	1.1e-04	5.5e-04
GL50803_8903	254	Copine I	chr1	0.50	8.16	12.57	4.3e-03	1.0e-02
GL50803_17612	397	Hypothetical protein	chr3	0.50	5.31	21.90	6.0e-04	2.1e-03
GL50803_8652	444	Hypothetical protein	chr5	0.50	8.63	30.81	1.5e-04	7.0e-04
GL50803_20603	106	Cgr1 family protein	chr2	0.50	5.31	19.35	9.6e-04	3.0e-03
GL50803_5180	158	Peptide methionine sulfoxide reductase msrB	chr5	0.50	5.19	15.00	2.4e-03	6.3e-03
GL50803_16550	342	Hypothetical protein	chr5	0.50	8.24	21.86	6.0e-04	2.1e-03
GL50803_17337	118	Ribosomal protein P1B	chr1	0.50	9.13	19.03	1.0e-03	3.2e-03
GL50803_25855	62	4F5 protein family protein	chr4	0.50	5.38	10.13	8.3e-03	1.7e-02
GL50803_16639	579	Histone acetyltransferase Elp3	chr1	0.50	6.83	28.38	2.1e-04	9.1e-04
GL50803_16823	322	Non ATPase subunit MPR1 of 26S proteasome	chr4	0.50	7.00	25.29	3.4e-04	1.3e-03
GL50803_2483	509	Kinase, NEK	chr1	0.50	7.16	41.26	4.0e-05	2.7e-04
GL50803_8118	242	Ribosomal protein S2	chr5	0.50	10.82	17.03	1.5e-03	4.4e-03
GL50803_114915	637	Cysteine protease	chr4	0.50	7.74	22.50	5.4e-04	1.9e-03
GL50803_101948	2760	Hypothetical protein	chr5	0.50	6.66	31.46	1.3e-04	6.5e-04
GL50803_9117	460	cAMP-dependent protein kinase regulatory chain	chr5	0.50	7.91	35.85	7.6e-05	4.3e-04
GL50803_61276	553	Hypothetical protein	chr2	0.50	5.68	19.58	9.2e-04	2.9e-03
GL50803_16779	298	Cathepsin B	chr4	0.50	11.86	11.55	5.6e-03	1.3e-02
GL50803_15514	527	Kinase, STE STE20	chr3	0.50	7.75	27.86	2.3e-04	9.6e-04
GL50803_5845	174	Ribosomal protein S8	chr3	0.50	10.07	17.63	1.4e-03	4.0e-03
GL50803_16495	414	Phosphatidylserine decarboxylase proenzyme	chr1	0.50	7.58	62.69	5.5e-06	6.5e-05
GL50803_16283	607	Amino acid transporter family	chr5	0.50	8.04	34.81	8.7e-05	4.7e-04
GL50803_96264	268	Eukaryotic initiation factor 4E, putative	chr4	0.50	7.26	17.90	1.3e-03	3.8e-03
GL50803_17119	767	Putative zinc-RING and/or ribbon domain-containing protein	chr5	0.50	6.76	28.32	2.1e-04	9.1e-04
GL50803_22677	264	Nitroreductase Fd-NR2	chr1	0.50	9.56	17.91	1.3e-03	3.8e-03
GL50803_60969	415	Integral membrane protein	chr3	0.50	5.49	32.71	1.1e-04	5.7e-04
GL50803_4768	594	Hypothetical protein	chr5	0.50	6.11	32.11	1.2e-04	6.1e-04
GL50803_15045	249	Hypothetical protein	chr4	0.50	6.22	27.93	2.2e-04	9.6e-04
GL50803_17237	174	Hypothetical protein	chr3	0.50	3.71	17.23	1.5e-03	4.3e-03
GL50803_10423	147	Activator of Hsp90 ATPase	chr4	0.50	6.69	55.61	9.9e-06	9.8e-05
GL50803_114626	1685	High cysteine membrane protein EGF-like	chr5	0.50	7.94	11.58	5.6e-03	1.2e-02
GL50803_91643	1339	26S proteasome regulatory subunit, putative	chr1	0.50	9.17	34.01	9.6e-05	5.1e-04
GL50803_4365	501	26S protease regulatory subunit 6A	chr5	0.50	8.19	32.54	1.2e-04	5.8e-04
GL50803_7825	199	Hypothetical protein	chr1	0.50	6.90	46.99	2.2e-05	1.8e-04
GL50803_12046	244	SPEF1-like protein	chr3	0.49	5.23	24.94	3.6e-04	1.4e-03
GL50803_16126	315	Hypothetical protein	chr5	0.49	5.30	25.47	3.3e-04	1.3e-03
GL50803_3042	568	Hybrid cluster protein	chr3	0.49	10.34	29.28	1.8e-04	8.2e-04
GL50803_17157	453	Protein phosphatase 2A regulary subunit B	chr5	0.49	6.15	40.30	4.5e-05	2.9e-04
GL50803_11676	592	Sirtuin type 2	chr5	0.49	6.04	25.84	3.1e-04	1.2e-03
GL50803_13903	735	Hypothetical protein	chr5	0.49	7.59	43.43	3.2e-05	2.3e-04
GL50803_17524	170	Hypothetical protein	chr5	0.49	5.56	17.70	1.3e-03	4.0e-03
GL50803_14916	776	Kinase, NEK	chr4	0.49	6.84	26.10	3.0e-04	1.2e-03
GL50803_15472	186	Vacuolar protein sorting 46a	chr5	0.49	7.01	27.09	2.5e-04	1.1e-03
GL50803_24321	288	Kinase, NEK	chr5	0.49	9.27	27.72	2.3e-04	9.8e-04
GL50803_15446	338	Hypothetical protein	chr4	0.49	7.36	11.93	5.1e-03	1.2e-02
GL50803_34050	1471	AAA domain-containing protein	chr3	0.49	7.67	52.99	1.2e-05	1.2e-04
GL50803_6248	88	Fip1 motif-containing protein	chr2	0.49	5.51	26.10	3.0e-04	1.2e-03
GL50803_36069	120	Ribosomal protein L34	chr4	0.49	9.41	16.15	1.9e-03	5.2e-03
GL50803_8074	691	Manganese-dependent inorganic pyrophosphatase, putative	chr5	0.49	9.26	17.88	1.3e-03	3.8e-03
GL50803_6584	207	Cyclin family protein	chr1	0.49	7.34	24.90	3.6e-04	1.4e-03
GL50803_23064	2590	DNA polymerase epsilon, catalytic subunit	chr4	0.49	7.04	39.54	4.9e-05	3.1e-04
GL50803_4151	685	Hypothetical protein	chr4	0.49	6.41	9.22	1.1e-02	2.2e-02
GL50803_17432	1243	Heat shock protein 70	chr4	0.49	9.56	6.20	2.9e-02	5.0e-02
GL50803_14525	344	Hypothetical protein	chr5	0.49	5.95	33.24	1.1e-04	5.5e-04
GL50803_16184	624	Hypothetical protein	chr3	0.48	5.95	31.29	1.4e-04	6.6e-04
GL50803_8968	84	Hypothetical protein	chr1	0.48	6.60	30.86	1.5e-04	6.9e-04
GL50803_17587	620	CTP synthase	chr4	0.48	6.08	9.76	9.2e-03	1.9e-02
GL50803_16522	103	Hypothetical protein	chr4	0.48	6.90	49.98	1.6e-05	1.4e-04
GL50803_60147	69	Ribosomal protein S30	chr5	0.48	8.33	14.71	2.6e-03	6.7e-03
GL50803_95064	402	Queuine tRNA-ribosyltransferase, putative	chr3	0.48	6.98	22.87	5.1e-04	1.8e-03
GL50803_14109	250	ATP-binding protein	chr4	0.48	3.02	9.03	1.1e-02	2.3e-02
GL50803_86468	317	Hypothetical protein	chr5	0.48	8.61	13.23	3.6e-03	8.9e-03
GL50803_2969	289	Fructosamine-3-kinase	chr4	0.48	4.65	22.11	5.8e-04	2.0e-03
GL50803_7982	385	UDP-glucose 4-epimerase	chr3	0.48	6.23	41.86	3.8e-05	2.6e-04
GL50803_17336	333	Hypothetical protein	chr1	0.48	6.42	39.02	5.2e-05	3.2e-04
GL50803_28856	153	Hypothetical protein	chr4	0.48	4.12	11.18	6.2e-03	1.4e-02
GL50803_2285	618	Heat shock protein 70	chr1	0.48	5.09	21.43	6.5e-04	2.2e-03
GL50803_16390	2703	Ankyrin repeat protein 1	chr3	0.48	7.73	27.02	2.6e-04	1.1e-03
GL50803_61646	65	Hypothetical protein	chr1	0.48	4.13	28.87	1.9e-04	8.6e-04
GL50803_61578	683	Kinase, NEK	chr1	0.48	8.06	27.51	2.4e-04	1.0e-03
GL50803_17091	227	Exosome complex exonuclease, putative	chr3	0.48	7.08	32.56	1.2e-04	5.8e-04
GL50803_9530	179	Hypothetical protein	chr4	0.47	4.73	39.52	4.9e-05	3.1e-04
GL50803_10924	331	Hypothetical protein	chr4	0.47	5.20	23.88	4.3e-04	1.6e-03
GL50803_d40995	419	IFT complex B	chr4	0.47	6.53	17.91	1.3e-03	3.8e-03
GL50803_9810	106	Ribosomal protein L44	chr5	0.47	9.02	12.99	3.9e-03	9.3e-03
GL50803_29708	115	Hypothetical protein	chr4	0.47	4.86	18.13	1.2e-03	3.7e-03
GL50803_113303	804	Cathepsin B-like cysteine proteinase	chr5	0.47	5.34	9.91	8.8e-03	1.8e-02
GL50803_5603	960	Coatomer gamma subunit	chr2	0.47	8.38	40.91	4.2e-05	2.7e-04
GL50803_11493	1292	Ankyrin repeat protein 1	chr2	0.47	7.55	50.58	1.6e-05	1.4e-04
GL50803_15297	344	Ribokinase	chr1	0.47	9.17	32.87	1.1e-04	5.6e-04
GL50803_13897	210	MCT-1 protein-like protein	chr5	0.47	7.82	27.96	2.2e-04	9.5e-04
GL50803_16266	404	Hypothetical protein	chr5	0.47	6.83	12.70	4.2e-03	9.8e-03
GL50803_14373	732	Dynamin	chr3	0.47	11.51	15.82	2.0e-03	5.5e-03
GL50803_22138	415	Recombination factor protein RarA	chr3	0.47	7.28	30.29	1.6e-04	7.3e-04
GL50803_17037	254	Hypothetical protein	chr2	0.47	7.28	34.19	9.4e-05	5.0e-04
GL50803_16713	550	Hypothetical protein	chr5	0.47	4.76	7.06	2.2e-02	3.9e-02
GL50803_9779	310	Uridine phosphorylase 1	chr4	0.47	11.21	12.41	4.5e-03	1.0e-02
GL50803_23602	582	tRNA-splicing ligase RtcB	chr4	0.47	7.78	38.83	5.3e-05	3.3e-04
GL50803_86934	308	Kinase, NEK	chr4	0.47	4.89	13.26	3.6e-03	8.8e-03
GL50803_14614	149	Eukaryotic translation initiation factor 5A	chr5	0.47	9.61	18.50	1.1e-03	3.5e-03
GL50803_42008	750	Hypothetical protein	chr5	0.47	7.61	46.86	2.2e-05	1.8e-04
GL50803_21498	386	Serine/threonine protein phosphatase 5	chr5	0.47	7.31	17.01	1.5e-03	4.4e-03
GL50803_7648	1305	SMC6 protein	chr1	0.47	7.24	47.77	2.0e-05	1.7e-04
GL50803_102444	221	Ankyrin repeat protein 1	chr5	0.47	8.38	31.52	1.3e-04	6.5e-04
GL50803_25238	685	High cysteine membrane protein	chr5	0.47	8.22	33.83	9.8e-05	5.2e-04
GL50803_16567	647	Protein phosphatase PP2A regulatory subunit A	chr4	0.47	8.23	21.48	6.5e-04	2.2e-03
GL50803_16521	292	Alpha-snap	chr4	0.47	6.69	28.38	2.1e-04	9.1e-04
GL50803_19364	118	Hypothetical protein	chr5	0.47	3.65	13.92	3.1e-03	7.8e-03
GL50803_8707	214	N-terminal acetyltransferase complex ARD1 subunit	chr4	0.47	6.81	19.94	8.6e-04	2.8e-03
GL50803_14049	136	Ribosomal protein L32	chr4	0.47	9.12	14.09	3.0e-03	7.5e-03
GL50803_60697	157	Hypothetical protein	chr4	0.46	4.12	18.22	1.2e-03	3.6e-03
GL50803_5867	645	Cysteinyl-tRNA synthetase	chr4	0.46	8.29	32.88	1.1e-04	5.6e-04
GL50803_4188	296	Hypothetical protein	chr2	0.46	8.13	19.00	1.0e-03	3.2e-03
GL50803_1656	486	Kinase, STE STE11	chr5	0.46	7.69	18.03	1.2e-03	3.7e-03
GL50803_3861	408	Alcohol dehydrogenase 3	chr3	0.46	9.55	27.52	2.4e-04	1.0e-03
GL50803_15104	694	Sec1, putative	chr5	0.46	6.45	34.82	8.7e-05	4.7e-04
GL50803_8819	145	Cia2	chr5	0.46	5.19	28.50	2.1e-04	9.0e-04
GL50803_13924	197	Hypothetical protein	chr4	0.46	6.35	21.55	6.4e-04	2.2e-03
GL50803_17036	409	SET domain-containing protein	chr2	0.46	6.07	28.40	2.1e-04	9.1e-04
GL50803_9704	719	Transketolase	chr3	0.46	11.37	11.09	6.3e-03	1.4e-02
GL50803_11170	543	Hypothetical protein	chr5	0.46	7.35	29.46	1.8e-04	8.0e-04
GL50803_4368	177	Ankyrin repeat protein 1	chr3	0.46	5.06	32.97	1.1e-04	5.6e-04
GL50803_16829	190	Serine/threonine-protein phosphatase 2B regulatory subunit	chr4	0.46	6.34	37.12	6.5e-05	3.8e-04
GL50803_12950	196	Ubiquitin-conjugating enzyme E2 (E3-independent)	chr5	0.46	7.45	15.72	2.0e-03	5.5e-03
GL50803_7374	130	Spec3 membrane protein	chr1	0.46	4.07	6.27	2.8e-02	4.9e-02
GL50803_112076	1697	Kinase, CDC7	chr3	0.46	10.35	22.86	5.1e-04	1.8e-03
GL50803_8023	1400	Hypothetical protein	chr5	0.46	6.07	20.65	7.5e-04	2.5e-03
GL50803_61272	137	Hypothetical protein	chr2	0.46	4.59	12.98	3.9e-03	9.3e-03
GL50803_13653	414	ERCC4 domain-containing protein	chr5	0.46	5.66	20.75	7.4e-04	2.4e-03
GL50803_14298	785	Hypothetical protein	chr4	0.46	6.53	26.73	2.7e-04	1.1e-03
GL50803_7766	245	Ribosomal protein SA	chr5	0.46	10.94	16.92	1.6e-03	4.5e-03
GL50803_9485	870	KH domain-containing protein	chr1	0.46	6.41	14.14	2.9e-03	7.4e-03
GL50803_15011	239	Hypothetical protein	chr5	0.46	7.16	13.47	3.4e-03	8.4e-03
GL50803_17195	178	Hypothetical protein	chr5	0.46	7.71	18.11	1.2e-03	3.7e-03
GL50803_17170	1523	Long chain fatty acid CoA ligase 5	chr1	0.46	8.04	26.47	2.8e-04	1.1e-03
GL50803_4954	107	LSM domain-containing protein	chr5	0.45	3.02	14.39	2.8e-03	7.1e-03
GL50803_13279	447	Hypothetical protein	chr1	0.45	4.99	15.93	1.9e-03	5.4e-03
GL50803_14699	143	Ribosomal protein S23	chr5	0.45	9.11	9.28	1.1e-02	2.1e-02
GL50803_27266	133	[2Fe-2S] ferredoxin	chr2	0.45	7.52	20.17	8.2e-04	2.7e-03
GL50803_3958	316	Hypothetical protein	chr5	0.45	6.38	36.58	7.0e-05	4.0e-04
GL50803_17483	329	Chaperone protein DnaJ subfamily B	chr4	0.45	7.17	19.10	1.0e-03	3.2e-03
GL50803_23496	2142	DNA-directed RNA polymerase	chr5	0.45	7.52	17.44	1.4e-03	4.1e-03
GL50803_3680	119	Hypothetical protein	chr5	0.45	3.95	7.92	1.6e-02	3.0e-02
GL50803_11099	886	Ankyrin repeat protein 1	chr5	0.45	6.50	31.23	1.4e-04	6.6e-04
GL50803_94927	1065	Kinase, NEK	chr4	0.45	8.29	14.60	2.6e-03	6.8e-03
GL50803_8348	198	Hypothetical protein	chr2	0.45	4.43	15.71	2.0e-03	5.5e-03
GL50803_9622	354	Hypothetical protein	chr2	0.45	5.25	22.08	5.8e-04	2.0e-03
GL50803_32778	588	Ankyrin repeat protein 1	chr1	0.45	11.09	18.59	1.1e-03	3.4e-03
GL50803_12119	95	SnRNP Sm-like protein, putative	chr5	0.45	3.02	13.06	3.8e-03	9.2e-03
GL50803_15077	432	Indigoidine synthase A like protein	chr4	0.45	6.80	20.88	7.2e-04	2.4e-03
GL50803_7608	1210	Leucine-rich repeat protein	chr4	0.45	7.28	25.01	3.5e-04	1.4e-03
GL50803_102961	668	ENC6 protein	chr2	0.45	7.36	47.11	2.2e-05	1.7e-04
GL50803_7685	223	Hypothetical protein	chr5	0.45	7.00	36.17	7.3e-05	4.1e-04
GL50803_41311	660	Hypothetical protein	chr5	0.45	4.88	15.49	2.1e-03	5.8e-03
GL50803_91504	4893	Hypothetical protein	chr5	0.45	8.34	17.78	1.3e-03	3.9e-03
GL50803_17492	549	MYND finger domain-containing protein	chr4	0.45	7.07	38.20	5.7e-05	3.4e-04
GL50803_16519	373	AstB/chuR-related protein	chr4	0.45	7.53	12.80	4.1e-03	9.6e-03
GL50803_16228	257	DDI1-like DNA-damage inducible protein	chr4	0.45	5.13	17.93	1.3e-03	3.8e-03
GL50803_16482	397	Hypothetical protein	chr5	0.45	6.91	28.09	2.2e-04	9.4e-04
GL50803_137680	517	Cathepsin L-like protease	chr5	0.45	8.41	36.53	7.0e-05	4.0e-04
GL50803_19436	235	Ribosomal protein L7	chr4	0.45	10.72	12.56	4.3e-03	1.0e-02
GL50803_11486	272	20S proteasome alpha subunit 7	chr2	0.45	6.87	20.53	7.7e-04	2.5e-03
GL50803_26589	345	Hypothetical protein	chr3	0.45	4.75	26.11	3.0e-04	1.2e-03
GL50803_61458	369	Solute carrier family 35	chr1	0.45	5.63	25.46	3.3e-04	1.3e-03
GL50803_14975	553	Phosphatidylinositol-glycan biosynthesis, class O protein	chr4	0.45	7.03	49.19	1.8e-05	1.5e-04
GL50803_40904	967	Kinase, NEK	chr3	0.45	6.70	35.30	8.2e-05	4.5e-04
GL50803_2082	286	Kinase, NEK	chr5	0.44	6.11	23.43	4.6e-04	1.7e-03
GL50803_101904	615	Serine/Threonine protein phosphatase, putative	chr5	0.44	4.85	27.77	2.3e-04	9.7e-04
GL50803_13103	228	Transcription elongation factor Elf1 like protein	chr5	0.44	7.65	28.07	2.2e-04	9.4e-04
GL50803_87817	1528	WD40 repeat protein	chr2	0.44	8.39	24.48	3.8e-04	1.5e-03
GL50803_15520	159	Ribosomal protein L21	chr3	0.44	10.00	13.40	3.5e-03	8.6e-03
GL50803_13691	453	Hypothetical protein	chr2	0.44	7.33	21.25	6.7e-04	2.3e-03
GL50803_9605	622	Hypothetical protein	chr2	0.44	7.50	26.13	3.0e-04	1.2e-03
GL50803_9824	221	Proteasome subunit beta type 9	chr2	0.44	6.54	24.10	4.1e-04	1.5e-03
GL50803_13998	695	Threonyl-tRNA synthetase	chr5	0.44	8.21	10.47	7.5e-03	1.6e-02
GL50803_1770	294	Chromatin associated protein KTI12	chr4	0.44	5.36	29.36	1.8e-04	8.1e-04
GL50803_7375	794	Ankyrin repeat protein 1	chr1	0.44	7.13	14.51	2.7e-03	6.9e-03
GL50803_9382	399	Protein farnesyltransferase subunit beta	chr2	0.44	6.74	22.78	5.1e-04	1.8e-03
GL50803_17507	551	Hypothetical protein	chr1	0.44	7.42	25.20	3.4e-04	1.3e-03
GL50803_15451	2248	Spindle pole protein, putative	chr4	0.44	7.49	13.33	3.6e-03	8.7e-03
GL50803_14622	206	Ribosomal protein L13	chr1	0.44	10.64	14.35	2.8e-03	7.1e-03
GL50803_1590	75	Hypothetical protein	chr1	0.44	2.65	8.73	1.3e-02	2.4e-02
GL50803_33020	347	Hypothetical protein	chr3	0.44	4.41	12.06	4.9e-03	1.1e-02
GL50803_95192	1146	Ankyrin repeat protein 1	chr3	0.44	9.07	29.46	1.8e-04	8.0e-04
GL50803_8528	528	Hypothetical protein	chr1	0.44	10.00	16.12	1.9e-03	5.2e-03
GL50803_4554	598	Hypothetical protein	chr5	0.44	5.17	9.28	1.1e-02	2.1e-02
GL50803_15944	195	SRR1 domain-containing protein	chr5	0.44	4.96	13.70	3.3e-03	8.1e-03
GL50803_7878	145	Ribosomal protein S14	chr4	0.44	9.68	20.31	8.0e-04	2.6e-03
GL50803_16826	497	Kinase, NEK	chr4	0.44	7.14	18.35	1.2e-03	3.6e-03
GL50803_14615	805	Hypothetical protein	chr5	0.44	6.61	28.07	2.2e-04	9.4e-04
GL50803_16180	370	Protein phosphatase methylesterase-1	chr4	0.44	7.59	19.31	9.7e-04	3.1e-03
GL50803_92741	444	Kinase, CMGC CLK	chr5	0.44	6.85	19.28	9.8e-04	3.1e-03
GL50803_91476	1068	Hypothetical protein	chr5	0.44	7.74	26.56	2.8e-04	1.1e-03
GL50803_17241	151	Hypothetical protein	chr3	0.44	5.54	7.87	1.6e-02	3.1e-02
GL50803_17388	1670	Hypothetical protein	chr2	0.44	8.26	33.38	1.0e-04	5.4e-04
GL50803_137684	1336	Ankyrin repeat protein 1	chr5	0.44	8.73	25.96	3.0e-04	1.2e-03
GL50803_16485	199	Hypothetical protein	chr5	0.44	5.99	26.84	2.6e-04	1.1e-03
GL50803_3287	411	Acetyl-CoA acetyltransferase	chr5	0.44	6.00	18.40	1.2e-03	3.5e-03
GL50803_6679	238	High cysteine membrane protein	chr5	0.43	7.96	22.30	5.6e-04	2.0e-03
GL50803_10885	1731	Amylo-alpha-1,6-glucosidase	chr3	0.43	11.36	7.44	1.9e-02	3.5e-02
GL50803_14171	89	Ribosomal protein L37	chr2	0.43	8.49	8.81	1.2e-02	2.4e-02
GL50803_10677	195	Helix-hairpin-helix domain-containing protein	chr2	0.43	3.98	7.35	2.0e-02	3.6e-02
GL50803_14469	239	R-SNARE 3	chr1	0.43	8.23	33.01	1.1e-04	5.6e-04
GL50803_7533	446	Angio-associated migratory cell protein	chr3	0.43	8.18	30.57	1.5e-04	7.1e-04
GL50803_1979	193	Hypothetical protein	chr3	0.43	5.15	20.47	7.8e-04	2.5e-03
GL50803_10255	391	Translation initiation factor eIF-4A, putative	chr1	0.43	9.20	26.74	2.7e-04	1.1e-03
GL50803_7373	1551	Ankyrin repeat protein 1	chr1	0.43	7.87	12.30	4.6e-03	1.1e-02
GL50803_16833	605	Tenascin-like protein	chr1	0.43	9.85	11.22	6.1e-03	1.4e-02
GL50803_21750	370	Ribose-phosphate pyrophosphokinase	chr1	0.43	6.21	21.06	7.0e-04	2.3e-03
GL50803_61590	108	LSM domain-containing protein	chr1	0.43	5.18	9.52	9.9e-03	2.0e-02
GL50803_92983	272	Ankyrin repeat protein 2	chr4	0.43	2.38	7.58	1.8e-02	3.3e-02
GL50803_14704	995	Hypothetical protein	chr5	0.43	8.78	30.55	1.5e-04	7.1e-04
GL50803_17330	158	Hypothetical protein	chr1	0.43	5.13	29.12	1.9e-04	8.4e-04
GL50803_16125	1111	FAD-dependent glycerol-3-phosphate dehydrogenase	chr5	0.43	11.40	14.67	2.6e-03	6.7e-03
GL50803_113970	275	Alpha/beta hydrolase family protein	chr4	0.43	5.32	10.56	7.3e-03	1.6e-02
GL50803_14713	387	Intraflagellar transport protein IFT57	chr3	0.43	7.85	27.08	2.5e-04	1.1e-03
GL50803_13156	428	Eukaryotic initiation factor 4A	chr5	0.43	5.94	37.25	6.4e-05	3.7e-04
GL50803_6365	135	Hypothetical protein	chr3	0.43	5.88	11.28	6.0e-03	1.3e-02
GL50803_10568	352	U3-containing 90S pre-ribosomal complex subunit	chr1	0.43	5.75	13.74	3.2e-03	8.0e-03
GL50803_9427	178	Hypothetical protein	chr3	0.43	4.67	9.52	9.9e-03	2.0e-02
GL50803_2796	570	Kinase, STE STE20	chr1	0.43	6.63	32.70	1.1e-04	5.7e-04
GL50803_14604	412	Nucleotide-binding protein 35	chr3	0.43	8.67	21.44	6.5e-04	2.2e-03
GL50803_17590	606	Hypothetical protein	chr4	0.43	8.10	25.31	3.4e-04	1.3e-03
GL50803_11305	203	Hypothetical protein	chr4	0.43	4.79	12.44	4.4e-03	1.0e-02
GL50803_17364	109	Ribosomal protein S26	chr4	0.43	9.42	11.75	5.3e-03	1.2e-02
GL50803_96818	487	Nucleoside transporter	chr2	0.43	11.33	15.54	2.1e-03	5.7e-03
GL50803_5358	311	Aurora kinase	chr5	0.43	6.07	14.28	2.8e-03	7.2e-03
GL50803_8916	607	Signal recognition particle	chr5	0.43	7.31	31.26	1.4e-04	6.6e-04
GL50803_34684	667	DEAD box RNA helicase Vasa	chr5	0.42	8.07	19.07	1.0e-03	3.2e-03
GL50803_16653	990	FYVE zinc finger domain-containing protein	chr5	0.42	10.66	10.86	6.8e-03	1.5e-02
GL50803_1076	345	Alpha-13 giardin	chr3	0.42	7.01	22.73	5.2e-04	1.9e-03
GL50803_8349	256	Hypothetical protein	chr2	0.42	4.81	20.70	7.4e-04	2.5e-03
GL50803_24947	190	Vacuolar protein sorting 46b	chr4	0.42	7.31	12.16	4.8e-03	1.1e-02
GL50803_10196	164	Hypothetical protein	chr1	0.42	7.06	31.81	1.3e-04	6.3e-04
GL50803_13000	351	Vacuolar ATP synthase subunit d	chr2	0.42	8.27	17.31	1.4e-03	4.2e-03
GL50803_11684	818	Leucine-rich repeat protein	chr5	0.42	8.29	15.22	2.3e-03	6.1e-03
GL50803_16877	128	Zinc finger domain protein	chr2	0.42	5.94	11.46	5.7e-03	1.3e-02
GL50803_4125	476	Transcription factor IIIB 70 kDa subunit BRF	chr2	0.42	4.77	13.92	3.1e-03	7.8e-03
GL50803_16122	1401	Kinase, NEK	chr3	0.42	7.43	10.59	7.3e-03	1.6e-02
GL50803_10612	308	Phosphotyrosyl phosphatase activator protein, putative	chr5	0.42	7.50	21.81	6.1e-04	2.1e-03
GL50803_13539	172	Hypothetical protein	chr4	0.42	7.65	7.97	1.6e-02	3.0e-02
GL50803_3563	418	Hypothetical protein	chr5	0.42	5.85	22.58	5.3e-04	1.9e-03
GL50803_17579	549	Inositol-3-phosphate synthase	chr4	0.42	7.63	36.53	7.0e-05	4.0e-04
GL50803_98056	164	Ribosomal protein L17	chr5	0.42	10.47	11.25	6.1e-03	1.3e-02
GL50803_5171	422	Ankyrin repeat protein 1	chr5	0.42	6.88	30.60	1.5e-04	7.1e-04
GL50803_11566	266	Hypothetical protein	chr3	0.42	6.66	36.92	6.7e-05	3.8e-04
GL50803_15948	343	WD domain, G-beta repeat-containing protein	chr1	0.42	4.63	12.47	4.4e-03	1.0e-02
GL50803_16817	457	Transglutaminase/protease, putative	chr5	0.42	7.96	17.34	1.4e-03	4.2e-03
GL50803_17056	185	Ribosomal protein L6	chr5	0.42	10.30	8.10	1.5e-02	2.9e-02
GL50803_114307	892	Kinase, NEK	chr2	0.42	8.08	31.01	1.4e-04	6.8e-04
GL50803_102034	978	Kinase, NEK	chr5	0.42	8.43	17.16	1.5e-03	4.3e-03
GL50803_16791	388	Hypothetical protein	chr5	0.42	6.56	31.87	1.3e-04	6.2e-04
GL50803_14850	270	Hypothetical protein	chr2	0.42	6.16	21.95	5.9e-04	2.1e-03
GL50803_16936	1521	High cysteine membrane protein EGF-like	chr3	0.42	9.51	15.95	1.9e-03	5.3e-03
GL50803_40747	982	Hypothetical protein	chr2	0.41	7.10	33.44	1.0e-04	5.4e-04
GL50803_9367	813	Hypothetical protein	chr4	0.41	5.59	20.55	7.7e-04	2.5e-03
GL50803_16827	324	Hypothetical protein	chr4	0.41	6.67	26.06	3.0e-04	1.2e-03
GL50803_17013	204	Isoprenylcysteine carboxyl methyltransferase	chr5	0.41	3.35	10.74	7.0e-03	1.5e-02
GL50803_14993	544	Diphosphate-fructose-6-phosphate 1-phosphotransferase	chr5	0.41	10.59	6.89	2.3e-02	4.1e-02
GL50803_2825	122	Ribosomal protein L7Ae	chr4	0.41	6.95	34.89	8.6e-05	4.7e-04
GL50803_4498	735	Cleavage and polyadenylation specificity factor	chr2	0.41	7.75	43.00	3.3e-05	2.4e-04
GL50803_14457	62	Ribosomal protein L29e	chr5	0.41	8.09	9.63	9.6e-03	2.0e-02
GL50803_22394	337	Cyclin	chr2	0.41	5.88	20.47	7.8e-04	2.5e-03
GL50803_97741	212	Hypothetical protein	chr2	0.41	6.35	31.43	1.4e-04	6.5e-04
GL50803_10919	134	Ribosomal protein S10B	chr4	0.41	9.83	13.43	3.5e-03	8.5e-03
GL50803_7427	91	Hypothetical protein	chr5	0.41	4.66	6.71	2.4e-02	4.3e-02
GL50803_40995	419	IFT complex B	chr4	0.41	6.01	11.54	5.6e-03	1.3e-02
GL50803_34094	167	Hypothetical protein	chr4	0.41	6.87	18.27	1.2e-03	3.6e-03
GL50803_114216	1614	Hypothetical protein	chr2	0.41	9.06	23.43	4.6e-04	1.7e-03
GL50803_27293	402	Hypothetical protein	chr5	0.41	6.11	33.74	9.9e-05	5.2e-04
GL50803_10091	142	Ribosomal protein L23	chr5	0.41	9.81	17.37	1.4e-03	4.2e-03
GL50803_17163	168	Peptidyl-prolyl cis-trans isomerase B	chr1	0.41	10.48	18.74	1.1e-03	3.4e-03
GL50803_9183	1904	Hypothetical protein	chr5	0.41	11.92	10.01	8.6e-03	1.8e-02
GL50803_17244	225	Ribosomal protein L7a	chr3	0.41	10.68	14.56	2.7e-03	6.9e-03
GL50803_10315	222	Qb-SNARE 5	chr3	0.41	5.76	22.20	5.7e-04	2.0e-03
GL50803_100887	416	Methyltransferase, putative	chr3	0.41	6.52	9.57	9.8e-03	2.0e-02
GL50803_113242	344	High cysteine protein	chr5	0.41	5.57	8.46	1.4e-02	2.6e-02
GL50803_95549	771	Kinase, NEK	chr3	0.41	6.00	14.93	2.4e-03	6.4e-03
GL50803_5811	407	RIO kinase 2, putative	chr4	0.41	4.85	11.13	6.3e-03	1.4e-02
GL50803_137753	1453	Hypothetical protein	chr3	0.41	9.58	19.55	9.3e-04	2.9e-03
GL50803_15897	631	GiOR-2	chr5	0.41	7.44	27.14	2.5e-04	1.1e-03
GL50803_9782	255	Hypothetical protein	chr4	0.41	5.25	19.37	9.6e-04	3.0e-03
GL50803_9529	313	Palmitoyltransferase	chr4	0.41	5.65	32.35	1.2e-04	5.9e-04
GL50803_15097	330	Alpha-14 giardin	chr2	0.41	8.84	21.16	6.8e-04	2.3e-03
GL50803_15343	427	Hypothetical protein	chr5	0.41	4.90	22.09	5.8e-04	2.0e-03
GL50803_50391	1949	VSP	chr1	0.41	4.61	7.82	1.7e-02	3.1e-02
GL50803_114470	584	High cysteine membrane protein Group 6	chr3	0.41	5.25	27.19	2.5e-04	1.0e-03
GL50803_7233	432	Hypothetical protein	chr5	0.41	5.87	25.61	3.2e-04	1.3e-03
GL50803_14181	693	Spindle pole protein, putative	chr3	0.41	6.16	25.44	3.3e-04	1.3e-03
GL50803_8963	585	Hypothetical protein	chr1	0.40	7.49	34.97	8.5e-05	4.6e-04
GL50803_50181	793	VSP	chr4	0.40	4.43	6.52	2.6e-02	4.5e-02
GL50803_11771	177	Hypothetical protein	chr2	0.40	4.95	15.62	2.1e-03	5.6e-03
GL50803_7130	1271	Hypothetical protein	chr2	0.40	8.41	32.38	1.2e-04	5.9e-04
GL50803_2834	398	Putative GTPase activating protein for ARF	chr5	0.40	8.64	12.17	4.8e-03	1.1e-02
GL50803_12223	642	Kinase, NAK	chr4	0.40	8.87	20.94	7.1e-04	2.4e-03
GL50803_2710	123	Trm112p-like protein	chr5	0.40	4.46	12.99	3.9e-03	9.3e-03
GL50803_6035	191	Ankyrin repeat protein 1	chr4	0.40	3.50	9.17	1.1e-02	2.2e-02
GL50803_41258	2092	Coiled-coil protein	chr4	0.40	8.98	14.35	2.8e-03	7.1e-03
GL50803_5821	768	Hypothetical protein	chr5	0.40	6.01	20.01	8.5e-04	2.7e-03
GL50803_9835	393	Hypothetical protein	chr2	0.40	5.36	8.73	1.3e-02	2.4e-02
GL50803_7751	1069	Hypothetical protein	chr1	0.40	7.79	12.07	4.9e-03	1.1e-02
GL50803_111987	223	Ankyrin repeat protein 1	chr5	0.40	8.33	22.83	5.1e-04	1.8e-03
GL50803_38394	651	Ankyrin repeat protein 1	chr3	0.40	7.00	34.74	8.7e-05	4.7e-04
GL50803_8928	567	Ankyrin repeat protein 1	chr2	0.40	4.94	25.86	3.1e-04	1.2e-03
GL50803_6583	93	Hypothetical protein	chr1	0.40	5.98	24.18	4.0e-04	1.5e-03
GL50803_16887	547	ATP-dependent RNA helicase HAS1, putative	chr2	0.40	6.26	15.79	2.0e-03	5.5e-03
GL50803_7948	153	Hypothetical protein	chr3	0.40	6.08	17.00	1.5e-03	4.4e-03
GL50803_136020	447	Beta-tubulin 3	chr5	0.40	2.67	7.82	1.7e-02	3.1e-02
GL50803_31671	190	DNA-directed RNA polymerase II subunit RPB7	chr3	0.40	6.79	16.00	1.9e-03	5.3e-03
GL50803_4692	239	Hypothetical protein	chr4	0.40	6.71	21.80	6.1e-04	2.1e-03
GL50803_16747	772	Rrm3p helicase	chr5	0.40	5.56	9.38	1.0e-02	2.1e-02
GL50803_16230	889	Hypothetical protein	chr3	0.40	7.48	20.04	8.4e-04	2.7e-03
GL50803_10803	268	Qa-SNARE 5	chr2	0.40	4.24	11.08	6.4e-03	1.4e-02
GL50803_17368	2294	Kinase, ULK	chr4	0.40	8.54	25.90	3.1e-04	1.2e-03
GL50803_10632	1005	Ankyrin repeat protein 1	chr3	0.40	6.51	24.49	3.8e-04	1.5e-03
GL50803_13104	350	DNA repair protein RAD51	chr5	0.40	5.79	28.78	2.0e-04	8.7e-04
GL50803_95693	219	Hypothetical protein	chr3	0.40	6.97	21.42	6.5e-04	2.2e-03
GL50803_23888	211	FixW protein, putative	chr3	0.40	7.22	21.07	7.0e-04	2.3e-03
GL50803_60307	113	Hypothetical protein	chr5	0.40	4.27	7.58	1.8e-02	3.3e-02
GL50803_25011	190	RNA-binding protein	chr5	0.40	5.04	20.38	7.9e-04	2.6e-03
GL50803_17165	846	ABC transporter, ATP-binding protein	chr1	0.40	9.37	10.82	6.8e-03	1.5e-02
GL50803_10444	233	Hypothetical protein	chr1	0.40	4.31	17.39	1.4e-03	4.2e-03
GL50803_7046	98	Hypothetical protein	chr5	0.40	6.68	10.77	6.9e-03	1.5e-02
GL50803_33232	247	GARP-like protein 4	chr1	0.39	6.87	10.18	8.2e-03	1.7e-02
GL50803_15397	340	Kinase, CMGC CDK	chr2	0.39	8.44	13.98	3.0e-03	7.7e-03
GL50803_11554	273	Kinase, NEK	chr3	0.39	6.40	14.95	2.4e-03	6.4e-03
GL50803_5247	159	Hypothetical protein	chr4	0.39	4.62	10.39	7.7e-03	1.6e-02
GL50803_60785	341	Hypothetical protein	chr4	0.39	6.58	30.73	1.5e-04	7.0e-04
GL50803_6135	137	Ribosomal protein S17	chr5	0.39	9.61	9.45	1.0e-02	2.0e-02
GL50803_29630	115	Hypothetical protein	chr2	0.39	3.88	10.91	6.7e-03	1.4e-02
GL50803_17109	1088	Hypothetical protein	chr5	0.39	8.25	10.46	7.5e-03	1.6e-02
GL50803_9594	293	Heat shock 70kD protein binding protein	chr5	0.39	6.04	18.71	1.1e-03	3.4e-03
GL50803_12224	289	Hypothetical protein	chr4	0.39	7.19	7.31	2.0e-02	3.6e-02
GL50803_17145	538	Hypothetical protein	chr4	0.39	5.00	12.47	4.4e-03	1.0e-02
GL50803_14581	640	Chaperone protein DnaK HSP70	chr3	0.39	8.65	13.91	3.1e-03	7.8e-03
GL50803_14310	130	RNA polymerase Rpb4	chr2	0.39	5.93	20.25	8.1e-04	2.6e-03
GL50803_87058	494	Vacuolar ATP synthase subunit C	chr2	0.39	9.19	12.18	4.8e-03	1.1e-02
GL50803_14748	160	p25-alpha family protein	chr2	0.39	6.70	17.33	1.4e-03	4.2e-03
GL50803_6535	104	Hypothetical protein	chr5	0.39	4.86	18.15	1.2e-03	3.7e-03
GL50803_17190	457	Eukaryotic peptide chain release factor subunit 1	chr3	0.39	8.54	22.21	5.7e-04	2.0e-03
GL50803_16930	1350	Hypothetical protein	chr1	0.39	8.17	21.61	6.3e-04	2.2e-03
GL50803_32686	368	Hypothetical protein	chr5	0.39	6.87	14.88	2.5e-03	6.5e-03
GL50803_14966	470	Hypothetical protein	chr2	0.39	5.79	12.29	4.6e-03	1.1e-02
GL50803_41569	239	Hypothetical protein	chr4	0.39	4.17	11.46	5.7e-03	1.3e-02
GL50803_112584	809	High cysteine membrane protein VSP-like	chr5	0.39	6.32	15.40	2.2e-03	5.9e-03
GL50803_114891	832	High cysteine membrane protein Group 3	chr5	0.39	5.56	9.80	9.1e-03	1.9e-02
GL50803_14161	255	Hypothetical protein	chr5	0.39	4.42	10.21	8.1e-03	1.7e-02
GL50803_16652	154	Ribosomal protein S13	chr5	0.39	9.72	15.13	2.3e-03	6.2e-03
GL50803_113603	924	Ankyrin repeat protein 3	chr1	0.39	6.48	26.29	2.9e-04	1.2e-03
GL50803_19003	102	Ribosomal protein L24A	chr5	0.39	8.77	10.25	8.0e-03	1.7e-02
GL50803_17025	666	Nuclear ATP/GTP-binding protein	chr5	0.39	6.70	11.00	6.5e-03	1.4e-02
GL50803_15380	254	Thymidylate kinase	chr4	0.39	6.31	17.27	1.5e-03	4.3e-03
GL50803_16223	1741	DNA-directed RNA polymerase subunit A	chr4	0.39	8.17	24.44	3.9e-04	1.5e-03
GL50803_8449	175	Hypothetical protein	chr5	0.39	5.52	7.23	2.0e-02	3.7e-02
GL50803_16773	791	Sec1 family protein	chr4	0.39	7.67	18.26	1.2e-03	3.6e-03
GL50803_8364	392	Thymidine kinase	chr4	0.39	7.53	9.88	8.9e-03	1.8e-02
GL50803_15573	698	Hypothetical protein	chr4	0.39	7.07	23.73	4.4e-04	1.6e-03
GL50803_16671	612	DinF protein	chr4	0.39	6.02	27.08	2.5e-04	1.1e-03
GL50803_4263	1178	Hypothetical protein	chr5	0.39	6.26	11.63	5.5e-03	1.2e-02
GL50803_13832	180	D-tyrosyl-tRNA deacylase	chr3	0.39	5.50	22.28	5.6e-04	2.0e-03
GL50803_94662	617	Ankyrin repeat protein 2	chr4	0.39	6.22	19.52	9.3e-04	3.0e-03
GL50803_95406	696	Hypothetical protein	chr4	0.39	7.23	11.73	5.3e-03	1.2e-02
GL50803_24126	794	VID27 cytoplasmic protein	chr4	0.39	7.42	40.22	4.5e-05	2.9e-04
GL50803_93550	2497	Hypothetical protein	chr4	0.39	9.14	21.64	6.3e-04	2.2e-03
GL50803_7562	168	ADP-ribosylation factor	chr5	0.39	6.58	12.59	4.3e-03	1.0e-02
GL50803_9274	374	U3 small nucleolar ribonucleoprotein protein MPP10, putative	chr4	0.39	5.57	7.25	2.0e-02	3.7e-02
GL50803_34906	936	Hypothetical protein	chr3	0.39	7.94	33.15	1.1e-04	5.5e-04
GL50803_90343	568	Kinase, WNK	chr4	0.38	8.98	22.67	5.2e-04	1.9e-03
GL50803_d103094	223	Ankyrin repeat protein 1	chr5	0.38	5.98	13.20	3.7e-03	8.9e-03
GL50803_14107	1098	Hypothetical protein	chr2	0.38	6.61	23.11	4.8e-04	1.8e-03
GL50803_10569	505	KRI1-like family protein	chr1	0.38	6.00	12.58	4.3e-03	1.0e-02
GL50803_11950	179	Ribosomal protein L18	chr4	0.38	10.25	9.42	1.0e-02	2.1e-02
GL50803_6170	302	Coatomer delta subunit	chr5	0.38	6.91	20.31	8.0e-04	2.6e-03
GL50803_17168	1354	Hypothetical protein	chr1	0.38	7.53	21.95	5.9e-04	2.1e-03
GL50803_16477	582	Tenascin-like protein	chr3	0.38	8.88	15.49	2.1e-03	5.8e-03
GL50803_96570	1627	Hypothetical protein	chr5	0.38	8.68	13.98	3.0e-03	7.7e-03
GL50803_5947	123	Ribosomal protein L35a	chr1	0.38	9.02	12.38	4.5e-03	1.0e-02
GL50803_7843	198	Hypothetical protein	chr4	0.38	8.80	10.63	7.2e-03	1.6e-02
GL50803_60562	2109	Hypothetical protein	chr4	0.38	8.94	18.04	1.2e-03	3.7e-03
GL50803_16392	730	Kinase	chr3	0.38	5.59	22.87	5.1e-04	1.8e-03
GL50803_14167	827	Hypothetical protein	chr1	0.38	5.66	23.17	4.8e-04	1.7e-03
GL50803_8242	63	Ribosome biogenesis protein Nop10	chr1	0.38	4.61	13.50	3.4e-03	8.4e-03
GL50803_21234	495	Hypothetical protein	chr5	0.38	6.40	22.74	5.2e-04	1.9e-03
GL50803_17340	479	Hypothetical protein	chr1	0.38	5.49	25.01	3.5e-04	1.4e-03
GL50803_22739	329	Hypothetical protein	chr2	0.38	7.91	19.66	9.1e-04	2.9e-03
GL50803_10324	241	Ribulose-phosphate 3-epimerase	chr3	0.38	5.93	12.89	4.0e-03	9.5e-03
GL50803_4266	1086	Hypothetical protein	chr5	0.38	8.55	15.06	2.4e-03	6.3e-03
GL50803_8789	333	Kelch motif-containing protein	chr2	0.38	8.36	20.36	7.9e-04	2.6e-03
GL50803_40692	189	RWD domain-containing protein	chr2	0.38	6.49	31.59	1.3e-04	6.5e-04
GL50803_3021	307	Hypothetical protein	chr4	0.38	7.07	13.32	3.6e-03	8.7e-03
GL50803_17084	1462	Kinase, NEK	chr2	0.38	6.57	11.11	6.3e-03	1.4e-02
GL50803_16681	662	Hypothetical protein	chr3	0.38	6.21	18.65	1.1e-03	3.4e-03
GL50803_7081	323	Hypothetical protein	chr4	0.38	6.64	11.92	5.1e-03	1.2e-02
GL50803_7234	379	Hypothetical protein	chr5	0.38	8.13	26.18	2.9e-04	1.2e-03
GL50803_8253	148	OST3 / OST6 family, transporter family protein	chr5	0.38	5.96	18.31	1.2e-03	3.6e-03
GL50803_24980	520	Hypothetical protein	chr3	0.38	6.03	19.63	9.1e-04	2.9e-03
GL50803_137747	1079	Hypothetical protein	chr3	0.38	9.67	11.47	5.7e-03	1.3e-02
GL50803_10428	210	Ribosomal protein L10	chr4	0.38	10.46	12.02	5.0e-03	1.1e-02
GL50803_9239	268	Nif3-related protein	chr5	0.38	5.59	21.56	6.4e-04	2.2e-03
GL50803_18559	145	Hypothetical protein	chr5	0.38	4.96	7.96	1.6e-02	3.0e-02
GL50803_15605	382	Hypothetical protein	chr4	0.38	7.12	17.14	1.5e-03	4.3e-03
GL50803_13622	217	Hypothetical protein	chr4	0.37	6.59	25.82	3.1e-04	1.2e-03
GL50803_9004	114	Hypothetical protein	chr3	0.37	5.62	17.74	1.3e-03	3.9e-03
GL50803_6497	334	Metal-dependent hydrolase	chr4	0.37	6.34	17.69	1.3e-03	4.0e-03
GL50803_21118	746	Long chain fatty acid CoA ligase 5	chr5	0.37	10.35	12.72	4.1e-03	9.8e-03
GL50803_111911	442	Hypothetical protein	chr4	0.37	6.20	8.88	1.2e-02	2.3e-02
GL50803_33721	263	Hypothetical protein	chr5	0.37	6.03	7.73	1.7e-02	3.2e-02
GL50803_17316	553	Inorganic polyphosphate/ATP-NAD kinase, putative	chr3	0.37	7.20	16.30	1.8e-03	5.0e-03
GL50803_29277	66	LSM domain-containing protein	chr2	0.37	2.79	9.43	1.0e-02	2.1e-02
GL50803_60750	218	Hypothetical protein	chr4	0.37	6.82	24.29	4.0e-04	1.5e-03
GL50803_14764	391	Ankyrin repeat protein 1	chr4	0.37	7.30	13.62	3.3e-03	8.2e-03
GL50803_8929	320	Metal-dependent phosphoesterase, putative	chr2	0.37	6.17	9.02	1.2e-02	2.3e-02
GL50803_15049	685	Kinase, NEK	chr5	0.37	7.08	24.84	3.6e-04	1.4e-03
GL50803_112258	2222	Sec7 family protein	chr1	0.37	6.99	13.25	3.6e-03	8.8e-03
GL50803_21505	871	Ankyrin repeat protein 1	chr5	0.37	9.70	11.06	6.4e-03	1.4e-02
GL50803_7664	319	Intraflagellar transport protein IFT46/ FAP32	chr2	0.37	8.02	19.25	9.8e-04	3.1e-03
GL50803_16981	527	Hypothetical protein	chr5	0.37	5.64	21.62	6.3e-04	2.2e-03
GL50803_23420	335	Diphosphomevalonate decarboxylase	chr1	0.37	5.22	12.68	4.2e-03	9.9e-03
GL50803_114778	269	Hypothetical protein	chr5	0.37	7.37	11.10	6.3e-03	1.4e-02
GL50803_6294	563	Hypothetical protein	chr5	0.37	4.90	12.42	4.5e-03	1.0e-02
GL50803_6624	2199	Kinase	chr5	0.37	8.20	22.55	5.3e-04	1.9e-03
GL50803_16162	174	Hypothetical protein	chr5	0.37	6.35	13.94	3.1e-03	7.7e-03
GL50803_87706	833	High cysteine membrane protein Group 3	chr5	0.37	6.80	8.35	1.4e-02	2.7e-02
GL50803_14842	316	Dimethyladenosine transferase	chr5	0.37	5.86	11.39	5.9e-03	1.3e-02
GL50803_16086	251	Ribosomal protein L8	chr5	0.37	10.52	11.17	6.2e-03	1.4e-02
GL50803_28703	166	Hypothetical protein	chr5	0.37	5.54	12.02	5.0e-03	1.1e-02
GL50803_14856	571	Signal recognition particle receptor	chr5	0.37	6.99	18.67	1.1e-03	3.4e-03
GL50803_11895	974	BBSome complex subunit PTHB1	chr3	0.36	6.83	14.98	2.4e-03	6.4e-03
GL50803_9045	324	Thioredoxin family protein	chr5	0.36	7.64	24.27	4.0e-04	1.5e-03
GL50803_31978	1806	Hypothetical protein	chr5	0.36	7.69	21.29	6.7e-04	2.3e-03
GL50803_13152	580	Ankyrin repeat protein 1	chr1	0.36	5.39	13.86	3.1e-03	7.8e-03
GL50803_14938	182	Ribosomal protein L12	chr2	0.36	10.31	6.24	2.9e-02	4.9e-02
GL50803_4912	296	Kinase, NEK	chr3	0.36	7.05	6.46	2.7e-02	4.6e-02
GL50803_30474	682	Ankyrin repeat protein 1	chr1	0.36	7.05	20.52	7.7e-04	2.5e-03
GL50803_11557	596	Hypothetical protein	chr3	0.36	7.30	16.02	1.9e-03	5.3e-03
GL50803_11247	197	Ribosomal protein L13a	chr4	0.36	10.15	6.29	2.8e-02	4.9e-02
GL50803_8471	451	Gp49, putative	chr4	0.36	6.72	12.68	4.2e-03	9.9e-03
GL50803_15213	617	Hypothetical protein	chr1	0.36	7.90	32.43	1.2e-04	5.9e-04
GL50803_8708	160	Eukaryotic translation initiation factor 1A	chr4	0.36	6.65	13.46	3.5e-03	8.5e-03
GL50803_17112	366	U3 small nucleolar ribonucleoprotein protein IMP4, putative	chr5	0.36	6.35	16.02	1.9e-03	5.3e-03
GL50803_8243	674	Utp14 protein	chr1	0.36	6.89	10.59	7.3e-03	1.6e-02
GL50803_24512	266	Neurogenic locus notch-like protein	chr4	0.36	6.97	14.96	2.4e-03	6.4e-03
GL50803_2750	182	Fcf1 pre-rRNA processing protein	chr2	0.36	6.58	24.86	3.6e-04	1.4e-03
GL50803_11384	899	DNA helicase	chr2	0.36	7.31	20.47	7.8e-04	2.5e-03
GL50803_8195	835	Hypothetical protein	chr3	0.36	7.73	16.91	1.6e-03	4.5e-03
GL50803_14787	711	Type II inositol-1,4,5-trisphosphate 5-phosphatase	chr2	0.36	8.56	21.44	6.5e-04	2.2e-03
GL50803_5981	1168	Hypothetical protein	chr1	0.36	7.22	22.73	5.2e-04	1.9e-03
GL50803_14456	154	Low molecular weight protein-tyrosine-phosphatase	chr5	0.36	6.64	23.52	4.5e-04	1.7e-03
GL50803_32838	197	Nfu	chr4	0.36	6.46	9.42	1.0e-02	2.1e-02
GL50803_17174	1903	AMP-binding enzyme	chr1	0.36	6.68	31.30	1.4e-04	6.6e-04
GL50803_61489	252	Ankyrin repeat protein 2	chr1	0.36	3.62	9.60	9.7e-03	2.0e-02
GL50803_15598	179	Vacuolar ATP synthase 16 kDa proteolipid subunit	chr4	0.36	6.44	13.61	3.3e-03	8.2e-03
GL50803_13636	403	Bromodomain-containing protein	chr2	0.36	5.19	13.56	3.4e-03	8.3e-03
GL50803_14785	493	Socius	chr2	0.36	7.23	13.51	3.4e-03	8.4e-03
GL50803_3598	169	Nup53/35/40-type RNA recognition motif-containing protein	chr1	0.36	4.67	6.64	2.5e-02	4.4e-02
GL50803_7990	168	Eukaryotic initiation factor 4E	chr3	0.35	6.06	22.90	5.0e-04	1.8e-03
GL50803_40224	583	Transporter, MFS superfamily protein	chr3	0.35	10.39	6.60	2.5e-02	4.4e-02
GL50803_113673	1649	Hypothetical protein	chr2	0.35	7.09	14.45	2.7e-03	7.0e-03
GL50803_103943	838	High cysteine membrane protein Group 3	chr4	0.35	8.69	13.64	3.3e-03	8.2e-03
GL50803_15251	294	Hypothetical protein	chr5	0.35	7.45	8.92	1.2e-02	2.3e-02
GL50803_6451	254	Hypothetical protein	chr4	0.35	7.09	11.13	6.3e-03	1.4e-02
GL50803_10802	1181	Hypothetical protein	chr2	0.35	7.48	18.33	1.2e-03	3.6e-03
GL50803_10682	268	Hypothetical protein	chr2	0.35	4.73	6.47	2.6e-02	4.6e-02
GL50803_29327	200	Vacuolar protein sorting 2	chr1	0.35	7.34	13.71	3.2e-03	8.1e-03
GL50803_7287	293	Small glutamine-rich tetratricopeptide repeat-containing protein	chr4	0.35	7.32	12.51	4.4e-03	1.0e-02
GL50803_16200	373	Developmentally regulated GTP-binding protein 1	chr2	0.35	7.50	7.59	1.8e-02	3.3e-02
GL50803_11359	268	Ribosomal protein S4	chr4	0.35	10.75	11.52	5.6e-03	1.3e-02
GL50803_14841	230	Phosphoglycolate phosphatase	chr5	0.35	4.90	8.36	1.4e-02	2.7e-02
GL50803_100864	506	Vacuolar protein sorting 26	chr5	0.35	9.76	13.40	3.5e-03	8.6e-03
GL50803_24412	507	Ankyrin repeat protein 1	chr5	0.35	9.06	8.72	1.3e-02	2.4e-02
GL50803_23389	1102	Hypothetical protein	chr5	0.35	8.43	18.14	1.2e-03	3.7e-03
GL50803_3678	268	Vacuolar ATP synthase subunit D	chr5	0.35	7.49	13.49	3.4e-03	8.4e-03
GL50803_14047	401	Tenascin-like protein	chr4	0.35	5.58	14.13	2.9e-03	7.4e-03
GL50803_10330	257	Tenascin-like protein	chr3	0.35	10.28	8.30	1.4e-02	2.7e-02
GL50803_5665	127	Ubiquitin/Ribosomal protein L40e	chr1	0.35	9.33	12.46	4.4e-03	1.0e-02
GL50803_27694	136	Putative zinc finger motif, C2HC5-type domain-containing protein	chr4	0.35	4.95	16.17	1.8e-03	5.1e-03
GL50803_17362	1702	Hypothetical protein	chr4	0.35	8.60	14.10	3.0e-03	7.5e-03
GL50803_112017	524	Hypothetical protein	chr4	0.35	5.51	8.89	1.2e-02	2.3e-02
GL50803_32399	388	Hypothetical protein	chr1	0.35	6.86	12.56	4.3e-03	1.0e-02
GL50803_37711	277	Hypothetical protein	chr5	0.35	6.51	11.06	6.4e-03	1.4e-02
GL50803_13661	350	Eukaryotic translation initiation factor 3 subunit 2	chr5	0.35	7.28	8.53	1.3e-02	2.6e-02
GL50803_16370	1859	Transcriptional activator, putative	chr4	0.35	7.46	17.16	1.5e-03	4.3e-03
GL50803_10291	1139	Hypothetical protein	chr4	0.35	6.76	15.70	2.1e-03	5.6e-03
GL50803_33083	1474	Mlh2-like protein	chr2	0.34	8.57	21.37	6.6e-04	2.2e-03
GL50803_16387	172	Ribosomal protein L18a	chr5	0.34	9.78	10.24	8.0e-03	1.7e-02
GL50803_9118	348	Hypothetical protein	chr5	0.34	6.44	9.93	8.8e-03	1.8e-02
GL50803_7511	194	HAM1 protein	chr1	0.34	5.89	14.93	2.4e-03	6.4e-03
GL50803_10606	260	CCR4-NOT transcription complex, subunit 7	chr5	0.34	5.22	15.33	2.2e-03	5.9e-03
GL50803_33166	1232	26S proteasome non-ATPase regulatory subunit 2	chr1	0.34	8.46	18.08	1.2e-03	3.7e-03
GL50803_6022	126	Ribosomal protein S20	chr4	0.34	9.88	8.60	1.3e-02	2.5e-02
GL50803_16636	227	Rab2b	chr1	0.34	7.65	17.21	1.5e-03	4.3e-03
GL50803_61105	829	Hypothetical protein	chr3	0.34	7.37	7.04	2.2e-02	3.9e-02
GL50803_115054	947	Ankyrin repeat protein 2	chr2	0.34	5.74	9.74	9.3e-03	1.9e-02
GL50803_15869	226	GTP-binding nuclear protein RAN/TC4	chr5	0.34	9.82	14.52	2.7e-03	6.9e-03
GL50803_23897	839	Hypothetical protein	chr1	0.34	5.65	11.26	6.1e-03	1.3e-02
GL50803_16708	627	Hypothetical protein	chr2	0.34	7.62	22.64	5.3e-04	1.9e-03
GL50803_6581	353	Hypothetical protein	chr1	0.34	6.47	16.52	1.7e-03	4.8e-03
GL50803_16368	106	Ribosomal protein L31e	chr4	0.34	9.22	6.72	2.4e-02	4.3e-02
GL50803_11556	1000	Hypothetical protein	chr3	0.34	7.24	26.08	3.0e-04	1.2e-03
GL50803_17102	226	Hypothetical protein	chr5	0.34	6.00	17.10	1.5e-03	4.4e-03
GL50803_103981	277	Hypothetical protein	chr4	0.34	3.95	8.48	1.4e-02	2.6e-02
GL50803_87208	576	tRNA pseudouridine synthase 10, putative	chr1	0.34	6.72	12.65	4.2e-03	9.9e-03
GL50803_93601	572	Hypothetical protein	chr5	0.34	6.36	22.36	5.5e-04	1.9e-03
GL50803_17216	834	Kinase, NEK	chr4	0.34	7.43	9.27	1.1e-02	2.1e-02
GL50803_15427	225	Trophozoite antigen GTA-2	chr3	0.34	9.77	6.47	2.6e-02	4.6e-02
GL50803_11446	673	Hypothetical protein	chr5	0.34	7.05	19.61	9.1e-04	2.9e-03
GL50803_6335	236	Isopentenyl-diphosphate delta-isomerase 1	chr2	0.34	6.06	18.71	1.1e-03	3.4e-03
GL50803_10804	303	Hypothetical protein	chr2	0.34	6.04	14.77	2.5e-03	6.6e-03
GL50803_95269	133	Bet5-like protein	chr2	0.34	3.68	12.89	4.0e-03	9.5e-03
GL50803_16044	124	Ribosomal L22e	chr5	0.34	9.55	8.71	1.3e-02	2.4e-02
GL50803_17395	297	Ribosomal protein L5	chr2	0.34	11.03	9.10	1.1e-02	2.2e-02
GL50803_40390	1254	Ankyrin repeat protein 1	chr5	0.34	8.47	10.15	8.3e-03	1.7e-02
GL50803_7323	206	Vacuolar protein sorting 24	chr3	0.34	8.47	16.45	1.7e-03	4.9e-03
GL50803_14649	365	Hypothetical protein	chr5	0.34	7.52	21.37	6.6e-04	2.2e-03
GL50803_16980	3049	Hypothetical protein	chr5	0.34	7.64	8.92	1.2e-02	2.3e-02
GL50803_33513	489	Hypothetical protein	chr1	0.33	7.07	15.48	2.2e-03	5.8e-03
GL50803_13495	243	Hypothetical protein	chr5	0.33	5.93	17.59	1.4e-03	4.0e-03
GL50803_14742	287	Kinase, NEK	chr3	0.33	8.03	11.27	6.0e-03	1.3e-02
GL50803_12820	177	ABC transporter family protein	chr2	0.33	5.34	6.97	2.2e-02	4.0e-02
GL50803_7368	301	tRNA(Ile)-lysidine synthase	chr1	0.33	5.72	15.52	2.1e-03	5.7e-03
GL50803_6617	562	Hypothetical protein	chr3	0.33	7.32	24.42	3.9e-04	1.5e-03
GL50803_16251	706	Kinase, NEK	chr3	0.33	6.14	8.81	1.2e-02	2.4e-02
GL50803_1345	217	Ribosomal protein L10a	chr5	0.33	10.45	10.62	7.2e-03	1.6e-02
GL50803_13478	179	ADP-ribosylation factor like protein 2a	chr5	0.33	7.12	10.17	8.2e-03	1.7e-02
GL50803_9038	618	Nicotinate phosphoribosyltransferase	chr5	0.33	8.46	12.52	4.4e-03	1.0e-02
GL50803_96580	531	Hypothetical protein	chr5	0.33	6.50	15.51	2.1e-03	5.8e-03
GL50803_16285	520	Topoisomerase I-related protein	chr3	0.33	7.38	13.12	3.7e-03	9.1e-03
GL50803_26955	299	Hypothetical protein	chr5	0.33	3.68	9.98	8.7e-03	1.8e-02
GL50803_7306	215	R-SNARE 2	chr4	0.33	5.65	18.39	1.2e-03	3.5e-03
GL50803_16214	927	DNA replication licensing factor MCM3	chr2	0.33	6.96	8.34	1.4e-02	2.7e-02
GL50803_93548	544	Phospholipase B	chr4	0.33	10.83	7.85	1.7e-02	3.1e-02
GL50803_29304	298	Cathepsin B	chr4	0.33	4.68	10.66	7.1e-03	1.5e-02
GL50803_7230	553	Hypothetical protein	chr5	0.33	6.77	20.10	8.3e-04	2.7e-03
GL50803_17054	326	Acidic ribosomal protein P0	chr5	0.33	11.51	8.36	1.4e-02	2.7e-02
GL50803_7760	102	Sentrin	chr5	0.33	6.07	8.08	1.5e-02	2.9e-02
GL50803_11204	520	Rab-GTPase-TBC domain-containing protein	chr5	0.33	4.95	16.02	1.9e-03	5.3e-03
GL50803_15820	329	Rab geranylgeranyltransferase	chr1	0.33	5.90	16.42	1.8e-03	4.9e-03
GL50803_5249	290	Biglycan	chr4	0.32	5.34	10.40	7.7e-03	1.6e-02
GL50803_97130	697	Kinase, NEK	chr5	0.32	6.95	15.41	2.2e-03	5.9e-03
GL50803_16931	407	Hypothetical protein	chr1	0.32	5.71	13.51	3.4e-03	8.4e-03
GL50803_16905	585	DinF protein	chr3	0.32	7.05	20.70	7.4e-04	2.5e-03
GL50803_8687	504	Tenascin-like protein	chr4	0.32	11.21	10.04	8.5e-03	1.8e-02
GL50803_2527	328	Hypothetical protein	chr5	0.32	5.99	17.77	1.3e-03	3.9e-03
GL50803_32657	250	Hypothetical protein	chr5	0.32	5.42	8.70	1.3e-02	2.5e-02
GL50803_16876	300	Hypothetical protein	chr2	0.32	6.98	9.30	1.1e-02	2.1e-02
GL50803_24123	239	Ankyrin repeat protein 1	chr4	0.32	4.90	12.22	4.7e-03	1.1e-02
GL50803_16127	373	Replication factor C, subunit 5	chr5	0.32	6.95	20.93	7.1e-04	2.4e-03
GL50803_3158	197	Hypothetical protein	chr5	0.32	5.69	8.99	1.2e-02	2.3e-02
GL50803_8464	470	Hypothetical protein	chr3	0.32	7.38	17.27	1.5e-03	4.3e-03
GL50803_10943	843	Transmembrane domain-containing protein	chr4	0.32	7.64	13.01	3.8e-03	9.3e-03
GL50803_16431	196	Ribosomal protein L19	chr2	0.32	10.19	7.93	1.6e-02	3.0e-02
GL50803_16429	170	Translation machinery-associated protein 16	chr2	0.32	4.00	8.53	1.3e-02	2.6e-02
GL50803_32815	446	Hypothetical protein	chr5	0.32	6.35	11.09	6.3e-03	1.4e-02
GL50803_32235	206	Hypothetical protein	chr3	0.32	5.59	19.22	9.9e-04	3.1e-03
GL50803_24068	192	Ubiquitin-conjugating enzyme	chr2	0.32	6.58	9.62	9.6e-03	2.0e-02
GL50803_8415	403	Nop53 (60S ribosomal biogenesis)	chr5	0.32	7.14	15.77	2.0e-03	5.5e-03
GL50803_33629	375	Hypothetical protein	chr5	0.32	7.93	12.26	4.7e-03	1.1e-02
GL50803_2830	157	Hypothetical protein	chr5	0.32	4.65	13.46	3.5e-03	8.5e-03
GL50803_6464	1261	Hypothetical protein	chr4	0.32	10.01	14.31	2.8e-03	7.2e-03
GL50803_15546	261	Translation initiation factor eIF3 subunit	chr1	0.32	7.04	12.73	4.1e-03	9.8e-03
GL50803_16310	149	Ribosomal protein L27a	chr5	0.32	9.76	7.31	2.0e-02	3.6e-02
GL50803_87112	1669	Hypothetical protein	chr2	0.32	7.45	9.22	1.1e-02	2.2e-02
GL50803_14997	831	Hypothetical protein	chr2	0.32	8.38	14.13	2.9e-03	7.4e-03
GL50803_6590	380	RNA 3'-terminal phosphate cyclase-like protein	chr3	0.32	3.98	8.77	1.2e-02	2.4e-02
GL50803_8731	209	Zinc finger domain-containing protein	chr5	0.32	7.35	12.87	4.0e-03	9.5e-03
GL50803_12074	532	Hypothetical protein	chr4	0.32	5.07	13.88	3.1e-03	7.8e-03
GL50803_17192	2367	Sec7 family protein	chr5	0.32	8.28	13.21	3.7e-03	8.9e-03
GL50803_8592	737	Tubulin tyrosine ligase-like 4	chr2	0.32	8.28	11.00	6.5e-03	1.4e-02
GL50803_3449	860	Kinase, NEK	chr3	0.32	7.61	22.37	5.5e-04	1.9e-03
GL50803_5881	1179	Ankyrin repeat protein 1	chr3	0.32	6.65	13.59	3.3e-03	8.3e-03
GL50803_14696	313	Hypothetical protein	chr2	0.32	5.77	15.77	2.0e-03	5.5e-03
GL50803_4708	486	Hypothetical protein	chr3	0.31	6.50	14.37	2.8e-03	7.1e-03
GL50803_8182	1309	Phospholipid-transporting ATPase IA, putative	chr5	0.31	7.82	14.46	2.7e-03	7.0e-03
GL50803_102647	860	Sodium/hydrogen exchanger 3	chr4	0.31	6.94	14.85	2.5e-03	6.5e-03
GL50803_11884	95	Ubiquitin related modifier protein	chr3	0.31	5.98	8.04	1.6e-02	2.9e-02
GL50803_3822	694	Dipeptidyl-peptidase III	chr1	0.31	7.37	15.90	2.0e-03	5.4e-03
GL50803_60760	106	IQ calmodulin-binding motif-containing protein	chr4	0.31	3.18	7.60	1.8e-02	3.3e-02
GL50803_17422	229	RNA polymerase I subunit A43	chr4	0.31	5.97	18.45	1.1e-03	3.5e-03
GL50803_10063	404	Hypothetical protein	chr5	0.31	6.42	14.38	2.8e-03	7.1e-03
GL50803_16365	1236	Hypothetical protein	chr5	0.31	7.66	20.97	7.1e-04	2.4e-03
GL50803_15334	1736	Hypothetical protein	chr3	0.31	8.88	13.85	3.1e-03	7.8e-03
GL50803_13996	303	Alpha-15 giardin	chr5	0.31	6.66	15.58	2.1e-03	5.7e-03
GL50803_17304	783	Alpha adaptin	chr2	0.31	9.66	10.32	7.9e-03	1.7e-02
GL50803_113284	252	Ankyrin repeat protein 2	chr5	0.31	5.09	6.23	2.9e-02	4.9e-02
GL50803_15823	783	1,4-alpha-glucan branching enzyme	chr1	0.31	7.77	12.59	4.3e-03	1.0e-02
GL50803_21924	671	Kinase, NEK	chr4	0.31	6.51	19.39	9.5e-04	3.0e-03
GL50803_15834	270	Hypothetical protein	chr5	0.31	4.85	10.92	6.6e-03	1.4e-02
GL50803_8209	265	CCR4-NOT transcription complex, subunit 7	chr3	0.31	5.12	10.90	6.7e-03	1.5e-02
GL50803_13329	193	Hypothetical protein	chr3	0.31	7.55	6.42	2.7e-02	4.7e-02
GL50803_16678	326	Hypothetical protein	chr1	0.31	6.18	13.25	3.6e-03	8.8e-03
GL50803_16351	1544	Hypothetical protein	chr2	0.31	7.04	10.93	6.6e-03	1.4e-02
GL50803_17584	208	Hypothetical protein	chr4	0.31	6.15	11.69	5.4e-03	1.2e-02
GL50803_13694	239	Hypothetical protein	chr2	0.31	6.98	10.35	7.8e-03	1.7e-02
GL50803_14509	819	Ubiquitin binding protein, PLAA family protein	chr4	0.31	6.67	23.49	4.5e-04	1.7e-03
GL50803_15158	70	High cysteine protein	chr1	0.31	5.10	6.20	2.9e-02	5.0e-02
GL50803_14375	548	Asparaginyl-tRNA synthetase	chr3	0.31	8.80	11.94	5.1e-03	1.2e-02
GL50803_6441	562	Ser/Thr protein phosphatase PP1-1	chr3	0.31	5.41	15.38	2.2e-03	5.9e-03
GL50803_15566	352	Peter pan protein	chr4	0.31	7.05	16.18	1.8e-03	5.1e-03
GL50803_6262	1073	Kinesin-3	chr4	0.31	7.73	16.66	1.7e-03	4.7e-03
GL50803_16438	539	Putative Ulp1 protease family protein	chr2	0.31	5.83	13.63	3.3e-03	8.2e-03
GL50803_17103	372	Orc1/CDC6	chr5	0.31	5.66	15.17	2.3e-03	6.1e-03
GL50803_137613	394	VSP with INR	chr3	0.31	5.80	9.26	1.1e-02	2.1e-02
GL50803_16667	905	Acyl-CoA synthetase	chr4	0.31	10.65	9.72	9.3e-03	1.9e-02
GL50803_8125	925	Hypothetical protein	chr5	0.31	7.77	18.76	1.1e-03	3.4e-03
GL50803_10679	140	Double-stranded DNA-binding domain-containing protein	chr2	0.31	3.89	9.05	1.1e-02	2.3e-02
GL50803_10822	342	WD40 repeat protein	chr1	0.31	8.96	6.95	2.2e-02	4.0e-02
GL50803_9210	269	Hypothetical protein	chr5	0.31	5.99	20.27	8.1e-04	2.6e-03
GL50803_3169	564	Cathepsin L	chr2	0.31	7.90	12.70	4.2e-03	9.8e-03
GL50803_13981	1109	Kinase, NEK	chr3	0.31	7.80	7.73	1.7e-02	3.2e-02
GL50803_14828	271	alpha/beta hydrolase	chr2	0.31	5.95	17.31	1.5e-03	4.2e-03
GL50803_9259	196	Putative PRP38 family protein	chr4	0.31	4.94	11.15	6.2e-03	1.4e-02
GL50803_21628	383	Hypothetical protein	chr3	0.31	11.33	7.45	1.9e-02	3.5e-02
GL50803_6292	270	Hypothetical protein	chr5	0.31	5.24	11.18	6.2e-03	1.4e-02
GL50803_88059	308	Myb-like DNA-binding domain-containing protein	chr3	0.30	7.07	6.28	2.8e-02	4.9e-02
GL50803_16129	685	Translation initiation factor	chr5	0.30	6.78	17.27	1.5e-03	4.3e-03
GL50803_14768	703	Hypothetical protein	chr5	0.30	7.76	20.76	7.4e-04	2.4e-03
GL50803_14937	313	Hypothetical protein	chr2	0.30	7.50	8.29	1.4e-02	2.7e-02
GL50803_9778	196	Tem-1-like protein	chr4	0.30	7.07	7.63	1.8e-02	3.3e-02
GL50803_5710	313	Hypothetical protein	chr1	0.30	4.99	9.58	9.7e-03	2.0e-02
GL50803_14827	154	Ribosomal protein S11	chr2	0.30	9.24	9.43	1.0e-02	2.1e-02
GL50803_12063	414	High cysteine protein	chr4	0.30	9.19	6.22	2.9e-02	5.0e-02
GL50803_9043	383	Magnesium transporter NIPA	chr5	0.30	6.15	14.71	2.6e-03	6.7e-03
GL50803_61043	495	Hypothetical protein	chr3	0.30	5.96	9.60	9.7e-03	2.0e-02
GL50803_39904	841	High cysteine membrane protein Group 2	chr5	0.30	7.97	17.00	1.5e-03	4.4e-03
GL50803_16556	1272	Hypothetical protein	chr5	0.30	8.06	18.54	1.1e-03	3.5e-03
GL50803_13889	193	Maf-like protein yhdE	chr4	0.30	4.42	8.64	1.3e-02	2.5e-02
GL50803_10055	350	DNA-directed RNA polymerase subunit D	chr5	0.30	5.93	11.23	6.1e-03	1.4e-02
GL50803_13452	1304	Regulator of nonsense transcripts 1-like protein	chr4	0.30	8.41	14.06	3.0e-03	7.5e-03
GL50803_101594	1059	CCAAT-box-binding transcription factor	chr2	0.30	7.77	7.37	1.9e-02	3.5e-02
GL50803_10139	439	Hypothetical protein	chr4	0.30	5.81	7.21	2.0e-02	3.7e-02
GL50803_4936	187	Hypothetical protein	chr3	0.30	6.54	6.65	2.5e-02	4.4e-02
GL50803_14636	804	Ankyrin repeat protein 1	chr1	0.30	6.83	15.58	2.1e-03	5.7e-03
GL50803_17543	609	MYND finger domain-containing protein	chr5	0.30	7.55	14.88	2.5e-03	6.5e-03
GL50803_12057	892	Spc97/Spc98 family protein	chr4	0.30	5.78	11.78	5.3e-03	1.2e-02
GL50803_15777	551	Hypothetical protein	chr3	0.30	6.51	11.97	5.0e-03	1.1e-02
GL50803_6055	268	FtsJ-like protein	chr3	0.30	6.08	9.66	9.5e-03	1.9e-02
GL50803_4447	259	Hypothetical protein	chr5	0.30	7.50	8.45	1.4e-02	2.6e-02
GL50803_13775	84	Hypothetical protein	chr4	0.30	5.00	9.54	9.8e-03	2.0e-02
GL50803_22573	2183	WD40 repeat protein	chr1	0.30	8.80	15.42	2.2e-03	5.8e-03
GL50803_17079	424	Hypothetical protein	chr2	0.30	5.28	9.28	1.1e-02	2.1e-02
GL50803_6436	230	Guanine phosphoribosyltransferase	chr3	0.30	6.84	7.63	1.8e-02	3.3e-02
GL50803_9368	348	Pyruvate formate-lyase activating enzyme	chr4	0.30	6.11	15.73	2.0e-03	5.5e-03
GL50803_14095	322	Replication factor C, subunit 4	chr4	0.29	7.37	10.96	6.6e-03	1.4e-02
GL50803_8123	312	Hypothetical protein	chr5	0.29	6.32	17.05	1.5e-03	4.4e-03
GL50803_6980	539	DNA pol/primase, large sub	chr5	0.29	6.97	14.07	3.0e-03	7.5e-03
GL50803_17014	614	Nuclear ATP/GTP-binding protein	chr5	0.29	6.33	12.42	4.5e-03	1.0e-02
GL50803_16569	391	Transcriptional regulator, Sir2 family	chr4	0.29	5.77	9.54	9.8e-03	2.0e-02
GL50803_17146	1361	Helicase	chr4	0.29	7.13	10.26	8.0e-03	1.7e-02
GL50803_8438	371	Ankyrin repeat protein 2	chr5	0.29	5.01	7.09	2.1e-02	3.8e-02
GL50803_17561	314	Putative GTPase activating protein for Arf	chr4	0.29	7.00	8.45	1.4e-02	2.6e-02
GL50803_17354	825	Hypothetical protein	chr4	0.29	6.45	16.51	1.7e-03	4.8e-03
GL50803_8218	972	Kinase, NEK	chr3	0.29	7.56	15.83	2.0e-03	5.4e-03
GL50803_3974	215	DNA-directed RNA polymerase III subunit 22.9 kDa polypeptide	chr2	0.29	3.93	6.71	2.4e-02	4.3e-02
GL50803_14434	452	Ankyrin repeat protein 1	chr2	0.29	7.98	7.24	2.0e-02	3.7e-02
GL50803_6672	447	Ankyrin repeat protein 1	chr5	0.29	6.21	12.07	4.9e-03	1.1e-02
GL50803_60027	391	Kinase, NEK	chr5	0.29	5.90	10.96	6.6e-03	1.4e-02
GL50803_2833	240	Chromosome segregation protein Spc25	chr5	0.29	4.29	8.65	1.3e-02	2.5e-02
GL50803_102728	621	Hypothetical protein	chr3	0.29	6.89	17.23	1.5e-03	4.3e-03
GL50803_16554	191	Splicing factor U2AF subunit, putative	chr5	0.29	4.51	13.16	3.7e-03	9.0e-03
GL50803_15289	433	Hypothetical protein	chr2	0.29	7.57	9.59	9.7e-03	2.0e-02
GL50803_17541	1616	WD40 repeat protein	chr5	0.29	7.82	22.66	5.2e-04	1.9e-03
GL50803_17285	1095	Ankyrin repeat protein 1	chr5	0.29	8.08	7.77	1.7e-02	3.2e-02
GL50803_21792	402	RING finger domain-containing protein	chr5	0.29	5.11	11.27	6.0e-03	1.3e-02
GL50803_103849	1053	Hypothetical protein	chr2	0.29	6.67	19.98	8.5e-04	2.7e-03
GL50803_16375	529	Intraflagellar transport protein IFT56	chr5	0.29	7.59	19.21	9.9e-04	3.1e-03
GL50803_103437	301	Alpha-9 giardin	chr3	0.29	5.96	9.72	9.3e-03	1.9e-02
GL50803_19259	144	Hypothetical protein	chr3	0.29	6.98	14.27	2.8e-03	7.3e-03
GL50803_15106	1151	Importin beta-3 subunit	chr5	0.29	10.66	7.07	2.2e-02	3.9e-02
GL50803_10675	789	Noc2p family protein	chr2	0.29	6.40	10.69	7.1e-03	1.5e-02
GL50803_5857	359	Pantothenate kinase 4	chr4	0.29	5.34	9.17	1.1e-02	2.2e-02
GL50803_7309	293	Qa-SNARE 1	chr4	0.29	7.69	12.76	4.1e-03	9.7e-03
GL50803_15004	164	NADPH oxidoreductase, putative	chr5	0.29	6.57	8.73	1.3e-02	2.4e-02
GL50803_3755	193	Hypothetical protein	chr5	0.29	5.76	9.57	9.7e-03	2.0e-02
GL50803_3763	151	Protein 21.4	chr4	0.29	6.11	6.88	2.3e-02	4.1e-02
GL50803_16700	405	Hypothetical protein	chr5	0.29	5.36	15.17	2.3e-03	6.1e-03
GL50803_15215	310	Serine/threonine-protein phosphatase	chr1	0.28	8.49	13.45	3.5e-03	8.5e-03
GL50803_4964	341	Mevalonate kinase	chr5	0.28	4.16	8.18	1.5e-02	2.8e-02
GL50803_32606	1676	Hypothetical protein	chr3	0.28	8.22	13.13	3.7e-03	9.0e-03
GL50803_40783	210	Hypothetical protein	chr5	0.28	5.22	8.15	1.5e-02	2.8e-02
GL50803_91220	1144	Kinase, NEK	chr4	0.28	8.54	10.80	6.9e-03	1.5e-02
GL50803_11380	493	Hypothetical protein	chr2	0.28	8.82	10.51	7.4e-03	1.6e-02
GL50803_89347	2076	DNA-directed RNA polymerase II largest subunit RPB1	chr1	0.28	8.32	6.35	2.8e-02	4.8e-02
GL50803_61626	269	Hypothetical protein	chr1	0.28	5.18	8.75	1.2e-02	2.4e-02
GL50803_17366	273	NAD(P)H-hydrate epimerase, putative	chr4	0.28	6.48	11.78	5.3e-03	1.2e-02
GL50803_7474	326	DNA-directed RNA polymerase RPB3	chr5	0.28	5.84	10.14	8.3e-03	1.7e-02
GL50803_41927	178	Rab GTPase-like family protein	chr4	0.28	7.52	12.48	4.4e-03	1.0e-02
GL50803_137609	229	RNA polymerase II subunit Rpb5a	chr4	0.28	5.81	7.48	1.9e-02	3.4e-02
GL50803_6615	581	Hypothetical protein	chr3	0.28	6.19	11.02	6.5e-03	1.4e-02
GL50803_15529	326	Hypothetical protein	chr4	0.28	6.55	10.02	8.5e-03	1.8e-02
GL50803_11560	1023	Hypothetical protein	chr3	0.28	7.23	9.34	1.0e-02	2.1e-02
GL50803_5593	173	Ribosomal protein L11	chr5	0.28	9.66	10.01	8.6e-03	1.8e-02
GL50803_13890	340	Phosphatidyl synthase	chr4	0.28	6.25	13.60	3.3e-03	8.3e-03
GL50803_9899	528	Eukaryotic translation initiation factor eIF2A	chr4	0.28	8.17	12.68	4.2e-03	9.9e-03
GL50803_8102	269	ARID2 protein	chr1	0.28	4.65	6.87	2.3e-02	4.1e-02
GL50803_32398	565	Protein phosphatase PP2A regulatory subunit B	chr1	0.28	6.61	14.39	2.8e-03	7.1e-03
GL50803_21233	319	Hypothetical protein	chr5	0.28	5.11	10.15	8.2e-03	1.7e-02
GL50803_6886	908	Hypothetical protein	chr2	0.28	6.83	16.12	1.9e-03	5.2e-03
GL50803_17055	554	Hypothetical protein	chr5	0.28	10.54	6.29	2.8e-02	4.9e-02
GL50803_17097	1438	Ankyrin repeat protein 1	chr3	0.28	7.97	8.12	1.5e-02	2.9e-02
GL50803_22439	582	Hypothetical protein	chr1	0.28	4.60	7.68	1.8e-02	3.2e-02
GL50803_15162	159	Ubiquitin-conjugating enzyme E2-17 kDa	chr4	0.28	5.18	9.69	9.4e-03	1.9e-02
GL50803_15192	813	Hypothetical protein	chr4	0.28	6.55	9.00	1.2e-02	2.3e-02
GL50803_16659	414	26S proteasome regulatory complex component	chr4	0.28	7.42	15.48	2.2e-03	5.8e-03
GL50803_37421	376	EGF-like domain-containing protein	chr4	0.27	5.39	10.42	7.6e-03	1.6e-02
GL50803_7696	216	Hypothetical protein	chr5	0.27	5.50	7.46	1.9e-02	3.4e-02
GL50803_17111	167	Hypothetical protein	chr5	0.27	5.96	7.49	1.9e-02	3.4e-02
GL50803_17439	1918	Hypothetical protein	chr4	0.27	7.99	16.09	1.9e-03	5.2e-03
GL50803_10339	421	Hypothetical protein	chr3	0.27	6.52	13.05	3.8e-03	9.2e-03
GL50803_16810	675	DNA-directed DNA polymerase	chr5	0.27	7.36	17.80	1.3e-03	3.9e-03
GL50803_16824	823	Kinase, NEK	chr4	0.27	10.30	7.25	2.0e-02	3.7e-02
GL50803_91295	769	Solute carrier family protein	chr4	0.27	7.53	7.42	1.9e-02	3.5e-02
GL50803_112348	317	Hypothetical protein	chr3	0.27	6.61	10.06	8.5e-03	1.8e-02
GL50803_26917	220	Hypothetical protein	chr5	0.27	5.73	10.29	7.9e-03	1.7e-02
GL50803_21366	653	Kinase, NEK	chr2	0.27	7.63	9.86	9.0e-03	1.9e-02
GL50803_103891	547	Chaperonin 60	chr2	0.27	6.23	7.68	1.8e-02	3.2e-02
GL50803_10551	364	Endonuclease/Exonuclease/phosphatase family protein	chr4	0.27	5.12	8.01	1.6e-02	2.9e-02
GL50803_4627	1065	Hypothetical protein	chr3	0.27	8.48	11.94	5.1e-03	1.2e-02
GL50803_7663	513	Hypothetical protein	chr2	0.27	6.58	11.34	5.9e-03	1.3e-02
GL50803_15193	300	Hypothetical protein	chr4	0.27	5.93	13.03	3.8e-03	9.2e-03
GL50803_11621	495	Sas10 domain-containing protein	chr4	0.27	5.57	6.38	2.7e-02	4.7e-02
GL50803_8960	315	Alpha/beta hydrolase family protein	chr1	0.27	6.82	9.15	1.1e-02	2.2e-02
GL50803_94653	1172	WD40 repeat protein	chr4	0.27	7.32	11.96	5.0e-03	1.1e-02
GL50803_9196	297	Kinase, NEK	chr5	0.27	7.95	11.56	5.6e-03	1.3e-02
GL50803_8595	127	VSP	chr2	0.27	5.05	7.34	2.0e-02	3.6e-02
GL50803_8565	255	Yip1 family protein	chr5	0.27	6.59	10.41	7.7e-03	1.6e-02
GL50803_103205	1270	Hypothetical protein	chr1	0.27	7.67	8.74	1.3e-02	2.4e-02
GL50803_38275	639	Hypothetical protein	chr3	0.27	7.74	8.38	1.4e-02	2.7e-02
GL50803_8657	198	C2HC-type zinc-finger domain-containing protein	chr5	0.26	7.73	10.43	7.6e-03	1.6e-02
GL50803_7522	410	Eukaryotic initiation factor 5C	chr1	0.26	8.29	7.89	1.6e-02	3.0e-02
GL50803_3531	376	Hypothetical protein	chr3	0.26	7.16	17.27	1.5e-03	4.3e-03
GL50803_4690	170	Hypothetical protein	chr4	0.26	4.90	7.02	2.2e-02	3.9e-02
GL50803_10521	621	Arginyl-tRNA synthetase	chr5	0.26	10.54	7.75	1.7e-02	3.2e-02
GL50803_11499	274	Ankyrin repeat protein 1	chr2	0.26	5.47	6.33	2.8e-02	4.8e-02
GL50803_16224	905	Kinesin-related protein	chr4	0.26	6.82	9.42	1.0e-02	2.1e-02
GL50803_14790	420	Hypothetical protein	chr1	0.26	7.29	13.58	3.3e-03	8.3e-03
GL50803_2851	425	Histone acetyltransferase MYST2	chr1	0.26	5.62	8.84	1.2e-02	2.4e-02
GL50803_13995	738	Transcriptional regulator	chr5	0.26	5.89	9.64	9.6e-03	2.0e-02
GL50803_13127	220	Proteasome subunit beta type 1	chr5	0.26	6.62	7.03	2.2e-02	3.9e-02
GL50803_15076	325	Annexin	chr4	0.26	5.95	11.99	5.0e-03	1.1e-02
GL50803_7789	191	ADP-ribosylation factor 1	chr5	0.26	9.48	8.14	1.5e-02	2.8e-02
GL50803_15603	261	Hypothetical protein	chr4	0.26	6.74	7.63	1.8e-02	3.3e-02
GL50803_1903	220	Glutamine methyltransferase	chr5	0.26	3.71	6.65	2.5e-02	4.4e-02
GL50803_86498	409	Annexin	chr5	0.26	5.98	10.25	8.0e-03	1.7e-02
GL50803_137641	493	Hypothetical protein	chr3	0.26	7.71	9.72	9.3e-03	1.9e-02
GL50803_11248	266	Hypothetical protein	chr4	0.26	5.82	8.01	1.6e-02	2.9e-02
GL50803_4843	561	Ankyrin repeat protein 2	chr4	0.26	6.54	8.83	1.2e-02	2.4e-02
GL50803_12598	328	Ribosomal RNA assembly protein KRR1	chr2	0.26	8.02	11.91	5.1e-03	1.2e-02
GL50803_5534	266	Phospholipid-binding copine family protein	chr5	0.26	6.31	12.68	4.2e-03	9.9e-03
GL50803_101906	454	Vacuolar protein sorting 4a	chr5	0.26	7.11	13.96	3.1e-03	7.7e-03
GL50803_17242	661	Hypothetical protein	chr3	0.26	6.29	9.85	9.0e-03	1.9e-02
GL50803_14901	969	Hypothetical protein	chr5	0.26	7.70	12.75	4.1e-03	9.7e-03
GL50803_16348	362	Mechanosensory abnormality MEC-17-like protein	chr2	0.26	7.98	8.16	1.5e-02	2.8e-02
GL50803_16547	1709	Intraflagellar transport protein IFT122	chr5	0.26	7.81	10.92	6.6e-03	1.4e-02
GL50803_15017	444	Hypothetical protein	chr3	0.26	5.41	10.28	7.9e-03	1.7e-02
GL50803_10193	960	WD-repeat membrane protein, putative	chr1	0.26	8.86	10.33	7.8e-03	1.7e-02
GL50803_15591	1595	Coiled-coil protein	chr3	0.26	9.83	8.33	1.4e-02	2.7e-02
GL50803_10801	1054	Tubulin tyrosine ligase-like 6	chr2	0.26	8.00	13.29	3.6e-03	8.8e-03
GL50803_16992	996	Hypothetical protein	chr5	0.26	6.92	11.78	5.3e-03	1.2e-02
GL50803_16427	1769	Hypothetical protein	chr5	0.26	6.69	11.69	5.4e-03	1.2e-02
GL50803_14712	768	Hypothetical protein	chr3	0.26	7.44	16.85	1.6e-03	4.5e-03
GL50803_14702	1842	RRNA biogenesis protein RRP5	chr5	0.25	7.94	8.26	1.5e-02	2.7e-02
GL50803_3493	257	Bromodomain-containing protein	chr1	0.25	5.93	7.23	2.0e-02	3.7e-02
GL50803_8350	617	Kinase, NEK	chr2	0.25	7.07	10.93	6.6e-03	1.4e-02
GL50803_101810	1432	Phospholipid-transporting ATPase IIB, putative	chr1	0.25	9.00	9.97	8.7e-03	1.8e-02
GL50803_8745	1414	Hypothetical protein	chr4	0.25	7.71	8.65	1.3e-02	2.5e-02
GL50803_13512	279	TFIIH P34	chr5	0.25	6.20	10.44	7.6e-03	1.6e-02
GL50803_2562	1024	Sec31	chr4	0.25	8.41	10.85	6.8e-03	1.5e-02
GL50803_14834	654	Ankyrin repeat protein 1	chr3	0.25	6.27	10.17	8.2e-03	1.7e-02
GL50803_14578	545	Kinase, CMGC CDK	chr5	0.25	5.61	6.29	2.8e-02	4.9e-02
GL50803_14869	189	Ribosomal protein L24e	chr5	0.25	6.79	10.83	6.8e-03	1.5e-02
GL50803_23756	422	E2F/DP family winged-helix DNA-binding domain-containing protein	chr4	0.25	7.17	9.59	9.7e-03	2.0e-02
GL50803_14017	839	High cysteine membrane protein Group 2	chr4	0.25	9.69	6.39	2.7e-02	4.7e-02
GL50803_24818	2406	Hypothetical protein	chr5	0.25	7.76	8.63	1.3e-02	2.5e-02
GL50803_6427	519	Major facilitator family transporter	chr5	0.25	7.15	9.73	9.3e-03	1.9e-02
GL50803_9272	774	Tubulin tyrosine ligase-like 5	chr4	0.25	6.12	13.63	3.3e-03	8.2e-03
GL50803_27635	129	Hypothetical protein	chr4	0.25	6.67	6.37	2.7e-02	4.7e-02
GL50803_10577	498	Nop domain-containing protein	chr1	0.25	8.17	11.52	5.6e-03	1.3e-02
GL50803_17023	787	Ankyrin repeat protein 1	chr5	0.25	6.01	7.44	1.9e-02	3.5e-02
GL50803_5536	675	Hypothetical protein	chr5	0.25	6.99	12.80	4.1e-03	9.6e-03
GL50803_10341	338	Ribosomal protein L10e	chr3	0.25	6.33	7.91	1.6e-02	3.0e-02
GL50803_31295	759	DinF protein	chr2	0.24	6.42	9.08	1.1e-02	2.2e-02
GL50803_22802	251	Shwachman-Bodian-Diamond syndrome like protein protein	chr1	0.24	6.02	10.04	8.5e-03	1.8e-02
GL50803_17105	1960	Intraflagellar transport protein IFT172	chr5	0.24	8.75	6.24	2.9e-02	4.9e-02
GL50803_114793	1009	Sulfatase	chr5	0.24	6.36	6.41	2.7e-02	4.7e-02
GL50803_91480	1712	STU2-like protein	chr5	0.24	8.78	6.67	2.5e-02	4.3e-02
GL50803_3934	197	Hypothetical protein	chr5	0.24	6.95	8.69	1.3e-02	2.5e-02
GL50803_17550	378	Cia1	chr4	0.24	6.22	8.22	1.5e-02	2.8e-02
GL50803_91761	584	Sec1, putative	chr2	0.24	7.25	9.01	1.2e-02	2.3e-02
GL50803_9088	186	Protein deglycase	chr2	0.24	7.88	10.33	7.8e-03	1.7e-02
GL50803_10901	174	Hypothetical protein	chr5	0.24	5.45	6.56	2.6e-02	4.5e-02
GL50803_15559	448	PHD finger protein 15	chr3	0.24	5.82	6.76	2.4e-02	4.2e-02
GL50803_23597	703	Hypothetical protein	chr4	0.24	6.81	7.57	1.8e-02	3.3e-02
GL50803_11640	909	Hypothetical protein	chr3	0.24	7.23	8.82	1.2e-02	2.4e-02
GL50803_14126	634	Hypothetical protein	chr4	0.24	7.04	14.87	2.5e-03	6.5e-03
GL50803_137719	466	Kinase, NEK	chr5	0.24	6.61	6.33	2.8e-02	4.8e-02
GL50803_40817	375	Actin	chr2	0.24	8.47	8.92	1.2e-02	2.3e-02
GL50803_17012	419	Hypothetical protein	chr5	0.24	5.70	12.55	4.3e-03	1.0e-02
GL50803_16957	362	WD40 repeat protein	chr3	0.24	7.50	13.45	3.5e-03	8.5e-03
GL50803_15062	368	Hypothetical protein	chr1	0.24	6.95	7.79	1.7e-02	3.1e-02
GL50803_16811	832	Hypothetical protein	chr5	0.24	8.22	8.84	1.2e-02	2.4e-02
GL50803_5164	508	Sugar-proton symporter	chr3	0.24	7.38	10.62	7.2e-03	1.6e-02
GL50803_16232	660	PHD-zinc-finger like domain-containing protein	chr5	0.24	7.43	7.24	2.0e-02	3.7e-02
GL50803_16860	606	Hypothetical protein	chr2	0.24	6.05	7.60	1.8e-02	3.3e-02
GL50803_10755	222	Splicing factor 3A subunit 2	chr4	0.24	6.30	10.19	8.1e-03	1.7e-02
GL50803_17438	850	ATP-dependent DNA helicase recQ	chr4	0.23	7.26	7.33	2.0e-02	3.6e-02
GL50803_103606	1168	Hypothetical protein	chr4	0.23	7.78	10.80	6.9e-03	1.5e-02
GL50803_12055	1198	Elongation factor 2	chr4	0.23	6.68	11.99	5.0e-03	1.1e-02
GL50803_29772	786	Hypothetical protein	chr3	0.23	8.34	8.50	1.4e-02	2.6e-02
GL50803_11105	588	Hypothetical protein	chr5	0.23	7.86	10.49	7.5e-03	1.6e-02
GL50803_16805	2633	Phosphatidylinositol 3- and 4-kinase	chr4	0.23	8.05	10.85	6.8e-03	1.5e-02
GL50803_89746	501	tRNA pseudouridine38/39 synthase, putative	chr4	0.23	6.91	6.49	2.6e-02	4.6e-02
GL50803_5823	262	Hypothetical protein	chr5	0.23	6.05	8.89	1.2e-02	2.3e-02
GL50803_16737	419	Acid sphingomyelinase	chr5	0.23	5.42	8.48	1.4e-02	2.6e-02
GL50803_2421	247	Cyst wall protein 3	chr5	0.23	6.52	12.40	4.5e-03	1.0e-02
GL50803_13790	1254	Hypothetical protein	chr4	0.23	7.71	12.59	4.3e-03	1.0e-02
GL50803_5820	472	Hypothetical protein	chr5	0.23	6.57	12.86	4.0e-03	9.5e-03
GL50803_111906	880	Hypothetical protein	chr5	0.23	7.04	6.35	2.8e-02	4.8e-02
GL50803_7723	702	PX domain-containing protein	chr3	0.22	7.77	12.91	3.9e-03	9.4e-03
GL50803_27027	653	WD-repeat protein	chr1	0.22	6.29	8.81	1.2e-02	2.4e-02
GL50803_13921	386	Kinase, NEK	chr4	0.22	8.19	7.41	1.9e-02	3.5e-02
GL50803_8496	218	Rac/Rho-like protein	chr3	0.22	8.00	6.26	2.9e-02	4.9e-02
GL50803_6519	264	Hypothetical protein	chr2	0.22	5.25	8.97	1.2e-02	2.3e-02
GL50803_17586	480	Ankyrin repeat protein 1	chr4	0.22	7.12	9.07	1.1e-02	2.2e-02
GL50803_7778	267	Hypothetical protein	chr5	0.22	7.50	7.52	1.8e-02	3.4e-02
GL50803_10703	382	Ankyrin repeat protein 2	chr4	0.22	7.31	6.98	2.2e-02	3.9e-02
GL50803_14497	244	20S proteasome alpha subunit 3	chr4	0.22	7.08	8.65	1.3e-02	2.5e-02
GL50803_113592	4360	Hypothetical protein	chr3	0.22	8.13	6.38	2.7e-02	4.7e-02
GL50803_10892	737	Hypothetical protein	chr5	0.22	7.27	9.70	9.4e-03	1.9e-02
GL50803_88082	1048	Coatomer beta subunit	chr3	0.22	8.41	9.59	9.7e-03	2.0e-02
GL50803_16993	1084	FtsJ cell division protein, putative	chr5	0.22	8.15	6.72	2.4e-02	4.3e-02
GL50803_14404	385	Phosphatase	chr2	0.22	7.77	11.59	5.5e-03	1.2e-02
GL50803_17217	1248	Hypothetical protein	chr4	0.22	6.10	9.30	1.1e-02	2.1e-02
GL50803_6508	158	Hypothetical protein	chr2	0.22	7.20	10.00	8.6e-03	1.8e-02
GL50803_9155	552	Ribonuclease	chr5	0.22	5.86	6.91	2.3e-02	4.0e-02
GL50803_13438	193	Ankyrin repeat protein 1	chr4	0.22	5.06	6.40	2.7e-02	4.7e-02
GL50803_13875	1025	Myotubularin-like protein	chr4	0.22	7.89	8.53	1.3e-02	2.6e-02
GL50803_17139	613	Kinase, CMGC CMGC-GL1	chr4	0.22	7.50	9.69	9.4e-03	1.9e-02
GL50803_11713	108	Prefoldin subunit 2	chr2	0.22	6.43	7.64	1.8e-02	3.3e-02
GL50803_102710	813	Ubiquitin carboxyl-terminal hydrolase 14	chr3	0.22	8.28	8.07	1.5e-02	2.9e-02
GL50803_87928	465	Kinase, NEK	chr3	0.22	7.17	7.31	2.0e-02	3.6e-02
GL50803_16862	299	Kinase, NEK	chr2	0.22	5.04	6.61	2.5e-02	4.4e-02
GL50803_15101	310	Alpha-17 giardin	chr5	0.22	6.78	9.43	1.0e-02	2.1e-02
GL50803_17622	1537	Kinase, NEK	chr3	0.22	9.32	6.71	2.4e-02	4.3e-02
GL50803_9802	186	Ankyrin repeat protein 1	chr5	0.22	4.53	6.49	2.6e-02	4.6e-02
GL50803_8433	298	Hypothetical protein	chr5	0.21	5.42	8.14	1.5e-02	2.8e-02
GL50803_100987	1524	Hypothetical protein	chr4	0.21	7.52	8.75	1.2e-02	2.4e-02
GL50803_17167	450	Hypothetical protein	chr1	0.21	6.39	8.80	1.2e-02	2.4e-02
GL50803_91252	604	GiOR-1	chr4	0.21	6.09	7.98	1.6e-02	3.0e-02
GL50803_16813	728	Hypothetical protein	chr5	0.21	6.69	8.92	1.2e-02	2.3e-02
GL50803_29078	299	PyridoxaL 5'-phosphate dependent protein	chr4	0.21	6.56	7.10	2.1e-02	3.8e-02
GL50803_15041	230	Alanine racemase	chr4	0.21	5.56	6.86	2.3e-02	4.1e-02
GL50803_26199	484	Kinase, NEK	chr5	0.21	7.50	7.27	2.0e-02	3.6e-02
GL50803_36943	2128	Hypothetical protein	chr5	0.21	7.85	6.94	2.3e-02	4.0e-02
GL50803_24133	902	5'-3' exoribonuclease 2	chr4	0.21	5.65	8.51	1.3e-02	2.6e-02
GL50803_8509	409	Hypothetical protein	chr2	0.21	6.13	7.55	1.8e-02	3.4e-02
GL50803_13346	368	Dmc1b	chr3	0.21	6.61	9.57	9.8e-03	2.0e-02
GL50803_112718	1110	Mitotic control protein dis3	chr5	0.21	5.67	6.48	2.6e-02	4.6e-02
GL50803_7649	810	DNA ligase (ATP)	chr1	0.21	7.51	11.82	5.2e-03	1.2e-02
GL50803_5806	636	Ankyrin repeat protein 1	chr2	0.20	5.76	6.20	2.9e-02	5.0e-02
GL50803_17065	980	Sec24-like 3	chr5	0.20	8.05	9.65	9.5e-03	1.9e-02
GL50803_13857	430	Hypothetical protein	chr4	0.20	5.83	6.49	2.6e-02	4.6e-02
GL50803_21341	512	Hypothetical protein	chr2	0.20	6.25	8.22	1.5e-02	2.8e-02
GL50803_8508	605	Tetratricopeptide repeat-containing protein	chr2	0.20	6.96	9.13	1.1e-02	2.2e-02
GL50803_14104	767	Putative serine esterase	chr3	0.20	8.17	7.01	2.2e-02	3.9e-02
GL50803_12028	729	Ankyrin repeat protein 1	chr3	0.20	6.18	8.71	1.3e-02	2.4e-02
GL50803_113871	813	Hypothetical protein	chr5	0.20	7.40	6.92	2.3e-02	4.0e-02
GL50803_16736	1207	Ankyrin repeat protein 1	chr5	0.20	6.55	8.95	1.2e-02	2.3e-02
GL50803_137698	294	Sec13	chr5	0.20	7.51	7.26	2.0e-02	3.6e-02
GL50803_95639	792	Hypothetical protein	chr3	0.20	6.38	6.46	2.7e-02	4.6e-02
GL50803_17540	469	ARID1 protein	chr5	0.20	5.95	7.87	1.6e-02	3.1e-02
GL50803_6918	867	DNA damage repair protein	chr5	0.19	6.40	6.73	2.4e-02	4.3e-02
GL50803_14451	554	ATP-dependent RNA helicase	chr1	0.19	7.00	6.54	2.6e-02	4.5e-02
GL50803_15016	1175	Hypothetical protein	chr3	0.19	7.45	8.51	1.3e-02	2.6e-02
GL50803_25035	608	Protein tyrosine phosphatase	chr2	0.19	7.15	6.63	2.5e-02	4.4e-02
GL50803_11116	401	Hypothetical protein	chr5	0.19	6.99	8.77	1.2e-02	2.4e-02
GL50803_14086	260	High cysteine membrane protein	chr2	0.19	6.81	6.45	2.7e-02	4.6e-02
GL50803_112893	239	Hypothetical protein	chr1	0.19	6.45	7.42	1.9e-02	3.5e-02
GL50803_5822	668	Hypothetical protein	chr5	0.19	6.62	6.36	2.8e-02	4.8e-02
GL50803_14206	1331	Ankyrin repeat protein 2	chr3	0.19	8.47	7.20	2.1e-02	3.7e-02
GL50803_93551	1133	Metalloprotease, insulinase family	chr4	0.18	8.45	6.24	2.9e-02	4.9e-02
GL50803_16289	589	Hypothetical protein	chr3	0.18	6.41	6.74	2.4e-02	4.3e-02
GL50803_91911	332	Translation initiation factor eIF-2B alpha subunit	chr4	0.18	7.60	6.70	2.4e-02	4.3e-02
GL50803_16512	765	DNA repair helicase TFIIH P90	chr4	0.18	7.64	7.55	1.8e-02	3.4e-02
GL50803_16215	875	Hypothetical protein	chr2	0.18	7.16	7.58	1.8e-02	3.3e-02
GL50803_16612	387	Tyrosyl-tRNA synthetase	chr2	0.18	6.66	6.38	2.7e-02	4.7e-02
GL50803_7394	464	Hypothetical protein	chr3	0.17	7.35	7.26	2.0e-02	3.6e-02
GL50803_15368	509	Katanin (p60)	chr5	0.17	6.88	6.41	2.7e-02	4.7e-02
GL50803_21116	604	Kinase, CMGC CMGC-GL1	chr5	-2.99	7.52	1106.22	8.9e-13	4.3e-09
GL50803_100955	203	Mitotic spindle checkpoint protein MAD2	chr4	-2.69	5.70	120.11	2.1e-07	9.0e-06
GL50803_102322	901	Glycosyltransferase, putative	chr1	-2.63	7.11	342.25	6.6e-10	6.4e-07
GL50803_8044	318	Seven transmembrane protein 1	chr5	-2.54	8.54	313.85	1.1e-09	7.4e-07
GL50803_7538	104	Hypothetical protein	chr3	-2.45	3.47	127.11	1.5e-07	7.3e-06
GL50803_8263	128	Hypothetical protein	chr5	-2.43	3.34	231.10	5.8e-09	1.1e-06
GL50803_87577	302	Hypothetical protein	chr4	-2.30	3.69	147.73	6.6e-08	4.3e-06
GL50803_16534	1028	Ankyrin repeat protein 1	chr5	-2.28	5.77	97.70	6.1e-07	1.6e-05
GL50803_17400	314	Cyclin	chr2	-2.21	7.29	131.53	1.3e-07	6.6e-06
GL50803_16367	546	Hypothetical protein	chr4	-2.15	5.83	247.07	4.0e-09	9.9e-07
GL50803_16802	291	Kinase, CMGC CDK	chr3	-2.11	6.64	101.11	5.1e-07	1.5e-05
GL50803_7137	77	Hypothetical protein	chr3	-2.00	3.66	283.39	1.9e-09	8.3e-07
GL50803_10527	315	Hypothetical protein	chr5	-1.96	6.11	117.07	2.3e-07	9.4e-06
GL50803_17090	181	Trophozoite antigen GTA-1	chr3	-1.96	8.27	71.29	3.0e-06	4.4e-05
GL50803_11151	229	Hypothetical protein	chr4	-1.93	5.88	531.40	5.6e-11	1.4e-07
GL50803_8726	968	Hypothetical protein	chr5	-1.91	8.52	86.98	1.1e-06	2.4e-05
GL50803_8980	114	Hypothetical protein	chr3	-1.87	3.81	74.51	2.3e-06	3.8e-05
GL50803_8505	99	TM2 domain-containing protein	chr2	-1.83	3.63	169.79	3.1e-08	3.2e-06
GL50803_21662	1920	Coiled-coil protein	chr3	-1.79	6.63	161.89	4.0e-08	3.6e-06
GL50803_13651	675	Hypothetical protein	chr1	-1.78	7.35	327.46	8.5e-10	6.9e-07
GL50803_17578	1030	Kinase, NEK	chr4	-1.78	6.82	78.42	1.9e-06	3.3e-05
GL50803_11218	309	Inositol hexakisphosphate kinase	chr5	-1.78	1.96	49.52	1.7e-05	1.5e-04
GL50803_4322	1003	Kinase, NEK	chr4	-1.77	4.95	91.13	8.4e-07	2.0e-05
GL50803_95593	376	Kinase, NEK	chr3	-1.76	7.94	121.74	1.8e-07	8.4e-06
GL50803_5188	519	Ankyrin repeat protein 1	chr4	-1.75	7.04	66.25	4.3e-06	5.7e-05
GL50803_24555	1102	Hypothetical protein	chr5	-1.73	5.64	91.79	8.1e-07	1.9e-05
GL50803_16300	1066	Ankyrin repeat protein 1	chr5	-1.72	5.40	147.72	6.6e-08	4.3e-06
GL50803_5183	985	Hypothetical protein	chr5	-1.72	6.12	63.22	5.5e-06	6.5e-05
GL50803_10232	669	Hypothetical protein	chr3	-1.69	7.09	247.90	4.0e-09	9.9e-07
GL50803_113610	454	GlcNAc-PI synthesis protein	chr1	-1.69	2.72	114.43	2.6e-07	9.6e-06
GL50803_16287	809	Tetratricopeptide repeat-containing protein	chr3	-1.66	5.53	169.10	3.2e-08	3.2e-06
GL50803_32741	1691	tRNA guanosine-2'-O-methyltransferase	chr3	-1.65	6.43	58.76	7.8e-06	8.3e-05
GL50803_14971	674	SMC family protein	chr2	-1.65	6.97	115.83	2.4e-07	9.6e-06
GL50803_2861	171	Hypothetical protein	chr4	-1.62	1.97	83.43	1.3e-06	2.6e-05
GL50803_16540	468	Dynein regulatory complex	chr3	-1.61	5.61	81.15	1.5e-06	2.9e-05
GL50803_11940	114	Hypothetical protein	chr4	-1.61	1.20	64.00	5.0e-06	6.2e-05
GL50803_9612	423	Hypothetical protein	chr2	-1.60	5.35	261.64	2.9e-09	8.9e-07
GL50803_13133	526	Hypothetical protein	chr1	-1.59	6.51	151.26	5.8e-08	4.2e-06
GL50803_17558	1234	Kinase, CMGC DYRK	chr4	-1.59	8.01	91.81	8.1e-07	1.9e-05
GL50803_29359	686	Hypothetical protein	chr2	-1.58	5.96	270.67	2.4e-09	8.3e-07
GL50803_8524	429	Transitional endoplasmic reticulum ATPase	chr2	-1.57	5.05	133.80	1.1e-07	6.2e-06
GL50803_86933	362	Hypothetical protein	chr4	-1.57	1.90	43.91	3.0e-05	2.2e-04
GL50803_4357	661	Phosphatase, putative	chr3	-1.57	7.02	145.83	7.1e-08	4.5e-06
GL50803_16343	857	Median body protein	chr5	-1.55	9.43	73.28	2.5e-06	4.0e-05
GL50803_9130	294	Histone methyltransferase HMT1	chr2	-1.55	3.11	80.88	1.5e-06	2.9e-05
GL50803_8620	650	Hypothetical protein	chr1	-1.55	5.27	210.08	9.8e-09	1.8e-06
GL50803_15218	787	WD40 repeat protein	chr1	-1.54	7.23	73.96	2.5e-06	4.0e-05
GL50803_13737	815	Ring finger domain-containing protein	chr4	-1.54	7.01	492.31	8.7e-11	1.4e-07
GL50803_14135	387	Nucleoside diphosphate kinase	chr3	-1.52	6.41	132.05	1.2e-07	6.3e-06
GL50803_5883	562	Hypothetical protein	chr1	-1.52	8.99	74.14	2.4e-06	3.8e-05
GL50803_3977	341	G2/mitotic-specific cyclin B	chr2	-1.51	5.66	99.97	5.2e-07	1.5e-05
GL50803_17312	669	Hypothetical protein	chr3	-1.51	5.80	77.01	2.0e-06	3.4e-05
GL50803_101943	201	GINS complex protein, putative	chr4	-1.50	3.14	55.26	1.0e-05	1.0e-04
GL50803_12108	937	Threonine dehydratase	chr4	-1.49	8.61	124.37	1.7e-07	7.8e-06
GL50803_7390	462	tRNA-dihydrouridine synthase 2	chr3	-1.48	6.13	157.70	4.7e-08	3.9e-06
GL50803_15145	664	Putative AAA family protein	chr1	-1.47	4.13	130.89	1.3e-07	6.6e-06
GL50803_94542	1471	Hypothetical protein	chr5	-1.47	7.06	62.75	5.7e-06	6.6e-05
GL50803_3920	738	Hypothetical protein	chr3	-1.46	5.92	45.91	2.5e-05	1.9e-04
GL50803_10879	819	Hypothetical protein	chr3	-1.45	5.70	52.61	1.3e-05	1.2e-04
GL50803_92498	898	Kinase, NEK	chr4	-1.45	7.87	53.52	1.2e-05	1.1e-04
GL50803_22027	408	Hypothetical protein	chr4	-1.45	5.15	151.81	5.7e-08	4.2e-06
GL50803_61554	1094	Hypothetical protein	chr1	-1.44	6.98	148.81	6.4e-08	4.3e-06
GL50803_9270	610	Dual specificity protein phosphatase CDC14A	chr4	-1.44	7.05	59.78	7.2e-06	7.9e-05
GL50803_15545	624	Hypothetical protein	chr1	-1.43	5.84	107.89	3.5e-07	1.2e-05
GL50803_32363	490	Hypothetical protein	chr5	-1.43	6.08	246.32	4.1e-09	9.9e-07
GL50803_24423	846	WW domain-containing protein	chr5	-1.43	6.14	120.82	1.9e-07	8.5e-06
GL50803_14341	247	SF-assemblin/beta-giardin, putative	chr1	-1.43	3.84	105.38	3.9e-07	1.3e-05
GL50803_17015	426	Ankyrin repeat protein 1	chr5	-1.42	2.89	60.74	6.4e-06	7.2e-05
GL50803_678	216	5'-3' deoxyribonucleotidase, putative	chr2	-1.41	5.09	235.96	5.2e-09	1.1e-06
GL50803_8865	404	Hypothetical protein	chr1	-1.41	4.84	109.44	3.2e-07	1.1e-05
GL50803_5514	67	Hypothetical protein	chr5	-1.40	3.66	104.71	4.1e-07	1.3e-05
GL50803_12231	940	Hypothetical protein	chr4	-1.40	6.29	103.55	4.3e-07	1.4e-05
GL50803_7397	132	Hypothetical protein	chr3	-1.39	2.83	44.17	2.9e-05	2.1e-04
GL50803_16050	988	Hypothetical protein	chr5	-1.39	6.90	63.38	5.2e-06	6.3e-05
GL50803_2622	282	Phosphatidylinositol-4-phosphate 5-kinase, putative	chr4	-1.38	7.48	52.26	1.4e-05	1.2e-04
GL50803_102455	1194	Kinesin-6	chr4	-1.38	7.54	49.41	1.8e-05	1.5e-04
GL50803_8051	216	Hypothetical protein	chr1	-1.38	5.66	203.80	1.2e-08	1.9e-06
GL50803_14313	287	Hypothetical protein	chr2	-1.37	3.18	34.07	9.5e-05	5.0e-04
GL50803_9145	702	DNA helicase RecQ	chr5	-1.37	5.12	186.87	1.9e-08	2.6e-06
GL50803_2404	171	Hypothetical protein	chr2	-1.36	2.11	64.33	4.9e-06	6.1e-05
GL50803_95789	340	Deoxyribonuclease, TatD family	chr1	-1.36	3.91	102.93	4.5e-07	1.4e-05
GL50803_17403	1576	Hypothetical protein	chr2	-1.36	7.83	99.49	5.3e-07	1.5e-05
GL50803_16840	1587	Trichohyalin	chr4	-1.35	7.09	110.71	3.0e-07	1.1e-05
GL50803_14256	124	Histone H2A	chr3	-1.35	8.20	59.49	7.1e-06	7.9e-05
GL50803_12105	621	Hypothetical protein	chr4	-1.35	7.11	64.66	4.7e-06	6.0e-05
GL50803_3099	429	Cathepsin L-like protease	chr3	-1.34	4.27	114.67	2.5e-07	9.6e-06
GL50803_8804	343	Hypothetical protein	chr2	-1.34	5.28	126.54	1.5e-07	7.4e-06
GL50803_7411	597	Hypothetical protein	chr1	-1.34	5.32	242.94	4.4e-09	1.0e-06
GL50803_91374	867	Coiled-coil protein	chr5	-1.34	6.37	299.77	1.4e-09	7.5e-07
GL50803_61627	193	Hypothetical protein	chr1	-1.33	5.78	89.09	9.4e-07	2.2e-05
GL50803_8525	186	Hypothetical protein	chr2	-1.33	2.72	88.17	9.9e-07	2.3e-05
GL50803_10522	284	SHIPPO repeat domain-containing protein	chr5	-1.32	5.69	95.09	6.7e-07	1.7e-05
GL50803_4622	581	Hypothetical protein	chr3	-1.32	5.60	160.58	4.2e-08	3.7e-06
GL50803_16679	593	Hypothetical protein	chr1	-1.32	6.73	57.41	8.5e-06	8.8e-05
GL50803_16945	714	Kinesin-13	chr3	-1.31	7.30	100.12	5.2e-07	1.5e-05
GL50803_19230	143	Pam16	chr4	-1.31	3.33	43.38	3.2e-05	2.3e-04
GL50803_5515	121	Hypothetical protein	chr5	-1.31	5.93	152.75	5.5e-08	4.1e-06
GL50803_16935	874	Hypothetical protein	chr3	-1.31	8.01	136.58	1.0e-07	5.8e-06
GL50803_27521	124	Histone H2A	chr3	-1.28	7.88	40.55	4.5e-05	2.9e-04
GL50803_7524	201	Hypothetical protein	chr1	-1.28	3.52	54.94	1.0e-05	1.0e-04
GL50803_11363	322	Hypothetical protein	chr4	-1.28	3.21	46.34	2.4e-05	1.8e-04
GL50803_10880	532	Hypothetical protein	chr3	-1.28	5.89	200.65	1.3e-08	2.0e-06
GL50803_6542	938	Ankyrin repeat protein 1	chr3	-1.27	6.35	92.35	7.8e-07	1.9e-05
GL50803_104866	194	Hypothetical protein	chr2	-1.27	6.20	72.96	2.6e-06	4.0e-05
GL50803_3279	311	Ribonuclease	chr4	-1.27	4.42	114.86	2.5e-07	9.6e-06
GL50803_3868	1076	Coiled-coil protein	chr4	-1.27	5.69	62.84	5.4e-06	6.5e-05
GL50803_22850	360	Kinase, CMGC MAPK	chr5	-1.26	7.66	79.33	1.7e-06	3.1e-05
GL50803_9829	209	CDP-diacylglycerol-inositol 3-phosphatidyltransferase	chr2	-1.26	5.74	204.34	1.1e-08	1.9e-06
GL50803_16820	786	Ankyrin repeat protein 1	chr5	-1.25	6.28	39.11	5.3e-05	3.2e-04
GL50803_16202	502	Axoneme central apparatus protein	chr2	-1.25	7.31	114.50	2.6e-07	9.6e-06
GL50803_24590	970	Ankyrin repeat protein 1	chr5	-1.25	7.31	45.65	2.6e-05	2.0e-04
GL50803_5000	1110	3'5'-cyclic nucleotide phosphodiesterase	chr4	-1.25	5.79	137.50	9.7e-08	5.7e-06
GL50803_112112	1220	Hypothetical protein	chr3	-1.24	7.20	42.10	3.8e-05	2.6e-04
GL50803_8727	1123	Hypothetical protein	chr5	-1.23	8.16	117.94	2.2e-07	9.1e-06
GL50803_16021	935	Hypothetical protein	chr5	-1.22	6.80	184.27	2.0e-08	2.8e-06
GL50803_12157	185	RabJ-like protein	chr3	-1.21	4.71	100.69	5.0e-07	1.5e-05
GL50803_3538	284	Hypothetical protein	chr1	-1.20	6.38	99.38	5.4e-07	1.5e-05
GL50803_12230	230	Hypothetical protein	chr4	-1.20	5.48	57.57	8.4e-06	8.7e-05
GL50803_10570	354	Peptidyl-prolyl cis-trans isomerase	chr1	-1.20	6.86	33.73	1.0e-04	5.3e-04
GL50803_41834	2143	Hypothetical protein	chr4	-1.20	8.01	100.60	5.0e-07	1.5e-05
GL50803_7444	367	UvrB/uvrC motif-containing protein	chr5	-1.20	7.06	73.19	2.6e-06	4.0e-05
GL50803_7135	132	Hypothetical protein	chr3	-1.19	5.66	153.46	5.4e-08	4.1e-06
GL50803_17118	1160	U2 small nuclear ribonucleoprotein A', putative	chr5	-1.19	6.28	102.88	4.5e-07	1.4e-05
GL50803_10976	1422	Carboxypeptidase, putative	chr2	-1.19	7.15	65.95	4.3e-06	5.6e-05
GL50803_20413	170	Hypothetical protein	chr3	-1.18	4.69	204.43	1.1e-08	1.9e-06
GL50803_9352	1568	U5 small nuclear ribonucleoprotein 200 kDa helicase, putative	chr5	-1.18	5.01	54.06	1.1e-05	1.1e-04
GL50803_16475	359	Structure-specific endonuclease subunit SLX1, putative	chr3	-1.18	4.25	83.66	1.3e-06	2.6e-05
GL50803_10079	744	Hypothetical protein	chr5	-1.18	5.73	163.14	3.9e-08	3.6e-06
GL50803_1875	101	Hypothetical protein	chr1	-1.18	5.50	42.99	3.3e-05	2.4e-04
GL50803_9598	100	Hypothetical protein	chr5	-1.18	4.40	31.50	1.3e-04	6.5e-04
GL50803_3855	489	Hypothetical protein	chr1	-1.18	5.07	33.26	1.1e-04	5.4e-04
GL50803_9060	237	Hypothetical protein	chr2	-1.17	5.69	154.54	5.2e-08	4.1e-06
GL50803_11442	639	Kinesin-related protein	chr5	-1.17	5.22	31.50	1.4e-04	6.6e-04
GL50803_8799	313	Hypothetical protein	chr2	-1.17	5.47	54.37	1.1e-05	1.1e-04
GL50803_27806	194	Myb-like DNA-binding domain-containing protein	chr3	-1.17	2.33	67.54	3.8e-06	5.2e-05
GL50803_17130	1500	Ankyrin repeat protein 1	chr4	-1.16	6.16	126.16	1.5e-07	7.4e-06
GL50803_137751	690	Hypothetical protein	chr3	-1.15	6.52	241.27	4.6e-09	1.0e-06
GL50803_3903	1477	Ankyrin repeat protein 1	chr4	-1.15	6.24	41.90	3.8e-05	2.6e-04
GL50803_6227	270	Hypothetical protein	chr5	-1.15	1.88	26.75	2.7e-04	1.1e-03
GL50803_93002	2430	Hypothetical protein	chr3	-1.15	7.57	45.00	2.7e-05	2.0e-04
GL50803_9305	255	Hypothetical protein	chr3	-1.14	5.84	44.54	2.8e-05	2.1e-04
GL50803_113986	272	PP-loop family protein	chr4	-1.14	1.77	35.85	7.6e-05	4.3e-04
GL50803_5919	525	Cation efflux family protein	chr1	-1.14	6.81	134.61	1.1e-07	6.0e-06
GL50803_3146	952	Hypothetical protein	chr2	-1.14	7.46	278.01	2.1e-09	8.3e-07
GL50803_8803	942	Ankyrin repeat protein 1	chr2	-1.14	5.57	64.42	4.8e-06	6.0e-05
GL50803_114120	586	Kinase, NEK	chr5	-1.13	5.95	132.65	1.2e-07	6.3e-06
GL50803_101189	392	Hypothetical protein	chr4	-1.13	5.94	120.38	2.0e-07	8.6e-06
GL50803_91934	1272	Hypothetical protein	chr4	-1.12	4.40	169.77	3.1e-08	3.2e-06
GL50803_88765	664	Cytosolic heat shock protein 70	chr1	-1.12	10.29	6.21	2.9e-02	5.0e-02
GL50803_8430	265	Hypothetical protein	chr5	-1.12	4.44	78.10	1.8e-06	3.3e-05
GL50803_7718	242	DDI1-like DNA-damage inducible protein	chr3	-1.12	5.49	22.59	5.4e-04	1.9e-03
GL50803_7134	558	Hypothetical protein	chr3	-1.12	7.60	148.13	6.5e-08	4.3e-06
GL50803_92618	249	Nicotinamide-nucleotide adenylyltransferase	chr5	-1.12	3.48	64.45	4.8e-06	6.0e-05
GL50803_16928	382	DHHC palmitoyltransferase	chr1	-1.11	5.48	106.13	3.8e-07	1.3e-05
GL50803_12807	184	Thioredoxin like protein	chr1	-1.11	5.03	58.87	7.5e-06	8.1e-05
GL50803_5513	127	Hypothetical protein	chr5	-1.11	5.62	134.68	1.1e-07	6.0e-06
GL50803_17607	456	Cathepsin L	chr3	-1.11	4.62	166.87	3.4e-08	3.3e-06
GL50803_14730	364	Macro domain-containing protein	chr5	-1.10	5.83	81.32	1.5e-06	2.9e-05
GL50803_16951	1456	Hypothetical protein	chr5	-1.10	5.97	86.44	1.1e-06	2.4e-05
GL50803_136021	447	Beta-tubulin 2	chr5	-1.10	1.89	35.67	7.8e-05	4.3e-04
GL50803_7891	606	Hypothetical protein	chr5	-1.10	5.71	84.80	1.2e-06	2.5e-05
GL50803_14568	325	Ser/Thr protein phosphatase PP1-alpha 2 catalytic subunit	chr4	-1.10	7.60	73.58	2.5e-06	4.0e-05
GL50803_8460	831	Hypothetical protein	chr3	-1.09	7.32	121.01	1.9e-07	8.5e-06
GL50803_112729	1108	Kinesin like protein	chr5	-1.09	5.92	155.74	5.0e-08	4.0e-06
GL50803_17255	664	Hypothetical protein	chr4	-1.09	7.63	53.89	1.2e-05	1.1e-04
GL50803_8191	395	Hypothetical protein	chr3	-1.09	5.04	105.64	3.9e-07	1.3e-05
GL50803_4355	103	Hypothetical protein	chr3	-1.08	4.29	74.33	2.4e-06	3.8e-05
GL50803_8075	644	Hypothetical protein	chr5	-1.08	6.32	153.42	5.4e-08	4.1e-06
GL50803_11487	571	Hypothetical protein	chr2	-1.08	5.76	82.43	1.4e-06	2.7e-05
GL50803_15410	251	Ankyrin repeat protein 1	chr2	-1.08	7.80	40.56	4.4e-05	2.8e-04
GL50803_10912	196	Hypothetical protein	chr5	-1.07	5.10	80.51	1.6e-06	3.0e-05
GL50803_4356	201	Hypothetical protein	chr3	-1.07	5.08	114.74	2.5e-07	9.6e-06
GL50803_16453	316	Carbamate kinase	chr2	-1.06	10.49	17.05	1.5e-03	4.4e-03
GL50803_33866	688	Hypothetical protein	chr1	-1.06	6.97	268.05	2.6e-09	8.3e-07
GL50803_8979	114	Hypothetical protein	chr3	-1.06	4.89	87.11	1.1e-06	2.3e-05
GL50803_10821	515	Hypothetical protein	chr1	-1.06	6.02	171.96	2.9e-08	3.1e-06
GL50803_13372	464	Spindle pole protein, putative	chr1	-1.05	6.01	70.58	3.1e-06	4.5e-05
GL50803_32509	1035	Guanylate binding protein	chr3	-1.05	6.56	38.66	5.4e-05	3.3e-04
GL50803_8922	354	Hypothetical protein	chr5	-1.05	3.73	76.58	2.0e-06	3.4e-05
GL50803_8771	176	Hypothetical protein	chr5	-1.04	2.97	42.22	3.6e-05	2.5e-04
GL50803_6175	278	Nitroreductase family protein fused to ferredoxin domain Fd-NR1	chr5	-1.04	3.35	32.14	1.2e-04	6.1e-04
GL50803_16603	1308	Hypothetical protein	chr2	-1.04	7.39	181.75	2.2e-08	2.8e-06
GL50803_17280	296	Hypothetical protein	chr5	-1.04	5.70	89.06	9.4e-07	2.2e-05
GL50803_16013	500	Spindle pole protein, putative	chr1	-1.04	6.62	40.22	4.5e-05	2.9e-04
GL50803_11642	537	Ceramide glucosyltransferase	chr3	-1.04	3.99	51.36	1.4e-05	1.3e-04
GL50803_13982	552	Ankyrin repeat protein 1	chr3	-1.04	6.30	92.77	7.6e-07	1.9e-05
GL50803_17279	435	Hypothetical protein	chr5	-1.04	6.28	167.01	3.4e-08	3.3e-06
GL50803_4911	496	Major facilitator family protein	chr3	-1.04	6.33	129.74	1.3e-07	6.7e-06
GL50803_13671	1156	Hypothetical protein	chr3	-1.04	7.18	104.95	4.0e-07	1.3e-05
GL50803_14311	339	Serine/threonine-protein phosphatase	chr2	-1.04	7.12	100.96	4.9e-07	1.5e-05
GL50803_95451	272	Hypothetical protein	chr4	-1.03	4.83	79.90	1.6e-06	3.0e-05
GL50803_37452	1863	Hypothetical protein	chr2	-1.03	8.18	36.09	7.4e-05	4.2e-04
GL50803_21048	4034	Hypothetical protein	chr5	-1.03	7.64	26.59	2.8e-04	1.1e-03
GL50803_114609	1253	Pyruvate-flavodoxin oxidoreductase	chr2	-1.03	11.72	42.94	3.4e-05	2.4e-04
GL50803_2779	748	Ankyrin repeat protein 1	chr5	-1.03	6.31	56.37	9.3e-06	9.3e-05
GL50803_16934	1375	Tetratricopeptide repeat protein	chr3	-1.02	6.77	37.60	6.1e-05	3.6e-04
GL50803_12921	147	Hypothetical protein	chr2	-1.02	3.19	30.41	1.6e-04	7.3e-04
GL50803_16768	3175	Hypothetical protein	chr5	-1.02	8.08	41.43	4.0e-05	2.6e-04
GL50803_3594	635	Hypothetical protein	chr3	-1.02	4.62	85.17	1.2e-06	2.5e-05
GL50803_5873	135	Hypothetical protein	chr4	-1.02	3.08	60.66	6.5e-06	7.3e-05
GL50803_3593	407	Alcohol dehydrogenase 3	chr3	-1.02	8.96	86.73	1.1e-06	2.4e-05
GL50803_16996	358	Enkurin superfamily protein	chr5	-1.02	6.90	84.33	1.2e-06	2.5e-05
GL50803_6082	2658	Ankyrin repeat protein 3	chr4	-1.01	6.02	107.59	3.5e-07	1.2e-05
GL50803_7616	916	Ankyrin repeat protein 1	chr4	-1.01	6.06	71.78	2.8e-06	4.2e-05
GL50803_6744	161	Centrin	chr5	-1.01	6.83	67.39	3.9e-06	5.2e-05
GL50803_104139	1219	Hypothetical protein	chr1	-1.00	7.08	52.93	1.3e-05	1.2e-04
GL50803_112787	1844	Hypothetical protein	chr4	-1.00	6.06	24.82	3.7e-04	1.4e-03
GL50803_112079	454	Alpha-tubulin	chr3	-1.00	10.40	25.61	3.2e-04	1.3e-03
GL50803_15429	453	Glutathione synthetase, putative	chr3	-1.00	5.56	25.02	3.6e-04	1.4e-03
GL50803_22003	869	Ankyrin repeat protein 1	chr4	-1.00	6.76	65.49	4.4e-06	5.8e-05
GL50803_10429	185	Wos2 protein	chr4	-1.00	8.43	9.87	9.0e-03	1.9e-02
GL50803_4246	300	RNA cap guanine-N2 methyltransferase	chr2	-0.99	4.06	60.31	6.7e-06	7.4e-05
GL50803_86761	716	Hypothetical protein	chr5	-0.99	7.22	55.16	1.0e-05	1.0e-04
GL50803_113023	315	Tetratricopeptide repeat-containing protein	chr4	-0.99	4.87	104.63	4.1e-07	1.3e-05
GL50803_15549	745	Dynein binding protein, putative	chr1	-0.99	7.34	118.32	2.2e-07	9.1e-06
GL50803_9851	70	Hypothetical protein	chr1	-0.99	4.16	78.00	1.9e-06	3.3e-05
GL50803_4323	386	Hypothetical protein	chr4	-0.99	5.80	59.23	7.3e-06	7.9e-05
GL50803_16720	840	Radial spokehead-like protein	chr5	-0.99	8.16	51.55	1.4e-05	1.3e-04
GL50803_10836	191	Leucine zipper-containing protein	chr1	-0.99	3.91	85.02	1.2e-06	2.5e-05
GL50803_15939	432	Hypothetical protein	chr5	-0.99	5.30	82.89	1.4e-06	2.7e-05
GL50803_6564	299	Proliferating cell nuclear antigen	chr5	-0.99	6.58	112.50	2.8e-07	1.0e-05
GL50803_2116	292	DHHC palmitoyltransferase	chr5	-0.99	2.89	30.20	1.6e-04	7.4e-04
GL50803_9523	332	Ankyrin repeat protein 1	chr2	-0.98	5.36	103.55	4.3e-07	1.4e-05
GL50803_14970	97	Hypothetical protein	chr2	-0.98	3.62	43.19	3.3e-05	2.3e-04
GL50803_6725	886	Hypothetical protein	chr5	-0.98	7.56	80.47	1.6e-06	3.0e-05
GL50803_16476	563	Hypothetical protein	chr3	-0.98	5.01	87.32	1.0e-06	2.3e-05
GL50803_14326	224	Hypothetical protein	chr5	-0.97	5.21	177.53	2.5e-08	2.9e-06
GL50803_21110	233	Hypothetical protein	chr5	-0.97	5.34	43.70	3.1e-05	2.2e-04
GL50803_13797	1172	Kinesin-14	chr1	-0.97	6.08	77.31	1.9e-06	3.4e-05
GL50803_137712	6458	Hypothetical protein	chr5	-0.97	8.93	30.18	1.6e-04	7.4e-04
GL50803_8140	399	GTP-binding protein ARD-1, putative	chr5	-0.97	6.82	86.93	1.1e-06	2.4e-05
GL50803_31998	841	Hypothetical protein	chr4	-0.97	7.44	102.97	4.5e-07	1.4e-05
GL50803_13945	343	Hypothetical protein	chr5	-0.97	5.54	87.11	1.1e-06	2.3e-05
GL50803_41512	656	Flagella associated protein	chr5	-0.97	8.03	44.88	2.7e-05	2.0e-04
GL50803_103676	454	Alpha-tubulin 1	chr5	-0.96	10.97	17.30	1.5e-03	4.2e-03
GL50803_96306	567	Hypothetical protein	chr4	-0.96	5.98	133.10	1.2e-07	6.2e-06
GL50803_114199	305	Ankyrin repeat protein 1	chr2	-0.96	6.10	38.38	5.6e-05	3.4e-04
GL50803_10971	625	Hypothetical protein	chr2	-0.96	6.67	177.01	2.5e-08	2.9e-06
GL50803_16906	376	Phosphatidate cytidylyltransferase	chr3	-0.96	7.03	122.44	1.8e-07	8.2e-06
GL50803_17408	1131	Hypothetical protein	chr2	-0.96	7.25	196.85	1.4e-08	2.1e-06
GL50803_7396	106	Hypothetical protein	chr3	-0.95	5.05	49.95	1.7e-05	1.4e-04
GL50803_87039	3080	Hypothetical protein	chr4	-0.95	7.48	40.65	4.3e-05	2.8e-04
GL50803_7747	1661	Hypothetical protein	chr1	-0.95	8.29	63.63	5.1e-06	6.3e-05
GL50803_60085	157	Hypothetical protein	chr5	-0.95	2.95	30.37	1.6e-04	7.3e-04
GL50803_121517	880	Kinase, NEK	chr3	-0.95	5.62	113.79	2.6e-07	9.8e-06
GL50803_16867	870	AAA family ATPase	chr4	-0.95	9.84	30.21	1.6e-04	7.4e-04
GL50803_11438	436	Ankyrin repeat protein 1	chr5	-0.94	4.03	62.81	5.5e-06	6.5e-05
GL50803_17348	423	Hypothetical protein	chr1	-0.94	4.49	89.07	9.4e-07	2.2e-05
GL50803_17314	613	Hypothetical protein	chr3	-0.94	6.63	160.13	4.3e-08	3.7e-06
GL50803_4063	432	Nuclear LIM interactor-interacting factor 1	chr1	-0.94	6.15	39.39	5.0e-05	3.1e-04
GL50803_16479	1213	Kinase, NEK	chr5	-0.94	6.94	87.18	1.1e-06	2.3e-05
GL50803_24139	787	Hypothetical protein	chr4	-0.94	5.38	128.60	1.4e-07	6.9e-06
GL50803_17278	297	Radial spoke protein 9	chr5	-0.94	6.50	92.85	7.6e-07	1.9e-05
GL50803_15226	290	Hypothetical protein	chr4	-0.94	5.10	98.74	5.5e-07	1.6e-05
GL50803_112135	1144	High cysteine membrane protein VSP-like	chr2	-0.94	8.20	47.05	2.2e-05	1.7e-04
GL50803_10218	198	Hypothetical protein	chr1	-0.94	2.36	22.86	5.1e-04	1.8e-03
GL50803_14507	388	Hypothetical protein	chr4	-0.93	5.39	44.53	2.8e-05	2.1e-04
GL50803_90131	1782	Leucine-rich repeat protein	chr4	-0.93	7.51	118.49	2.1e-07	9.1e-06
GL50803_16668	694	Hypothetical protein	chr4	-0.93	7.16	95.18	6.7e-07	1.7e-05
GL50803_3867	498	Hypothetical protein	chr4	-0.93	5.50	44.01	3.0e-05	2.2e-04
GL50803_7259	284	CDP-diacylglycerol-glycerol-3-phosphate 3-phosphatidyltransferase	chr2	-0.92	6.51	95.45	6.6e-07	1.7e-05
GL50803_15000	406	TFIIH P44	chr2	-0.92	6.71	133.34	1.1e-07	6.2e-06
GL50803_16731	3049	Hypothetical protein	chr5	-0.92	7.60	41.61	3.9e-05	2.6e-04
GL50803_9850	307	RING finger domain-containing protein	chr1	-0.92	5.81	79.79	1.7e-06	3.0e-05
GL50803_6199	1708	Kinase, STE STE11	chr3	-0.92	5.68	42.34	3.6e-05	2.5e-04
GL50803_1300	267	Hypothetical protein	chr5	-0.92	5.87	83.36	1.3e-06	2.6e-05
GL50803_14003	878	Hypothetical protein	chr1	-0.92	5.89	38.28	5.7e-05	3.4e-04
GL50803_9618	853	Leucine-rich repeat protein	chr2	-0.92	6.76	93.40	7.4e-07	1.9e-05
GL50803_16402	634	Hypothetical protein	chr4	-0.92	4.69	71.19	2.9e-06	4.3e-05
GL50803_13330	241	Hypothetical protein	chr3	-0.92	4.07	67.05	4.0e-06	5.3e-05
GL50803_17120	540	CEGP1 protein	chr5	-0.92	4.25	65.25	4.5e-06	5.8e-05
GL50803_11976	106	Hypothetical protein	chr4	-0.92	3.56	23.54	4.5e-04	1.7e-03
GL50803_14835	1049	Kinase, NEK	chr3	-0.91	7.47	67.07	4.0e-06	5.3e-05
GL50803_23874	86	Hypothetical protein	chr4	-0.91	3.76	39.08	5.2e-05	3.2e-04
GL50803_8702	734	Nuclear pore protein, putative	chr4	-0.91	6.66	52.95	1.3e-05	1.2e-04
GL50803_17063	1199	Pyruvate-flavodoxin oxidoreductase	chr5	-0.90	11.79	58.93	7.5e-06	8.0e-05
GL50803_18713	107	U6 snRNA-associated Sm-like protein LSm2, putative	chr5	-0.90	6.21	123.85	1.7e-07	7.9e-06
GL50803_11341	79	Hypothetical protein	chr2	-0.90	3.33	23.82	4.3e-04	1.6e-03
GL50803_4181	520	Sulfite exporter TauE/SafE	chr4	-0.90	5.39	115.44	2.4e-07	9.6e-06
GL50803_17431	2186	Hypothetical protein	chr4	-0.90	7.13	105.42	3.9e-07	1.3e-05
GL50803_13882	717	Hypothetical protein	chr4	-0.89	5.76	58.43	7.8e-06	8.3e-05
GL50803_10450	109	FKBP-type peptidyl-prolyl cis-trans isomerase	chr1	-0.89	5.66	15.62	2.1e-03	5.7e-03
GL50803_88556	328	OTU-like cysteine protease, putative	chr5	-0.89	6.25	67.05	4.0e-06	5.3e-05
GL50803_5910	595	Helicase-related protein	chr1	-0.89	5.83	99.94	5.2e-07	1.5e-05
GL50803_40014	1609	Ankyrin repeat protein 1	chr4	-0.89	7.46	85.56	1.2e-06	2.4e-05
GL50803_9492	964	Hypothetical protein	chr4	-0.89	7.12	109.47	3.2e-07	1.1e-05
GL50803_16532	814	Ankyrin repeat protein 1	chr5	-0.88	8.86	15.52	2.2e-03	5.8e-03
GL50803_60084	208	Hypothetical protein	chr5	-0.88	2.82	36.76	6.8e-05	3.9e-04
GL50803_39312	4835	Midasin	chr2	-0.88	6.99	109.48	3.2e-07	1.1e-05
GL50803_101291	447	Beta-tubulin 1	chr5	-0.87	7.88	26.31	2.9e-04	1.2e-03
GL50803_14796	807	Hypothetical protein	chr4	-0.87	6.92	30.32	1.6e-04	7.3e-04
GL50803_33685	1075	Hypothetical protein	chr4	-0.87	7.66	86.38	1.1e-06	2.4e-05
GL50803_86511	902	Acyl-CoA synthetase	chr3	-0.86	10.44	33.13	1.1e-04	5.5e-04
GL50803_7748	1081	High cysteine membrane protein	chr1	-0.86	6.01	73.65	2.5e-06	3.9e-05
GL50803_33762	301	WD40 repeat protein	chr2	-0.86	5.33	54.73	1.1e-05	1.0e-04
GL50803_14198	378	Hypothetical protein	chr5	-0.86	6.67	38.63	5.4e-05	3.3e-04
GL50803_94868	125	Hypothetical protein	chr4	-0.86	4.49	24.17	4.1e-04	1.5e-03
GL50803_17075	780	Spindle pole protein, putative	chr4	-0.86	6.05	74.79	2.3e-06	3.8e-05
GL50803_10311	327	Ornithine carbamoyltransferase	chr3	-0.86	12.59	17.89	1.3e-03	3.8e-03
GL50803_16915	768	Ankyrin repeat protein 1	chr5	-0.86	6.89	36.53	7.0e-05	4.0e-04
GL50803_93721	250	Cyclin fold protein 1, putative	chr2	-0.86	6.69	62.07	5.8e-06	6.7e-05
GL50803_7416	264	Methyltransferase, putative	chr1	-0.86	4.92	50.26	1.6e-05	1.4e-04
GL50803_8858	453	Hypothetical protein	chr1	-0.86	4.52	59.63	7.0e-06	7.8e-05
GL50803_3679	89	Transcription factor Pcc1, putative	chr5	-0.85	2.59	18.88	1.1e-03	3.3e-03
GL50803_27880	207	Torus domain-containing protein	chr5	-0.85	4.03	74.86	2.3e-06	3.7e-05
GL50803_8843	76	Ubiquitin	chr2	-0.85	4.65	32.49	1.2e-04	5.8e-04
GL50803_15109	1528	Hypothetical protein	chr5	-0.85	7.46	56.28	9.3e-06	9.3e-05
GL50803_17155	612	Hypothetical protein	chr5	-0.85	5.03	14.85	2.5e-03	6.5e-03
GL50803_9068	154	Hypothetical protein	chr2	-0.84	3.54	21.28	6.7e-04	2.3e-03
GL50803_13608	715	Acetyl-CoA synthetase	chr3	-0.84	9.95	48.61	1.9e-05	1.6e-04
GL50803_14158	932	Ankyrin repeat protein 1	chr5	-0.84	6.69	48.79	1.8e-05	1.5e-04
GL50803_60621	223	Ankyrin repeat protein 1	chr4	-0.84	2.58	43.05	3.3e-05	2.4e-04
GL50803_101194	1416	Ion channel family protein	chr4	-0.84	7.16	162.41	4.0e-08	3.6e-06
GL50803_16793	1263	Hypothetical protein	chr5	-0.84	6.31	60.73	6.4e-06	7.2e-05
GL50803_5784	1091	Hypothetical protein	chr3	-0.84	6.78	34.27	9.3e-05	4.9e-04
GL50803_4415	521	Hypothetical protein	chr5	-0.84	5.90	58.73	7.6e-06	8.1e-05
GL50803_17313	1693	Hypothetical protein	chr3	-0.83	7.24	33.39	1.0e-04	5.4e-04
GL50803_14752	377	Hypothetical protein	chr2	-0.83	5.23	98.36	5.6e-07	1.6e-05
GL50803_116477	748	VSP	chr5	-0.83	6.62	43.45	3.2e-05	2.3e-04
GL50803_16039	826	Coiled-coil protein	chr3	-0.83	5.55	18.52	1.1e-03	3.5e-03
GL50803_4846	765	Ankyrin repeat protein 1	chr4	-0.83	4.88	76.13	2.1e-06	3.5e-05
GL50803_11932	1296	Hypothetical protein	chr4	-0.83	6.85	37.60	6.2e-05	3.6e-04
GL50803_7353	200	Hypothetical protein	chr2	-0.83	2.32	12.70	4.2e-03	9.8e-03
GL50803_3331	331	Malate dehydrogenase	chr2	-0.83	9.34	24.72	3.7e-04	1.4e-03
GL50803_3342	1002	Hypothetical protein	chr5	-0.83	5.84	43.37	3.2e-05	2.3e-04
GL50803_137705	510	Hypothetical protein	chr5	-0.83	6.35	115.36	2.5e-07	9.6e-06
GL50803_137713	1257	Hypothetical protein	chr5	-0.83	5.72	37.62	6.1e-05	3.6e-04
GL50803_101260	587	Hypothetical protein	chr4	-0.83	6.28	46.71	2.3e-05	1.8e-04
GL50803_13323	839	Hypothetical protein	chr5	-0.83	6.98	97.65	5.9e-07	1.6e-05
GL50803_41227	529	VSP	chr1	-0.83	5.41	87.59	1.0e-06	2.3e-05
GL50803_41304	2792	Hypothetical protein	chr5	-0.83	7.81	85.19	1.2e-06	2.5e-05
GL50803_16943	946	Kinase, NEK	chr3	-0.82	4.46	33.63	1.0e-04	5.3e-04
GL50803_14628	568	Phosphatidylinositol-4-phosphate 5-kinase, putative	chr5	-0.82	6.96	28.40	2.1e-04	9.1e-04
GL50803_7272	232	GARP-like protein 1	chr3	-0.82	4.49	46.86	2.2e-05	1.8e-04
GL50803_11311	367	Kinase, NEK	chr4	-0.82	6.90	48.89	1.8e-05	1.5e-04
GL50803_33932	1338	DENN (AEX-3) domain-containing protein	chr1	-0.82	6.14	54.72	1.1e-05	1.0e-04
GL50803_114674	720	VSP	chr3	-0.82	6.84	20.07	8.5e-04	2.7e-03
GL50803_9504	309	Hypothetical protein	chr2	-0.82	5.84	57.16	8.7e-06	8.9e-05
GL50803_9720	1024	Ankyrin repeat protein 1	chr5	-0.81	8.09	17.54	1.4e-03	4.1e-03
GL50803_7414	370	Ankyrin repeat protein 1	chr1	-0.81	6.44	94.67	6.9e-07	1.8e-05
GL50803_4337	276	Hypothetical protein	chr2	-0.81	6.31	75.81	2.1e-06	3.6e-05
GL50803_17125	259	Hypothetical protein	chr4	-0.81	3.78	80.59	1.6e-06	3.0e-05
GL50803_15537	339	Hypothetical protein	chr4	-0.80	5.19	62.20	5.7e-06	6.6e-05
GL50803_1470	198	Putative DNA-binding domain-containing protein	chr1	-0.80	2.24	7.06	2.2e-02	3.9e-02
GL50803_16068	775	Hypothetical protein	chr1	-0.80	7.65	150.42	6.0e-08	4.2e-06
GL50803_12885	398	UBA-like domain-containing protein	chr4	-0.80	6.88	47.29	2.1e-05	1.7e-04
GL50803_17291	463	Orc4	chr5	-0.80	5.52	58.15	8.0e-06	8.4e-05
GL50803_37985	5631	Dynein heavy chain	chr1	-0.80	8.50	34.62	8.9e-05	4.8e-04
GL50803_13231	154	Calmodulin	chr3	-0.80	4.31	39.44	5.0e-05	3.1e-04
GL50803_7599	641	Hypothetical protein	chr4	-0.80	5.83	79.88	1.6e-06	3.0e-05
GL50803_17253	161	Hypothetical protein	chr4	-0.80	3.69	33.80	9.9e-05	5.2e-04
GL50803_8559	173	Vacuolar ATP synthase 16 kDa proteolipid subunit	chr5	-0.80	8.09	21.11	6.9e-04	2.3e-03
GL50803_7620	150	Hypothetical protein	chr4	-0.80	3.51	39.08	5.2e-05	3.2e-04
GL50803_4038	496	Transglutaminase-like superfamily protein	chr3	-0.80	4.80	62.42	5.6e-06	6.6e-05
GL50803_16332	1737	Coiled-coil protein	chr3	-0.80	7.37	75.87	2.1e-06	3.6e-05
GL50803_101866	809	Kinase, NEK	chr4	-0.80	5.75	41.57	3.9e-05	2.6e-04
GL50803_113219	3191	IQ calmodulin-binding motif-containing protein	chr5	-0.80	6.81	93.65	7.3e-07	1.8e-05
GL50803_10911	1052	Ankyrin repeat protein 1	chr5	-0.79	8.19	27.76	2.3e-04	9.8e-04
GL50803_112408	1853	Nuclear pore complex subunit	chr4	-0.79	7.05	69.65	3.3e-06	4.7e-05
GL50803_32911	814	Ankyrin repeat protein 1	chr4	-0.79	5.66	36.38	7.1e-05	4.0e-04
GL50803_87774	801	Hypothetical protein	chr2	-0.79	6.48	66.78	4.0e-06	5.4e-05
GL50803_15547	639	Hypothetical protein	chr1	-0.79	6.25	57.37	8.5e-06	8.8e-05
GL50803_61419	576	Ankyrin repeat protein 1	chr2	-0.79	4.55	46.68	2.3e-05	1.8e-04
GL50803_16582	221	Hypothetical protein	chr1	-0.79	3.35	33.35	1.0e-04	5.4e-04
GL50803_13467	310	Hypothetical protein	chr1	-0.79	7.05	58.22	7.9e-06	8.4e-05
GL50803_16054	212	Qb-SNARE 1	chr5	-0.79	5.69	86.45	1.1e-06	2.4e-05
GL50803_40228	2041	Hypothetical protein	chr4	-0.79	7.52	34.19	9.4e-05	5.0e-04
GL50803_17200	515	Hypothetical protein	chr5	-0.78	5.43	35.76	7.7e-05	4.3e-04
GL50803_5488	140	FEN-1 nuclease	chr3	-0.78	5.99	27.48	2.4e-04	1.0e-03
GL50803_96324	1003	Hypothetical protein	chr4	-0.78	6.63	52.33	1.3e-05	1.2e-04
GL50803_16560	659	Hypothetical protein	chr4	-0.78	5.41	88.79	9.6e-07	2.2e-05
GL50803_20037	156	Histone H3	chr5	-0.78	2.49	30.22	1.6e-04	7.4e-04
GL50803_17515	545	Hypothetical protein	chr1	-0.77	4.94	59.16	7.3e-06	7.9e-05
GL50803_4165	1005	NOD3 protein, putative	chr4	-0.77	7.21	62.81	5.5e-06	6.5e-05
GL50803_111967	1174	Kinase, NEK	chr5	-0.77	7.01	89.91	9.0e-07	2.1e-05
GL50803_11364	586	Kinase, AGC Akt	chr4	-0.77	7.19	29.37	1.8e-04	8.1e-04
GL50803_7677	252	Hypothetical protein	chr4	-0.77	3.21	39.76	4.8e-05	3.0e-04
GL50803_7240	330	Nucleoporin complex subunit 54	chr1	-0.77	5.53	87.65	1.0e-06	2.3e-05
GL50803_5554	595	Kinase, NEK	chr3	-0.76	5.72	60.18	6.7e-06	7.5e-05
GL50803_17625	350	Kinase, CMGC GSK	chr3	-0.76	7.51	46.92	2.2e-05	1.8e-04
GL50803_1937	94	Hypothetical protein	chr4	-0.76	3.89	26.57	2.8e-04	1.1e-03
GL50803_6447	238	Hypothetical protein	chr4	-0.76	5.09	72.61	2.7e-06	4.1e-05
GL50803_41467	1130	Ankyrin repeat protein 2	chr5	-0.76	6.79	63.64	5.1e-06	6.3e-05
GL50803_6147	289	Hypothetical protein	chr1	-0.75	4.27	58.40	7.8e-06	8.3e-05
GL50803_42328	536	Kinase, NEK	chr2	-0.75	3.48	30.25	1.6e-04	7.4e-04
GL50803_26838	204	Hypothetical protein	chr5	-0.75	3.78	34.51	9.0e-05	4.8e-04
GL50803_11867	398	Coiled-coil protein	chr1	-0.75	7.35	47.27	2.1e-05	1.7e-04
GL50803_26739	264	Hypothetical protein	chr4	-0.75	3.19	29.85	1.7e-04	7.7e-04
GL50803_12213	795	Hypothetical protein	chr4	-0.75	5.40	44.59	2.8e-05	2.1e-04
GL50803_5749	676	Hypothetical protein	chr4	-0.75	6.91	46.29	2.4e-05	1.8e-04
GL50803_14070	793	Kinesin family protein GiKIN22	chr1	-0.75	7.10	68.22	3.6e-06	5.0e-05
GL50803_17320	976	Coiled-coil protein	chr3	-0.75	7.19	59.14	7.3e-06	7.9e-05
GL50803_95880	403	Hypothetical protein	chr3	-0.75	5.92	78.09	1.8e-06	3.3e-05
GL50803_13766	819	Ankyrin repeat protein 1	chr3	-0.75	6.83	14.45	2.7e-03	7.1e-03
GL50803_24505	1167	Hypothetical protein	chr5	-0.75	6.44	75.83	2.1e-06	3.6e-05
GL50803_17567	593	Protein phosphatases PP1 regulatory subunit SDS22	chr4	-0.75	6.52	42.31	3.6e-05	2.5e-04
GL50803_86520	827	Hypothetical protein	chr3	-0.75	5.20	67.38	3.9e-06	5.2e-05
GL50803_15306	1452	Ankyrin repeat protein 1	chr1	-0.74	6.55	46.28	2.4e-05	1.8e-04
GL50803_6757	188	Pyrazinamidase/nicotinamidase	chr5	-0.74	5.56	42.62	3.5e-05	2.4e-04
GL50803_5999	523	Kinase, NEK	chr1	-0.74	5.83	62.68	5.5e-06	6.5e-05
GL50803_4764	122	Hypothetical protein	chr5	-0.74	1.56	16.22	1.8e-03	5.1e-03
GL50803_14872	1251	Ankyrin repeat protein 1	chr5	-0.74	8.41	40.94	4.2e-05	2.7e-04
GL50803_8616	148	Hypothetical protein	chr1	-0.74	4.47	42.15	3.7e-05	2.5e-04
GL50803_6404	767	Kinesin-9	chr4	-0.74	6.62	73.05	2.6e-06	4.0e-05
GL50803_137745	1231	SMC3-like protein	chr3	-0.74	7.27	66.97	4.0e-06	5.3e-05
GL50803_14520	256	Hypothetical protein	chr3	-0.74	7.13	50.64	1.5e-05	1.4e-04
GL50803_14546	228	Phosphoglycolate phosphatase	chr5	-0.74	4.96	47.57	2.1e-05	1.7e-04
GL50803_114192	1067	Kinase, NEK	chr3	-0.74	7.05	14.16	2.9e-03	7.4e-03
GL50803_32607	860	High cysteine membrane protein Group 1	chr5	-0.73	4.51	30.04	1.6e-04	7.5e-04
GL50803_12220	228	Hydrolase, putative	chr4	-0.73	5.84	64.73	4.7e-06	6.0e-05
GL50803_8371	204	Hypothetical protein	chr1	-0.73	4.61	42.84	3.4e-05	2.4e-04
GL50803_5274	677	Hypothetical protein	chr4	-0.73	5.99	50.22	1.6e-05	1.4e-04
GL50803_11165	748	Ankyrin repeat protein 1	chr5	-0.73	7.71	22.18	5.7e-04	2.0e-03
GL50803_114930	805	High cysteine membrane protein Group 4	chr4	-0.73	5.98	28.99	1.9e-04	8.5e-04
GL50803_14438	334	Hypothetical protein	chr1	-0.73	5.31	56.42	9.2e-06	9.3e-05
GL50803_14119	258	Zinc finger domain-containing protein	chr5	-0.73	5.40	40.99	4.2e-05	2.7e-04
GL50803_17117	1054	Ankyrin repeat protein 1	chr5	-0.73	7.08	54.07	1.1e-05	1.1e-04
GL50803_11743	479	Hypothetical protein	chr2	-0.72	4.06	25.40	3.3e-04	1.3e-03
GL50803_17246	211	ELMO/CED-12 family protein	chr3	-0.72	4.89	51.94	1.4e-05	1.2e-04
GL50803_14212	146	Histone H3	chr4	-0.72	3.83	14.64	2.6e-03	6.8e-03
GL50803_5012	378	Rhodanese-like domain-containing protein	chr5	-0.72	6.51	57.85	8.2e-06	8.6e-05
GL50803_16411	154	EF hand domain-containing protein	chr4	-0.72	4.87	41.40	4.0e-05	2.6e-04
GL50803_17518	2015	WD40 repeat protein	chr1	-0.72	8.32	71.78	2.8e-06	4.2e-05
GL50803_13700	1113	Hypothetical protein	chr4	-0.72	7.03	57.05	8.7e-06	8.9e-05
GL50803_15455	237	Parkin co-regulated protein	chr4	-0.72	6.58	80.04	1.6e-06	3.0e-05
GL50803_27308	99	Dynein light chain LC4	chr1	-0.72	5.02	22.15	5.7e-04	2.0e-03
GL50803_16958	1284	Phospholipid-transporting ATPase IA, putative	chr3	-0.72	7.65	102.91	4.5e-07	1.4e-05
GL50803_14333	756	Hypothetical protein	chr5	-0.72	5.42	12.90	4.0e-03	9.5e-03
GL50803_13204	418	Zinc transporter protein	chr4	-0.72	8.26	46.59	2.3e-05	1.8e-04
GL50803_10871	312	Hypothetical protein	chr3	-0.72	3.06	20.64	7.5e-04	2.5e-03
GL50803_15958	1055	Ankyrin repeat protein 1	chr5	-0.71	6.00	71.79	2.8e-06	4.2e-05
GL50803_23235	952	Ankyrin repeat protein 1	chr5	-0.71	6.84	67.06	4.0e-06	5.3e-05
GL50803_86431	368	Hypothetical protein	chr3	-0.71	5.28	50.72	1.5e-05	1.4e-04
GL50803_7851	213	Hypothetical protein	chr4	-0.71	3.23	23.31	4.7e-04	1.7e-03
GL50803_16001	674	Glutamate-cysteine ligase	chr1	-0.71	5.19	58.39	7.8e-06	8.3e-05
GL50803_17562	413	Ankyrin repeat protein 1	chr4	-0.71	5.05	78.69	1.8e-06	3.2e-05
GL50803_22291	472	EamA-like transporter family protein	chr4	-0.71	8.47	36.93	6.7e-05	3.8e-04
GL50803_8982	1741	Hypothetical protein	chr3	-0.70	7.38	20.56	7.6e-04	2.5e-03
GL50803_16428	613	Hypothetical protein	chr5	-0.70	4.87	48.20	2.0e-05	1.6e-04
GL50803_16804B	2677	Outer-arm dynein gamma	chr1	-0.70	10.65	14.35	2.8e-03	7.1e-03
GL50803_14519	433	Iron-sulfur cluster biosynthesis protein IscS	chr3	-0.70	7.91	40.73	4.3e-05	2.8e-04
GL50803_32879	1387	RecF/RecN/SMC N terminal domain-containing protein	chr4	-0.70	7.47	55.73	9.8e-06	9.7e-05
GL50803_6713	135	Hypothetical protein	chr5	-0.70	3.53	26.72	2.7e-04	1.1e-03
GL50803_10056	198	Rho GAP, putative	chr5	-0.70	4.95	58.02	8.1e-06	8.5e-05
GL50803_3491	278	Hypothetical protein	chr1	-0.70	5.05	49.23	1.8e-05	1.5e-04
GL50803_5186	1826	Hypothetical protein	chr4	-0.70	7.97	61.66	6.0e-06	6.8e-05
GL50803_16642	1457	Polyadenylation specificity factor family protein	chr2	-0.70	6.98	38.14	5.8e-05	3.5e-04
GL50803_10125	180	Hypothetical protein	chr4	-0.70	5.41	29.81	1.7e-04	7.7e-04
GL50803_113024	385	VSP	chr4	-0.70	2.96	25.96	3.0e-04	1.2e-03
GL50803_4155	487	Hypothetical protein	chr4	-0.70	5.91	66.41	4.2e-06	5.5e-05
GL50803_94534	973	Hypothetical protein	chr1	-0.70	6.26	35.36	8.1e-05	4.5e-04
GL50803_4149	440	Homing endonuclease	chr4	-0.70	7.61	44.16	3.0e-05	2.1e-04
GL50803_15196	161	Iron-sulfur cluster biosynthesis protein IscU	chr5	-0.69	7.72	29.09	1.9e-04	8.4e-04
GL50803_9746	400	Hypothetical protein	chr5	-0.69	5.98	62.37	5.7e-06	6.6e-05
GL50803_88071	723	Ankyrin repeat protein 1	chr3	-0.69	7.06	45.40	2.6e-05	2.0e-04
GL50803_95717	1025	Kinase, NEK	chr3	-0.69	7.23	51.83	1.4e-05	1.2e-04
GL50803_41619	2421	Hypothetical protein	chr2	-0.69	7.70	24.08	4.1e-04	1.5e-03
GL50803_16978	548	Hypothetical protein	chr5	-0.69	5.90	89.38	9.3e-07	2.2e-05
GL50803_10238	1024	Glycosaminoglycan polysaccharide lyase	chr3	-0.69	8.66	34.60	8.9e-05	4.8e-04
GL50803_17505	535	Cyclin B-like protein	chr1	-0.69	4.46	53.48	1.2e-05	1.1e-04
GL50803_4897	320	Ring finger domain-containing protein	chr3	-0.69	5.14	42.47	3.5e-05	2.4e-04
GL50803_17401	1897	Hypothetical protein	chr2	-0.69	6.05	46.58	2.3e-05	1.8e-04
GL50803_89315	1621	VSP	chr1	-0.69	6.18	16.81	1.6e-03	4.6e-03
GL50803_137693	716	Hypothetical protein	chr1	-0.68	4.63	34.97	8.5e-05	4.6e-04
GL50803_16630	1268	Hypothetical protein	chr5	-0.68	7.11	69.75	3.3e-06	4.6e-05
GL50803_4507	895	CTP synthase/UTP-ammonia lyase	chr3	-0.68	8.82	57.70	8.3e-06	8.6e-05
GL50803_14668	267	Hypothetical protein	chr1	-0.68	4.93	34.95	8.5e-05	4.6e-04
GL50803_9198	806	Hypothetical protein	chr5	-0.68	5.95	11.50	5.7e-03	1.3e-02
GL50803_5911	94	Hypothetical protein	chr1	-0.68	1.13	9.66	9.5e-03	1.9e-02
GL50803_60603	6956	Hypothetical protein	chr4	-0.68	7.33	64.71	4.7e-06	6.0e-05
GL50803_7874	777	Kinesin-16	chr4	-0.68	6.51	31.56	1.3e-04	6.5e-04
GL50803_14551	297	Alpha-6 giardin	chr3	-0.68	9.02	15.72	2.0e-03	5.5e-03
GL50803_16078	396	Hypothetical protein	chr5	-0.68	6.30	62.76	5.5e-06	6.5e-05
GL50803_16064	536	Poly(A) polymerase	chr5	-0.68	5.68	62.30	5.7e-06	6.6e-05
GL50803_5768	369	Transcription factor, CAP family protein	chr3	-0.68	6.60	45.01	2.7e-05	2.0e-04
GL50803_19189	202	Hypothetical protein	chr5	-0.67	4.82	39.56	4.9e-05	3.1e-04
GL50803_11648	173	Hypothetical protein	chr3	-0.67	3.09	13.51	3.4e-03	8.4e-03
GL50803_14539	1209	Ankyrin repeat protein 1	chr5	-0.67	6.66	59.58	7.1e-06	7.8e-05
GL50803_6933	1205	Hypothetical protein	chr5	-0.67	7.63	73.19	2.6e-06	4.0e-05
GL50803_8890	532	Hypothetical protein	chr4	-0.67	5.92	91.73	8.1e-07	1.9e-05
GL50803_16486	349	Hypothetical protein	chr5	-0.67	7.22	84.52	1.2e-06	2.5e-05
GL50803_17058	1039	Hypothetical protein	chr5	-0.67	6.66	30.98	1.4e-04	6.8e-04
GL50803_115478	739	Ankyrin repeat protein 1	chr4	-0.67	3.62	12.90	4.0e-03	9.5e-03
GL50803_12148	785	Kinase, NEK	chr3	-0.67	7.93	36.43	7.1e-05	4.0e-04
GL50803_16891	261	Leucine rich repeat protein	chr2	-0.67	6.89	46.43	2.3e-05	1.8e-04
GL50803_137721	583	VSP	chr5	-0.67	7.83	25.14	3.5e-04	1.3e-03
GL50803_4414	303	Hypothetical protein	chr5	-0.67	5.76	53.73	1.2e-05	1.1e-04
GL50803_15270	498	Ubiquitin protein, putative	chr4	-0.67	7.66	92.61	7.7e-07	1.9e-05
GL50803_24122	623	Hypothetical protein	chr4	-0.67	6.36	42.58	3.5e-05	2.4e-04
GL50803_16516	715	EXS family protein	chr4	-0.66	4.95	35.42	8.0e-05	4.4e-04
GL50803_13863	301	Hypothetical protein	chr5	-0.66	5.67	39.37	5.0e-05	3.1e-04
GL50803_24488	189	PX domain-containing protein	chr1	-0.66	5.14	78.66	1.8e-06	3.2e-05
GL50803_15985	263	Hypothetical protein	chr4	-0.66	4.98	43.26	3.2e-05	2.3e-04
GL50803_15873	1197	Hypothetical protein	chr4	-0.66	6.01	39.20	5.1e-05	3.1e-04
GL50803_14741	702	Ankyrin repeat protein 1	chr3	-0.66	3.85	36.72	6.8e-05	3.9e-04
GL50803_15067	486	Hypothetical protein	chr1	-0.65	6.21	32.21	1.2e-04	6.0e-04
GL50803_113741	1004	Sulfatase	chr3	-0.65	5.98	55.54	9.9e-06	9.8e-05
GL50803_137605	445	VSP with INR	chr5	-0.65	5.80	50.74	1.5e-05	1.4e-04
GL50803_23330	257	Hypothetical protein	chr3	-0.65	5.05	27.22	2.5e-04	1.0e-03
GL50803_16445	1859	Hypothetical protein	chr3	-0.65	6.54	20.67	7.5e-04	2.5e-03
GL50803_4059	294	5'-methylthioadenosine nucleosidase/S-adenosylhomocysteine nucleosidase	chr5	-0.65	6.12	47.45	2.1e-05	1.7e-04
GL50803_10829	263	Glucosamine-6-phosphate deaminase	chr1	-0.65	5.88	32.18	1.2e-04	6.0e-04
GL50803_17380	511	High cysteine membrane protein	chr4	-0.65	4.48	41.62	3.9e-05	2.6e-04
GL50803_103992	627	VSP	chr4	-0.65	4.15	7.19	2.1e-02	3.7e-02
GL50803_8516	404	Hypothetical protein	chr2	-0.65	3.56	24.79	3.7e-04	1.4e-03
GL50803_10875	910	Hypothetical protein	chr3	-0.65	7.64	64.07	5.0e-06	6.1e-05
GL50803_14691	298	Hypothetical protein	chr1	-0.65	4.08	26.57	2.8e-04	1.1e-03
GL50803_16286	1058	Lecithin-cholesterol acyl transferase, putative	chr3	-0.65	8.04	14.39	2.8e-03	7.1e-03
GL50803_4245	455	Hypothetical protein	chr2	-0.65	4.67	37.52	6.2e-05	3.6e-04
GL50803_9336	291	Hypothetical protein	chr5	-0.64	5.37	16.35	1.8e-03	5.0e-03
GL50803_15585	1336	Hypothetical protein	chr5	-0.64	6.96	47.86	2.0e-05	1.6e-04
GL50803_9857	184	Hypothetical protein	chr1	-0.64	4.15	20.46	7.8e-04	2.5e-03
GL50803_4711	304	Hypothetical protein	chr4	-0.64	6.06	30.99	1.4e-04	6.8e-04
GL50803_4587	847	Microtubule-binding calmodulin-regulated spectrin-associated protein	chr5	-0.64	6.70	28.94	1.9e-04	8.5e-04
GL50803_7792	228	Hypothetical protein	chr5	-0.64	4.60	43.04	3.3e-05	2.4e-04
GL50803_6176	800	Hypothetical protein	chr5	-0.64	5.44	55.51	1.0e-05	9.8e-05
GL50803_10807	610	Hypothetical protein	chr2	-0.64	5.97	77.33	1.9e-06	3.4e-05
GL50803_11299	589	Amino acid transporter, putative	chr4	-0.64	8.93	50.39	1.6e-05	1.4e-04
GL50803_7343	634	Hypothetical protein	chr1	-0.64	5.43	65.40	4.5e-06	5.8e-05
GL50803_38517	1803	Spindle pole protein, putative	chr4	-0.63	7.50	50.12	1.6e-05	1.4e-04
GL50803_7829	647	Coiled-coil protein	chr1	-0.63	5.43	34.67	8.8e-05	4.8e-04
GL50803_121046	130	Histone H2B	chr5	-0.63	1.13	8.14	1.5e-02	2.8e-02
GL50803_104685	176	Centrin	chr5	-0.63	7.30	28.81	2.0e-04	8.6e-04
GL50803_15030	249	Ankyrin repeat protein 1	chr5	-0.63	5.42	37.58	6.2e-05	3.6e-04
GL50803_9058	447	TAP42-like family protein	chr2	-0.63	7.95	68.57	3.5e-06	4.9e-05
GL50803_7679	723	Ankyrin repeat protein 1	chr4	-0.63	6.39	36.04	7.4e-05	4.2e-04
GL50803_4465	86	Hypothetical protein	chr5	-0.63	4.20	26.99	2.6e-04	1.1e-03
GL50803_8651	319	Hypothetical protein	chr5	-0.63	5.72	70.29	3.1e-06	4.6e-05
GL50803_14589	153	Hypothetical protein	chr3	-0.63	2.23	13.86	3.1e-03	7.8e-03
GL50803_17116	215	Cytochrome b5-like Heme/Steroid binding domain-containing protein	chr5	-0.63	5.87	41.79	3.8e-05	2.6e-04
GL50803_16602	782	Hypothetical protein	chr2	-0.63	7.08	22.64	5.3e-04	1.9e-03
GL50803_8862	543	Hypothetical protein	chr1	-0.63	4.92	20.60	7.6e-04	2.5e-03
GL50803_14098	757	ATP-dependent RNA helicase	chr5	-0.63	6.31	16.40	1.8e-03	4.9e-03
GL50803_40007	240	RNase PH-like 3'-5' exoribonuclease	chr4	-0.63	5.15	66.15	4.2e-06	5.6e-05
GL50803_8770	258	Uracil-DNA glycosylase	chr5	-0.63	6.72	11.83	5.2e-03	1.2e-02
GL50803_d101765	699	VSP	chr3	-0.63	6.05	42.31	3.6e-05	2.5e-04
GL50803_11110	152	Hypothetical protein	chr5	-0.63	1.46	6.68	2.5e-02	4.3e-02
GL50803_10038	286	Alpha-18 giardin	chr5	-0.63	5.38	23.83	4.3e-04	1.6e-03
GL50803_61675	276	Papain family peptidase	chr1	-0.62	5.42	27.04	2.6e-04	1.1e-03
GL50803_113165	503	Hypothetical protein	chr1	-0.62	6.51	43.00	3.3e-05	2.4e-04
GL50803_12164	90	Small nuclear ribonucleoprotein Sm D3, putative	chr3	-0.62	3.22	25.77	3.1e-04	1.2e-03
GL50803_114623	422	EamA-like transporter family protein	chr5	-0.62	8.46	27.82	2.3e-04	9.7e-04
GL50803_35341	6939	Hypothetical protein	chr2	-0.62	7.03	64.33	4.9e-06	6.1e-05
GL50803_4324	458	Hypothetical protein	chr4	-0.62	4.43	28.08	2.2e-04	9.4e-04
GL50803_4150	245	Hypothetical protein	chr4	-0.62	5.13	53.87	1.2e-05	1.1e-04
GL50803_5568	153	Hypothetical protein	chr2	-0.62	4.39	26.98	2.6e-04	1.1e-03
GL50803_14669	597	Hypothetical protein	chr1	-0.62	5.93	21.50	6.4e-04	2.2e-03
GL50803_3847	205	Hypothetical protein	chr5	-0.62	3.79	33.65	1.0e-04	5.3e-04
GL50803_137726	1979	ABC transporter ABCA.1, putative	chr2	-0.62	6.22	37.03	6.6e-05	3.8e-04
GL50803_50041	402	High cysteine membrane protein Group 4	chr5	-0.62	3.55	10.43	7.6e-03	1.6e-02
GL50803_13851	237	Leucine-rich repeat protein	chr3	-0.62	6.28	29.36	1.8e-04	8.1e-04
GL50803_14819	204	Hypothetical protein	chr1	-0.61	6.50	16.39	1.8e-03	4.9e-03
GL50803_11740	360	Ser/Thr phosphatase 2C, putative	chr2	-0.61	6.90	60.19	6.7e-06	7.5e-05
GL50803_9116	370	Kinase, CMGC GSK	chr5	-0.61	7.02	32.37	1.2e-04	5.9e-04
GL50803_101011	508	Zinc finger protein	chr2	-0.61	4.11	27.52	2.4e-04	1.0e-03
GL50803_3255	284	Hypothetical protein	chr5	-0.61	4.54	28.63	2.0e-04	8.8e-04
GL50803_2863	123	Hypothetical protein	chr5	-0.61	3.17	18.54	1.1e-03	3.5e-03
GL50803_27364	432	Diphthamide-ammonia ligase, putative	chr1	-0.61	5.78	62.28	5.7e-06	6.6e-05
GL50803_29147	133	High cysteine membrane protein	chr3	-0.61	4.96	15.72	2.0e-03	5.5e-03
GL50803_32097	1239	Hypothetical protein	chr4	-0.61	2.83	12.65	4.2e-03	9.9e-03
GL50803_19910	215	Hypothetical protein	chr2	-0.61	4.16	21.00	7.0e-04	2.3e-03
GL50803_21971	417	Tetratricopeptide repeat-containing protein	chr4	-0.61	4.73	31.97	1.3e-04	6.2e-04
GL50803_137603	463	Hypothetical protein	chr5	-0.61	8.22	53.02	1.2e-05	1.2e-04
GL50803_17250	854	Ankyrin repeat protein 1	chr4	-0.61	6.92	68.43	3.6e-06	5.0e-05
GL50803_103082	993	Hypothetical protein	chr1	-0.61	6.55	46.25	2.4e-05	1.8e-04
GL50803_11152	572	Hypothetical protein	chr4	-0.61	6.67	35.95	7.5e-05	4.2e-04
GL50803_16728	491	Phosphatidylinositol-3,4,5-trisphosphate 3-phosphatase	chr1	-0.61	5.62	59.23	7.3e-06	7.9e-05
GL50803_96460	969	Alanyl-tRNA synthetase	chr4	-0.61	7.67	40.69	4.3e-05	2.8e-04
GL50803_16635	1317	Hypothetical protein	chr1	-0.61	6.48	35.88	7.6e-05	4.3e-04
GL50803_16914	1500	Ankyrin repeat protein 1	chr5	-0.61	7.62	27.90	2.2e-04	9.6e-04
GL50803_16533	933	Ankyrin repeat protein 1	chr5	-0.60	7.08	35.73	7.7e-05	4.3e-04
GL50803_17536	433	Hypothetical protein	chr5	-0.60	5.27	42.96	3.4e-05	2.4e-04
GL50803_10855	451	Ankyrin repeat protein 1	chr1	-0.60	5.53	19.47	9.4e-04	3.0e-03
GL50803_5786	231	Ribosome biogenesis protein NEP1, putative	chr3	-0.60	3.94	29.51	1.8e-04	8.0e-04
GL50803_15477	261	Copine I	chr5	-0.60	3.25	28.90	1.9e-04	8.5e-04
GL50803_16478	628	Hypothetical protein	chr3	-0.60	7.02	25.61	3.2e-04	1.3e-03
GL50803_113268	420	Hypothetical protein	chr5	-0.60	4.63	16.33	1.8e-03	5.0e-03
GL50803_16925	632	Hypothetical protein	chr3	-0.60	5.28	32.01	1.3e-04	6.1e-04
GL50803_137744	1487	VSP	chr3	-0.60	2.62	17.06	1.5e-03	4.4e-03
GL50803_7790	153	Hypothetical protein	chr5	-0.60	4.19	32.46	1.2e-04	5.9e-04
GL50803_114201	3660	Hypothetical protein	chr2	-0.60	7.56	49.39	1.7e-05	1.5e-04
GL50803_221691	870	Histone methyltransferase HMT2	chr2	-0.60	6.46	46.17	2.4e-05	1.8e-04
GL50803_16353	755	Hypothetical protein	chr5	-0.60	8.95	41.25	4.0e-05	2.7e-04
GL50803_16869	1722	Hypothetical protein	chr4	-0.60	6.15	34.46	9.1e-05	4.8e-04
GL50803_5013	208	Endothelin-converting enzyme 1	chr5	-0.60	4.30	28.29	2.1e-04	9.2e-04
GL50803_16444	759	Ankyrin repeat protein 1	chr4	-0.59	6.36	48.47	1.9e-05	1.6e-04
GL50803_17083	550	Hypothetical protein	chr2	-0.59	7.25	73.05	2.6e-06	4.0e-05
GL50803_19631	199	Hypothetical protein	chr4	-0.59	3.05	16.23	1.8e-03	5.1e-03
GL50803_7328	625	Hypothetical protein	chr3	-0.59	6.74	25.61	3.2e-04	1.3e-03
GL50803_16880	556	Multidrug resistance protein B	chr2	-0.59	6.50	73.23	2.5e-06	4.0e-05
GL50803_14208	832	Flap endonuclease XPG family protein	chr4	-0.59	6.68	41.71	3.8e-05	2.6e-04
GL50803_12828	391	Hypothetical protein	chr1	-0.59	6.20	37.95	5.9e-05	3.5e-04
GL50803_8909	286	Hypothetical protein	chr1	-0.59	4.71	19.38	9.6e-04	3.0e-03
GL50803_13342	198	Hypothetical protein	chr1	-0.59	4.64	16.57	1.7e-03	4.8e-03
GL50803_9354	1392	Kinase, NEK	chr5	-0.59	7.76	68.99	3.4e-06	4.8e-05
GL50803_23325	72	Ferredoxin	chr3	-0.59	2.29	14.90	2.5e-03	6.5e-03
GL50803_60163	1017	TLD domain-containing protein	chr5	-0.59	8.22	59.23	7.3e-06	7.9e-05
GL50803_4563	249	Copine I	chr3	-0.59	4.80	9.16	1.1e-02	2.2e-02
GL50803_15331	909	Hypothetical protein	chr3	-0.59	6.46	18.61	1.1e-03	3.4e-03
GL50803_15304	1513	Ankyrin repeat protein 1	chr1	-0.59	6.30	17.21	1.5e-03	4.3e-03
GL50803_14004	545	Kinase, CMGC RCK/Long-flagella protein	chr1	-0.59	7.12	39.55	4.9e-05	3.1e-04
GL50803_16875	334	Hypothetical protein	chr2	-0.58	3.89	16.97	1.6e-03	4.4e-03
GL50803_17411	564	TCP-1 chaperonin subunit gamma	chr2	-0.58	8.02	20.48	7.8e-04	2.5e-03
GL50803_50259	689	VSP	chr4	-0.58	6.04	11.62	5.5e-03	1.2e-02
GL50803_21897	2253	Hypothetical protein	chr4	-0.58	8.43	41.81	3.8e-05	2.6e-04
GL50803_17453	675	Hypothetical protein	chr5	-0.58	6.87	33.50	1.0e-04	5.3e-04
GL50803_115245	1080	Coiled-coil protein	chr3	-0.58	7.31	47.04	2.2e-05	1.7e-04
GL50803_10219	1430	Ankyrin repeat protein 1	chr1	-0.58	7.39	33.80	9.9e-05	5.2e-04
GL50803_14030	241	Hypothetical protein	chr3	-0.58	4.60	15.50	2.1e-03	5.8e-03
GL50803_16834	1837	Kinase, STE STE11	chr1	-0.58	7.34	44.42	2.9e-05	2.1e-04
GL50803_11342	125	Hypothetical protein	chr2	-0.58	6.52	16.00	1.9e-03	5.3e-03
GL50803_8639	464	Hypothetical protein	chr2	-0.58	4.26	26.78	2.7e-04	1.1e-03
GL50803_15216	1030	CH-like domain-containing protein	chr1	-0.58	6.37	32.02	1.2e-04	6.1e-04
GL50803_d103992	627	VSP	chr4	-0.58	3.68	14.60	2.6e-03	6.8e-03
GL50803_31340	708	Hypothetical protein	chr3	-0.58	7.26	21.40	6.6e-04	2.2e-03
GL50803_11230	549	Hypothetical protein	chr4	-0.58	5.57	15.78	2.0e-03	5.5e-03
GL50803_4083	380	Ubiquitin-conjugating enzyme E1	chr4	-0.58	5.87	44.52	2.8e-05	2.1e-04
GL50803_14984	305	Hypothetical protein	chr4	-0.58	3.66	20.65	7.5e-04	2.5e-03
GL50803_14475	1143	Hypothetical protein	chr3	-0.58	7.87	74.44	2.3e-06	3.8e-05
[truncated: 847 more rows]
