# Supplementary material for: High Cysteine Membrane Proteins (HCMPs) Are Up-Regulated During Giardia-Host Cell Interactions
Source: Front Genet. 2020 Aug 18;11:913. doi: 10.3389/fgene.2020.00913 (PMC7461913; doi:10.3389/fgene.2020.00913)
Supplement: Supplementary file 3 [file Table_3.XLSX]

## Sheet: TableS3 Troph int 3hrs vs 0
Geneid	Length	Description	Chromosome	logFC	logCPM	F	PValue	FDR
GL50803_3470	1113	ABC transporter family protein	chr5	2.60	9.88	589.50	3.1e-11	7.6e-08
GL50803_137727	1681	High cysteine membrane protein EGF-like	chr2	2.13	9.85	321.14	9.5e-10	3.1e-07
GL50803_d15250	623	High cysteine membrane protein Group 6	chr5	2.10	2.34	107.48	3.6e-07	8.3e-06
GL50803_8227	1065	ATP-binding cassette protein 5	chr1	2.08	9.65	190.89	1.7e-08	1.5e-06
GL50803_5800	262	Lipid binding protein	chr2	2.02	10.84	89.73	9.1e-07	1.5e-05
GL50803_7195	910	Glutamate synthase	chr5	1.93	10.15	99.51	5.3e-07	1.0e-05
GL50803_26679	95	Hypothetical protein	chr1	1.92	2.92	154.62	5.2e-08	2.7e-06
GL50803_32419	564	Hypothetical protein	chr5	1.70	9.18	340.91	6.8e-10	2.7e-07
GL50803_9620	814	High cysteine membrane protein Group 2	chr2	1.69	8.68	348.45	6.0e-10	2.7e-07
GL50803_113415	282	Hypothetical protein	chr2	1.63	4.06	140.44	8.7e-08	3.7e-06
GL50803_114636	828	Hypothetical protein	chr3	1.60	6.49	185.85	1.9e-08	1.6e-06
GL50803_16568	945	Transcription factor, putative	chr4	1.60	8.86	86.82	1.1e-06	1.6e-05
GL50803_8883	460	Hypothetical protein	chr4	1.59	6.46	32.38	1.2e-04	5.1e-04
GL50803_115066	1167	High cysteine membrane protein VSP-like	chr2	1.55	11.77	37.22	6.4e-05	3.0e-04
GL50803_22547	1025	High cysteine membrane protein Group 2	chr1	1.51	6.61	299.01	1.4e-09	4.0e-07
GL50803_15450	930	Hypothetical protein	chr4	1.51	5.33	304.48	1.3e-09	3.8e-07
GL50803_15250	623	High cysteine membrane protein Group 6	chr5	1.47	3.38	62.83	5.5e-06	5.1e-05
GL50803_16269	621	FAD synthetase	chr2	1.45	6.29	347.61	6.1e-10	2.7e-07
GL50803_61026	103	Hypothetical protein	chr3	1.43	2.76	100.79	5.0e-07	1.0e-05
GL50803_22504	106	Hypothetical protein	chr2	1.43	5.89	179.16	2.3e-08	1.8e-06
GL50803_102110	810	Chromosome segregation protein SMC	chr4	1.40	5.92	27.69	2.4e-04	8.5e-04
GL50803_113971	481	Transducin	chr4	1.39	5.74	74.89	2.3e-06	2.8e-05
GL50803_23634	2015	Hypothetical protein	chr5	1.38	6.62	258.70	3.1e-09	6.1e-07
GL50803_9593	1003	Coatomer beta' subunit	chr5	1.36	8.40	139.74	8.9e-08	3.7e-06
GL50803_29692	132	Hypothetical protein	chr3	1.36	3.14	130.43	1.3e-07	4.5e-06
GL50803_28477	62	Hypothetical protein	chr5	1.34	8.67	59.46	7.1e-06	6.2e-05
GL50803_16424	252	Disc-associated protein	chr2	1.34	9.38	109.74	3.2e-07	7.8e-06
GL50803_26835	162	PIG-X / PBN1 family protein	chr4	1.32	3.08	37.23	6.4e-05	3.0e-04
GL50803_11309	1335	High cysteine membrane protein Group 1	chr4	1.31	10.12	7.05	2.2e-02	3.7e-02
GL50803_8377	284	Putative TM nitroreductase	chr1	1.29	8.00	43.21	3.3e-05	1.9e-04
GL50803_38519	614	Hypothetical protein	chr4	1.28	3.52	99.30	5.4e-07	1.0e-05
GL50803_112885	180	Adenine phosphoribosyltransferase	chr1	1.28	8.57	152.34	5.6e-08	2.8e-06
GL50803_114210	1088	Hypothetical protein	chr2	1.28	10.63	77.42	1.9e-06	2.5e-05
GL50803_16452	384	Hypothetical protein	chr2	1.27	3.37	93.34	7.4e-07	1.3e-05
GL50803_10659	724	High cysteine membrane protein Group 1	chr5	1.26	7.19	182.72	2.1e-08	1.7e-06
GL50803_4204	247	ADP-sugar diphosphatase	chr1	1.24	8.74	138.65	9.3e-08	3.8e-06
GL50803_13874	167	Cyclin-like protein	chr4	1.24	6.71	65.87	4.3e-06	4.4e-05
GL50803_14164	811	Ankyrin repeat protein 1	chr3	1.24	8.89	93.66	7.3e-07	1.3e-05
GL50803_27713	116	Hypothetical protein	chr3	1.23	4.65	61.04	6.3e-06	5.6e-05
GL50803_27602	845	Nop14-like family protein	chr4	1.23	6.46	188.88	1.8e-08	1.5e-06
GL50803_28657	148	Tetratricopeptide repeat-containing protein	chr4	1.22	5.34	47.32	2.1e-05	1.3e-04
GL50803_17263	473	Histone acetyltransferase MYST1	chr1	1.21	6.21	217.83	8.1e-09	1.1e-06
GL50803_13455	575	Hypothetical protein	chr4	1.21	6.33	64.90	4.7e-06	4.7e-05
GL50803_15556	337	Hypothetical protein	chr3	1.20	5.35	137.78	9.6e-08	3.9e-06
GL50803_34093	77	Ribosomal L38e	chr4	1.20	8.60	72.75	2.6e-06	3.1e-05
GL50803_114089	817	High cysteine membrane protein Group 4	chr5	1.20	6.62	92.39	7.8e-07	1.3e-05
GL50803_33030	480	Nar1	chr4	1.18	7.46	158.63	4.5e-08	2.6e-06
GL50803_9707	61	Hypothetical protein	chr3	1.17	3.84	106.06	3.8e-07	8.7e-06
GL50803_31576	170	Ubiquitin-conjugating enzyme E2	chr4	1.17	2.89	51.80	1.4e-05	9.8e-05
GL50803_5294	826	Ribosome biogenesis protein	chr4	1.17	7.55	129.74	1.3e-07	4.6e-06
GL50803_2732	107	Helix-turn-helix domain-containing protein	chr5	1.16	7.31	66.50	4.1e-06	4.3e-05
GL50803_8329	185	Vacuolar protein sorting 25	chr2	1.16	7.01	132.74	1.2e-07	4.4e-06
GL50803_9489	210	R-SNARE 1	chr4	1.15	7.19	229.55	6.0e-09	9.4e-07
GL50803_5871	368	Developmentally regulated GTP-binding protein 1	chr4	1.15	5.16	59.35	7.2e-06	6.2e-05
GL50803_17121	662	Bip	chr4	1.14	11.78	23.29	4.7e-04	1.5e-03
GL50803_21942	449	NADP-specific glutamate dehydrogenase	chr4	1.14	12.58	37.27	6.4e-05	3.0e-04
GL50803_5517	94	Ribosomal protein L37a	chr5	1.13	8.88	79.68	1.7e-06	2.2e-05
GL50803_5926	774	Ankyrin repeat protein 1	chr1	1.12	6.91	233.88	5.5e-09	9.3e-07
GL50803_8880	593	Hypothetical protein	chr4	1.11	6.32	34.94	8.7e-05	3.9e-04
GL50803_25713	148	Ribonuclease P	chr5	1.11	3.98	113.73	2.6e-07	7.0e-06
GL50803_21232	908	Hypothetical protein	chr5	1.10	4.97	175.77	2.6e-08	1.9e-06
GL50803_7715	682	High cysteine membrane protein Group 1	chr3	1.10	10.58	118.26	2.2e-07	6.2e-06
GL50803_9913	452	Hypothetical protein	chr4	1.10	5.39	55.67	9.8e-06	7.7e-05
GL50803_6259	220	Ankyrin repeat protein 1	chr4	1.10	4.74	101.38	4.8e-07	9.9e-06
GL50803_14670	116	Protein disulfide isomerase PDI3	chr1	1.09	8.63	17.01	1.6e-03	4.0e-03
GL50803_7082	89	Ribosomal protein S21	chr4	1.08	8.92	62.36	5.7e-06	5.3e-05
GL50803_61420	612	Ankyrin repeat protein 1	chr2	1.07	10.58	123.45	1.7e-07	5.3e-06
GL50803_137733	297	Kinase, NEK	chr2	1.07	9.07	91.40	8.3e-07	1.4e-05
GL50803_13215	596	Kinase, NEK	chr3	1.06	7.66	133.83	1.1e-07	4.3e-06
GL50803_11866	156	Acetyltransferase (GNAT) domain-containing protein	chr1	1.05	4.90	58.62	7.7e-06	6.5e-05
GL50803_17520	882	ClpB protein	chr1	1.05	6.91	111.59	2.9e-07	7.4e-06
GL50803_6367	275	Hypothetical protein	chr3	1.05	5.66	53.25	1.2e-05	8.9e-05
GL50803_17386	1158	Ubiquitin-protein ligase E3A	chr2	1.05	7.12	222.69	7.1e-09	1.0e-06
GL50803_8035	755	Ribosome biogenesis protein ERB1	chr5	1.04	7.47	44.75	2.8e-05	1.6e-04
GL50803_114815	574	Tenascin-like protein	chr5	1.04	10.85	49.60	1.7e-05	1.1e-04
GL50803_8722	530	Myb 1-like protein	chr5	1.04	10.67	20.29	8.0e-04	2.3e-03
GL50803_15244	228	Hypothetical protein	chr4	1.04	6.26	114.20	2.6e-07	6.9e-06
GL50803_16882	479	Bystin	chr2	1.04	6.16	48.44	1.9e-05	1.2e-04
GL50803_25296	1432	Ankyrin repeat protein 1	chr2	1.03	9.87	41.33	4.0e-05	2.1e-04
GL50803_33809	241	Hypothetical protein	chr5	1.03	5.91	100.80	5.0e-07	1.0e-05
GL50803_61359	200	Beta-1,4-N-acetylglucosaminyltransferase	chr2	1.03	5.06	36.48	7.0e-05	3.3e-04
GL50803_20081	129	Hypothetical protein	chr5	1.02	7.53	76.98	2.0e-06	2.5e-05
GL50803_16577	637	Hypothetical protein	chr5	1.02	7.13	220.98	7.4e-09	1.0e-06
GL50803_17516	308	Cathepsin B	chr1	1.02	9.73	51.68	1.4e-05	9.8e-05
GL50803_8235	305	Ankyrin repeat protein 1	chr1	1.01	8.33	123.27	1.7e-07	5.3e-06
GL50803_60537	100	Hypothetical protein	chr5	1.00	2.53	37.18	6.5e-05	3.0e-04
GL50803_23560	806	Hypothetical protein	chr3	1.00	7.00	126.19	1.5e-07	5.0e-06
GL50803_5942	442	Polyadenylate-binding protein, putative	chr1	1.00	9.11	96.45	6.3e-07	1.1e-05
GL50803_13272	367	Uridine nucleosidase	chr5	1.00	11.13	65.38	4.5e-06	4.5e-05
GL50803_13777	717	Cell division control protein 48	chr4	1.00	6.52	108.99	3.3e-07	7.9e-06
GL50803_15538	337	Eukaryotic translation initiation factor 5	chr4	1.00	8.15	171.80	2.9e-08	2.1e-06
GL50803_39483	51	Ribosomal protein S29e	chr5	0.99	7.85	52.99	1.2e-05	9.0e-05
GL50803_6120	373	Hypothetical protein	chr3	0.99	6.98	111.79	2.9e-07	7.4e-06
GL50803_21512	291	S-adenosylmethionine-dependent methyltransferase, putative	chr5	0.99	5.41	147.47	6.7e-08	3.2e-06
GL50803_8654	242	Hypothetical protein	chr5	0.98	6.64	53.95	1.1e-05	8.5e-05
GL50803_10780	81	Ribosomal protein S27	chr4	0.98	8.48	66.52	4.1e-06	4.3e-05
GL50803_16900	531	Collagen alpha 1 chain	chr3	0.98	7.56	229.69	6.0e-09	9.4e-07
GL50803_15418	498	Hypothetical protein	chr5	0.98	5.16	65.33	4.5e-06	4.6e-05
GL50803_102813	343	Ankyrin repeat protein 1	chr4	0.97	10.23	53.59	1.2e-05	8.7e-05
GL50803_3475	1174	Ankyrin repeat protein 1	chr5	0.97	7.81	111.77	2.9e-07	7.4e-06
GL50803_14759	471	6-phosphogluconate dehydrogenase, decarboxylating	chr4	0.97	10.80	47.49	2.1e-05	1.3e-04
GL50803_10858	361	MYG1 protein	chr1	0.97	6.63	94.09	7.1e-07	1.3e-05
GL50803_13652	161	Calmodulin	chr5	0.97	4.17	71.87	2.8e-06	3.2e-05
GL50803_13667	512	Notchless	chr4	0.97	6.17	88.70	9.6e-07	1.5e-05
GL50803_9173	375	WD40 repeat protein	chr5	0.97	7.94	142.25	8.1e-08	3.7e-06
GL50803_3157	691	Hypothetical protein	chr5	0.97	5.59	125.69	1.6e-07	5.1e-06
GL50803_15317	1615	High cysteine membrane protein Group 1	chr4	0.97	12.65	56.11	9.5e-06	7.6e-05
GL50803_18559	145	Hypothetical protein	chr5	0.96	4.96	53.21	1.2e-05	8.9e-05
GL50803_15487	960	WD40 repeat protein	chr2	0.96	7.50	222.16	7.2e-09	1.0e-06
GL50803_112828	817	High cysteine membrane protein Group 4	chr4	0.96	7.44	96.62	6.2e-07	1.1e-05
GL50803_1643	367	Hypothetical protein	chr2	0.95	5.59	90.41	8.7e-07	1.4e-05
GL50803_137703	513	Ankyrin repeat protein 1	chr5	0.95	10.09	103.07	4.4e-07	9.6e-06
GL50803_112695	442	Hypothetical protein	chr5	0.95	4.67	36.26	7.2e-05	3.3e-04
GL50803_4420	266	Hypothetical protein	chr5	0.95	6.53	92.26	7.9e-07	1.3e-05
GL50803_6254	156	Hypothetical protein	chr2	0.94	4.85	75.60	2.2e-06	2.7e-05
GL50803_15120	234	Hypothetical protein	chr4	0.94	6.87	81.10	1.5e-06	2.1e-05
GL50803_6054	188	RNA binding putative	chr3	0.94	6.58	133.34	1.1e-07	4.3e-06
GL50803_9916	213	Hypothetical protein	chr4	0.93	6.10	62.22	5.7e-06	5.3e-05
GL50803_24009	435	Ankyrin repeat protein 1	chr3	0.93	7.53	124.55	1.6e-07	5.2e-06
GL50803_34141	461	rRNA-binding endoribonuclease	chr4	0.93	7.43	105.37	3.9e-07	8.9e-06
GL50803_6334	87	Hypothetical protein	chr2	0.93	4.04	71.21	2.9e-06	3.3e-05
GL50803_15148	614	Chaperone protein DnaJ	chr3	0.93	8.18	65.82	4.3e-06	4.5e-05
GL50803_16114	90	Ribosomal protein L36e	chr5	0.93	8.71	32.21	1.2e-04	5.1e-04
GL50803_5804	106	Hypothetical protein	chr2	0.92	3.94	48.85	1.8e-05	1.2e-04
GL50803_8173	540	Glycerol kinase	chr5	0.92	9.54	72.85	2.6e-06	3.1e-05
GL50803_5925	881	ERCC4 domain-containing protein	chr1	0.92	7.28	191.00	1.7e-08	1.5e-06
GL50803_35140	801	Hypothetical protein	chr1	0.92	6.14	140.71	8.6e-08	3.7e-06
GL50803_6589	931	Ankyrin repeat protein 2	chr3	0.92	5.50	112.70	2.8e-07	7.3e-06
GL50803_4151	685	Hypothetical protein	chr4	0.92	6.41	33.00	1.1e-04	4.7e-04
GL50803_30354	709	Kinase, NEK	chr5	0.91	7.70	203.34	1.2e-08	1.3e-06
GL50803_27910	125	Rhodanese like protein	chr3	0.91	3.80	67.27	3.9e-06	4.2e-05
GL50803_8349	256	Hypothetical protein	chr2	0.91	4.81	98.24	5.7e-07	1.1e-05
GL50803_17305	585	Multidrug resistance protein B	chr2	0.91	6.32	105.52	3.9e-07	8.9e-06
GL50803_16812	340	Hypothetical protein	chr5	0.91	5.78	119.35	2.1e-07	6.0e-06
GL50803_9952	233	Hypothetical protein	chr4	0.91	3.82	49.77	1.7e-05	1.1e-04
GL50803_16601	644	Hypothetical protein	chr2	0.91	6.52	63.87	5.0e-06	4.9e-05
GL50803_17241	151	Hypothetical protein	chr3	0.90	5.54	34.01	9.6e-05	4.2e-04
GL50803_102071	970	Hypothetical protein	chr2	0.90	5.53	87.57	1.0e-06	1.6e-05
GL50803_9008	303	Aldose reductase	chr3	0.90	7.95	28.78	2.0e-04	7.3e-04
GL50803_5927	291	Qc-SNARE 1	chr1	0.89	7.84	116.35	2.3e-07	6.5e-06
GL50803_112432	678	High cysteine membrane protein Group 5	chr4	0.89	8.47	21.80	6.1e-04	1.8e-03
GL50803_15555	730	ATP-dependent RNA helicase	chr3	0.89	6.22	122.40	1.8e-07	5.4e-06
GL50803_96580	531	Hypothetical protein	chr5	0.89	6.50	111.86	2.9e-07	7.4e-06
GL50803_60147	69	Ribosomal protein S30	chr5	0.89	8.33	49.22	1.8e-05	1.2e-04
GL50803_7231	97	CCAAT-binding transcription factor subunit A	chr5	0.89	5.59	86.92	1.1e-06	1.6e-05
GL50803_7728	694	Ankyrin repeat protein 1	chr5	0.88	6.79	121.53	1.9e-07	5.6e-06
GL50803_4364	144	Hypothetical protein	chr5	0.88	3.07	41.55	3.9e-05	2.1e-04
GL50803_102722	1293	Ribosome biogenesis protein BMS1	chr3	0.88	7.64	105.09	4.0e-07	8.9e-06
GL50803_27852	47	Hypothetical protein	chr5	0.88	5.26	78.34	1.8e-06	2.4e-05
GL50803_101877	599	Hypothetical protein	chr5	0.88	5.85	102.94	4.5e-07	9.6e-06
GL50803_92983	272	Ankyrin repeat protein 2	chr4	0.88	2.38	33.63	1.0e-04	4.4e-04
GL50803_4547	189	Ribosomal protein S9	chr1	0.88	9.78	48.69	1.9e-05	1.2e-04
GL50803_9427	178	Hypothetical protein	chr3	0.87	4.67	40.37	4.5e-05	2.3e-04
GL50803_17232	682	Hypothetical protein	chr3	0.87	6.09	76.29	2.1e-06	2.6e-05
GL50803_29140	173	Hypothetical protein	chr4	0.87	7.08	77.12	2.0e-06	2.5e-05
GL50803_15867	601	GTP-binding protein	chr5	0.87	6.45	155.02	5.1e-08	2.7e-06
GL50803_15085	357	Hypothetical protein	chr4	0.87	4.84	55.30	1.0e-05	7.8e-05
GL50803_16615	535	A49-like RNA polymerase I associated factor	chr2	0.87	6.91	142.95	7.9e-08	3.6e-06
GL50803_14521	201	Peroxiredoxin 1	chr3	0.87	12.89	35.48	8.0e-05	3.6e-04
GL50803_24528	404	Hypothetical protein	chr4	0.87	6.48	27.05	2.6e-04	9.0e-04
GL50803_26749	192	Hypothetical protein	chr5	0.86	3.87	29.61	1.7e-04	6.7e-04
GL50803_9503	307	Alpha/beta hydrolase family protein	chr2	0.86	7.81	116.15	2.4e-07	6.5e-06
GL50803_60379	59	Ferredoxin Fd1, Fd2	chr5	0.86	9.46	22.18	5.7e-04	1.7e-03
GL50803_3073	168	Hypothetical protein	chr3	0.86	2.04	19.47	9.4e-04	2.6e-03
GL50803_20601	104	Hypothetical protein	chr2	0.86	3.82	54.04	1.1e-05	8.5e-05
GL50803_11912	2013	WD40 repeat protein	chr3	0.85	8.72	105.59	3.9e-07	8.9e-06
GL50803_13413	183	Hypothetical protein	chr5	0.85	6.25	42.69	3.4e-05	1.9e-04
GL50803_12920	214	Hypothetical protein	chr4	0.85	4.47	93.43	7.4e-07	1.3e-05
GL50803_12795	237	Hypothetical protein	chr5	0.85	5.65	69.53	3.3e-06	3.7e-05
GL50803_34179	1431	Hypothetical protein	chr4	0.85	7.62	50.67	1.5e-05	1.1e-04
GL50803_7517	607	mRNA cleavage and polyadenylation factor CLP1 P-loop domain-containing protein	chr1	0.85	5.15	95.26	6.7e-07	1.2e-05
GL50803_8462	135	Ribosomal protein L27	chr3	0.85	9.46	52.63	1.3e-05	9.2e-05
GL50803_15497	517	Hypothetical protein	chr2	0.84	8.36	106.66	3.7e-07	8.6e-06
GL50803_23767	494	Las1-like protein	chr5	0.84	5.55	57.09	8.7e-06	7.1e-05
GL50803_17371	124	Tctex-1 family protein	chr4	0.84	4.81	99.67	5.3e-07	1.0e-05
GL50803_8023	1400	Hypothetical protein	chr5	0.84	6.07	69.20	3.4e-06	3.8e-05
GL50803_11114	186	Hypothetical protein	chr5	0.84	4.41	52.26	1.3e-05	9.4e-05
GL50803_10217	303	Cathepsin B	chr1	0.84	9.12	38.98	5.2e-05	2.6e-04
GL50803_8468	292	Short chain dehydrogenase	chr4	0.84	6.35	47.92	2.0e-05	1.3e-04
GL50803_14651	148	Glucosamine 6-phosphate N-acetyltransferase	chr5	0.84	6.82	73.67	2.5e-06	3.0e-05
GL50803_137748	2251	Hypothetical protein	chr3	0.84	9.76	35.59	7.9e-05	3.6e-04
GL50803_7577	474	Hypothetical protein	chr5	0.84	5.69	141.29	8.4e-08	3.7e-06
GL50803_103058	416	Methyltransferase, putative	chr2	0.84	6.49	40.80	4.2e-05	2.2e-04
GL50803_16518	1118	Hypothetical protein	chr4	0.83	6.70	49.16	1.8e-05	1.2e-04
GL50803_100887	416	Methyltransferase, putative	chr3	0.83	6.52	39.44	5.0e-05	2.5e-04
GL50803_15602	127	Hypothetical protein	chr4	0.83	4.27	29.77	1.7e-04	6.6e-04
GL50803_14171	89	Ribosomal protein L37	chr2	0.83	8.49	31.81	1.3e-04	5.3e-04
GL50803_9541	187	TRAPPC5/Trs31	chr4	0.83	5.36	110.24	3.1e-07	7.6e-06
GL50803_7948	153	Hypothetical protein	chr3	0.83	6.08	73.17	2.6e-06	3.0e-05
GL50803_15134	1039	Kinesin-6	chr3	0.82	6.65	76.52	2.0e-06	2.6e-05
GL50803_113038	574	Tenascin-like protein	chr5	0.82	8.87	55.74	9.8e-06	7.7e-05
GL50803_11287	122	Ribosomal protein L7Ae	chr4	0.82	6.32	82.07	1.4e-06	2.0e-05
GL50803_102184	2541	Hypothetical protein	chr1	0.82	7.92	59.57	7.1e-06	6.2e-05
GL50803_103142	1474	VSP with INR	chr4	0.82	0.75	8.15	1.5e-02	2.7e-02
GL50803_3570	64	Ribosomal protein S28	chr4	0.82	8.74	27.61	2.3e-04	8.4e-04
GL50803_33862	125	Ribosomal protein S12	chr5	0.82	9.31	34.78	8.7e-05	3.9e-04
GL50803_16271	453	Hypothetical protein	chr2	0.81	5.59	133.07	1.2e-07	4.3e-06
GL50803_3467	320	Hypothetical protein	chr4	0.81	5.25	75.92	2.1e-06	2.6e-05
GL50803_50057	335	High cysteine protein	chr5	0.81	3.36	30.91	1.5e-04	5.8e-04
GL50803_92739	1249	ATP-dependent RNA helicase A	chr5	0.81	8.47	41.89	3.8e-05	2.0e-04
GL50803_1894	227	U3 small nucleolar RNA-associated protein 11, putative	chr4	0.81	6.33	65.94	4.3e-06	4.4e-05
GL50803_13268	88	Ribosomal protein S25	chr2	0.80	8.59	21.40	6.6e-04	2.0e-03
GL50803_4369	120	Rhodanese-like domain-containing protein	chr3	0.80	4.52	79.83	1.6e-06	2.2e-05
GL50803_14275	297	Hypothetical protein	chr5	0.80	8.25	35.15	8.3e-05	3.7e-04
GL50803_17604	224	Ankyrin repeat protein 1	chr3	0.80	7.21	44.41	2.9e-05	1.6e-04
GL50803_11448	527	Phosphomannomutase-2	chr5	0.80	8.53	51.20	1.5e-05	1.0e-04
GL50803_4820	161	Hypothetical protein	chr4	0.79	6.07	57.48	8.4e-06	7.0e-05
GL50803_21063	679	RNA pol II accessory factor, Cdc73 family, C-terminal domain-containing protein	chr5	0.79	6.76	136.02	1.0e-07	4.0e-06
GL50803_3896	74	Sec61-gamma	chr5	0.79	5.51	44.51	2.8e-05	1.6e-04
GL50803_14109	250	ATP-binding protein	chr4	0.79	3.02	25.56	3.2e-04	1.1e-03
GL50803_17524	170	Hypothetical protein	chr5	0.79	5.56	46.27	2.4e-05	1.4e-04
GL50803_8055	298	Hypothetical protein	chr1	0.79	8.87	41.72	3.8e-05	2.1e-04
GL50803_9181	384	Hypothetical protein	chr5	0.79	6.17	70.13	3.2e-06	3.6e-05
GL50803_12950	196	Ubiquitin-conjugating enzyme E2 (E3-independent)	chr5	0.79	7.45	45.57	2.5e-05	1.5e-04
GL50803_96363	2711	Kinase, CAMKK	chr4	0.78	8.67	26.63	2.7e-04	9.5e-04
GL50803_15130	136	SGF29 tudor-like domain-containing protein	chr4	0.78	5.33	52.69	1.3e-05	9.2e-05
GL50803_16483	287	Dephospho-CoA kinase	chr5	0.78	5.69	79.42	1.7e-06	2.3e-05
GL50803_16967	1419	Kinase, NEK	chr2	0.78	7.56	12.80	4.1e-03	9.0e-03
GL50803_4191	545	Kinase, CMGC CDK	chr2	0.78	6.99	48.78	1.9e-05	1.2e-04
GL50803_113970	275	Alpha/beta hydrolase family protein	chr4	0.78	5.32	34.87	8.6e-05	3.8e-04
GL50803_8145	787	Hypothetical protein	chr5	0.77	5.93	34.41	9.1e-05	4.0e-04
GL50803_114891	832	High cysteine membrane protein Group 3	chr5	0.77	5.56	38.83	5.3e-05	2.6e-04
GL50803_17342	659	Major Facilitator Superfamily protein	chr1	0.77	10.52	46.91	2.2e-05	1.4e-04
GL50803_9622	354	Hypothetical protein	chr2	0.77	5.25	64.98	4.6e-06	4.6e-05
GL50803_112692	1823	ABC transporter	chr5	0.77	6.01	87.88	1.0e-06	1.6e-05
GL50803_112932	285	Cell motility MEMO family protein	chr1	0.77	6.73	90.90	8.5e-07	1.4e-05
GL50803_16500	716	WD-repeat protein	chr4	0.77	6.59	55.60	9.9e-06	7.7e-05
GL50803_87519	317	Hypothetical protein	chr4	0.77	9.00	40.67	4.3e-05	2.3e-04
GL50803_15260	145	Ribosomal protein S15	chr5	0.76	9.49	45.34	2.6e-05	1.5e-04
GL50803_16111	604	HSP70 subfamily B suppressor 1	chr4	0.76	6.67	36.36	7.1e-05	3.3e-04
GL50803_5462	468	Delta-tubulin	chr1	0.76	6.96	59.77	7.0e-06	6.1e-05
GL50803_14637	216	Hypothetical protein	chr1	0.76	6.34	19.93	8.6e-04	2.4e-03
GL50803_16160	296	Cathepsin B	chr3	0.76	10.82	48.74	1.9e-05	1.2e-04
GL50803_16910	441	Hypothetical protein	chr5	0.76	6.33	85.58	1.2e-06	1.7e-05
GL50803_8742	272	Extracellular nuclease, putative	chr4	0.76	9.74	57.30	8.6e-06	7.0e-05
GL50803_8118	242	Ribosomal protein S2	chr5	0.76	10.82	38.87	5.3e-05	2.6e-04
GL50803_17262	505	Hypothetical protein	chr1	0.76	7.78	108.28	3.4e-07	8.1e-06
GL50803_9509	54	RNA polymerase II subunit Rpb12	chr2	0.76	3.36	36.12	7.4e-05	3.4e-04
GL50803_111809	474	Hypothetical protein	chr1	0.76	3.70	27.20	2.5e-04	8.8e-04
GL50803_114535	1036	Kinase, NEK	chr5	0.76	5.83	20.26	8.1e-04	2.3e-03
GL50803_91463	339	Hypothetical protein	chr2	0.75	4.92	67.90	3.7e-06	4.0e-05
GL50803_26589	345	Hypothetical protein	chr3	0.75	4.75	75.29	2.2e-06	2.7e-05
GL50803_29252	205	Hypothetical protein	chr5	0.75	6.76	87.83	1.0e-06	1.6e-05
GL50803_12046	244	SPEF1-like protein	chr3	0.75	5.23	57.84	8.2e-06	6.8e-05
GL50803_113531	1687	High cysteine membrane protein EGF-like	chr5	0.75	9.87	34.13	9.5e-05	4.1e-04
GL50803_5613	258	RNA cap guanine-N2 methyltransferase	chr3	0.75	7.37	12.72	4.2e-03	9.1e-03
GL50803_5161	215	Qb-SNARE 3	chr3	0.74	4.64	32.01	1.3e-04	5.2e-04
GL50803_32938	988	Hypothetical protein	chr3	0.74	6.92	123.69	1.7e-07	5.3e-06
GL50803_8848	227	RNA recognition motif-containing protein	chr2	0.74	6.06	70.65	3.0e-06	3.5e-05
GL50803_11113	138	Hypothetical protein	chr5	0.74	4.19	57.04	8.7e-06	7.1e-05
GL50803_11493	1292	Ankyrin repeat protein 1	chr2	0.74	7.55	124.13	1.7e-07	5.2e-06
GL50803_16149	786	Mlh1-like protein	chr1	0.74	6.88	61.39	6.1e-06	5.5e-05
GL50803_5929	125	Hypothetical protein	chr1	0.74	6.44	126.63	1.5e-07	5.0e-06
GL50803_4606	235	Methionyl-tRNA synthetase	chr4	0.74	8.64	61.06	6.3e-06	5.6e-05
GL50803_11763	305	Thiamine diphosphokinase	chr2	0.74	7.68	91.24	8.3e-07	1.4e-05
GL50803_8394	75	Rdx family protein	chr2	0.74	7.21	39.38	5.0e-05	2.5e-04
GL50803_17506	610	Hypothetical protein	chr1	0.74	6.74	101.84	4.7e-07	9.8e-06
GL50803_9605	622	Hypothetical protein	chr2	0.74	7.50	72.90	2.6e-06	3.1e-05
GL50803_32531	88	PHF5-like protein	chr5	0.74	6.07	68.34	3.6e-06	3.9e-05
GL50803_d60815	381	Hypothetical protein	chr4	0.74	6.39	37.38	6.3e-05	3.0e-04
GL50803_480	120	Translation initiation inhibitor	chr2	0.74	8.11	39.71	4.8e-05	2.4e-04
GL50803_28994	104	Hypothetical protein	chr4	0.74	5.77	22.63	5.3e-04	1.6e-03
GL50803_27520	452	Kinase, CMGC CK2	chr3	0.73	6.10	27.75	2.3e-04	8.3e-04
GL50803_12082	240	Biotin-protein ligase (birA), putative	chr4	0.73	5.04	55.31	1.0e-05	7.8e-05
GL50803_2101	134	Cytidine deaminase	chr1	0.73	7.95	85.97	1.1e-06	1.7e-05
GL50803_16954	1133	Hypothetical protein	chr5	0.73	6.62	44.59	2.8e-05	1.6e-04
GL50803_16384	245	Hypothetical protein	chr5	0.73	6.77	82.42	1.4e-06	2.0e-05
GL50803_14117	722	Hypothetical protein	chr3	0.73	5.29	42.86	3.4e-05	1.9e-04
GL50803_14978	500	Membrane protein, putative	chr4	0.73	6.72	133.87	1.1e-07	4.3e-06
GL50803_17480	388	tRNA delta2-isopentenylpyrophosphate transferase	chr4	0.73	6.75	47.03	2.2e-05	1.4e-04
GL50803_16374	736	High cysteine membrane protein Group 2	chr5	0.73	7.63	86.28	1.1e-06	1.7e-05
GL50803_32908	440	Hypothetical protein	chr4	0.73	7.55	59.76	7.0e-06	6.1e-05
GL50803_10697	347	Hypothetical protein	chr4	0.73	7.91	114.74	2.5e-07	6.8e-06
GL50803_17276	236	Hypothetical protein	chr5	0.72	5.50	22.28	5.6e-04	1.7e-03
GL50803_89887	737	Nucleolar GTP-binding protein 2	chr5	0.72	7.19	33.99	9.6e-05	4.2e-04
GL50803_112870	121	Prefoldin subunit	chr4	0.72	5.10	43.41	3.2e-05	1.8e-04
GL50803_4936	187	Hypothetical protein	chr3	0.72	6.54	38.98	5.2e-05	2.6e-04
GL50803_2925	201	Rho GDI	chr4	0.72	7.70	88.41	9.8e-07	1.5e-05
GL50803_15077	432	Indigoidine synthase A like protein	chr4	0.72	6.80	53.27	1.2e-05	8.9e-05
GL50803_8061	686	Not1 N-terminal domain, CCR4-Not complex component-containing protein	chr1	0.72	7.57	56.77	9.0e-06	7.2e-05
GL50803_8361	516	SOF1 protein	chr4	0.71	5.78	58.07	8.0e-06	6.7e-05
GL50803_113892	758	Long chain fatty acid CoA ligase, putative	chr5	0.71	8.58	74.21	2.4e-06	2.9e-05
GL50803_25855	62	4F5 protein family protein	chr4	0.71	5.38	20.60	7.6e-04	2.2e-03
GL50803_16283	607	Amino acid transporter family	chr5	0.71	8.04	71.07	3.0e-06	3.4e-05
GL50803_15501	369	Cell division control protein CDC50	chr2	0.71	5.22	26.43	2.8e-04	9.7e-04
GL50803_112831	636	Cysteine protease	chr4	0.71	7.30	60.09	6.8e-06	6.0e-05
GL50803_16801	1287	Hypothetical protein	chr3	0.71	6.41	95.87	6.5e-07	1.2e-05
GL50803_15522	734	Hypothetical protein	chr3	0.71	8.05	51.72	1.4e-05	9.8e-05
GL50803_12981	190	Ribosomal protein S5	chr1	0.71	10.18	36.86	6.7e-05	3.1e-04
GL50803_9896	127	Hypothetical protein	chr4	0.71	6.53	33.32	1.1e-04	4.5e-04
GL50803_7608	1210	Leucine-rich repeat protein	chr4	0.71	7.28	61.87	5.9e-06	5.4e-05
GL50803_3465	358	Hypothetical protein	chr4	0.71	4.40	30.68	1.5e-04	5.9e-04
GL50803_8048	411	Hypothetical protein	chr1	0.70	9.98	25.60	3.2e-04	1.1e-03
GL50803_13622	217	Hypothetical protein	chr4	0.70	6.59	91.48	8.2e-07	1.4e-05
GL50803_8148	241	Hypothetical protein	chr5	0.70	5.07	62.56	5.6e-06	5.2e-05
GL50803_10696	113	Hypothetical protein	chr4	0.70	6.10	30.68	1.5e-04	5.9e-04
GL50803_13382	800	Hypothetical protein	chr3	0.70	6.08	103.53	4.3e-07	9.5e-06
GL50803_15564	306	Cathepsin B	chr4	0.70	8.90	36.20	7.3e-05	3.4e-04
GL50803_2285	618	Heat shock protein 70	chr1	0.70	5.09	46.41	2.3e-05	1.4e-04
GL50803_11676	592	Sirtuin type 2	chr5	0.70	6.04	52.16	1.3e-05	9.5e-05
GL50803_19271	111	Hypothetical protein	chr3	0.70	4.59	51.68	1.4e-05	9.8e-05
GL50803_9293	811	Protein phosphatase 2C-like protein	chr5	0.69	6.89	79.87	1.6e-06	2.2e-05
GL50803_d40995	419	IFT complex B	chr4	0.69	6.53	38.41	5.6e-05	2.7e-04
GL50803_28526	106	Hypothetical protein	chr5	0.69	5.31	56.97	8.8e-06	7.1e-05
GL50803_15868	606	Hypothetical protein	chr5	0.69	6.92	75.93	2.1e-06	2.6e-05
GL50803_14321	109	Ribosomal protein L30	chr5	0.69	9.22	32.76	1.1e-04	4.8e-04
GL50803_22739	329	Hypothetical protein	chr2	0.69	7.91	64.28	4.9e-06	4.8e-05
GL50803_9810	106	Ribosomal protein L44	chr5	0.69	9.02	27.13	2.5e-04	8.9e-04
GL50803_36069	120	Ribosomal protein L34	chr4	0.69	9.41	31.78	1.3e-04	5.3e-04
GL50803_88945	332	GARP-like protein 2	chr5	0.69	6.74	40.41	4.4e-05	2.3e-04
GL50803_15520	159	Ribosomal protein L21	chr3	0.69	10.00	31.91	1.3e-04	5.2e-04
GL50803_9825	468	TBP-interacting protein TIP49	chr2	0.68	8.28	18.30	1.2e-03	3.2e-03
GL50803_16042	626	ATP-dependent RNA helicase	chr5	0.68	5.42	64.23	4.9e-06	4.8e-05
GL50803_14601	590	Ankyrin repeat protein 1	chr3	0.68	7.22	62.11	5.8e-06	5.3e-05
GL50803_24376	734	DNA helicase HCS1	chr2	0.68	8.33	45.51	2.6e-05	1.5e-04
GL50803_101948	2760	Hypothetical protein	chr5	0.68	6.66	58.53	7.7e-06	6.5e-05
GL50803_19378	119	Hypothetical protein	chr3	0.68	6.05	35.30	8.2e-05	3.7e-04
GL50803_13988	1010	Hypothetical protein	chr4	0.68	7.11	119.50	2.0e-07	6.0e-06
GL50803_14699	143	Ribosomal protein S23	chr5	0.68	9.11	20.57	7.6e-04	2.2e-03
GL50803_8064	116	Protein disulfide isomerase PDI5	chr1	0.68	9.32	7.52	1.9e-02	3.2e-02
GL50803_6248	88	Fip1 motif-containing protein	chr2	0.68	5.51	50.00	1.6e-05	1.1e-04
GL50803_37488	2287	Hypothetical protein	chr1	0.68	8.15	47.60	2.1e-05	1.3e-04
GL50803_15399	984	Hypothetical protein	chr2	0.68	7.00	47.68	2.1e-05	1.3e-04
GL50803_14403	433	Lysophosphatidic acid acyltransferase/Glycerol-3-phosphate 1-O-acyltransferase	chr2	0.68	7.56	47.19	2.2e-05	1.3e-04
GL50803_6624	2199	Kinase	chr5	0.68	8.20	75.58	2.2e-06	2.7e-05
GL50803_113987	833	High cysteine membrane protein Group 3	chr4	0.67	8.35	38.22	5.7e-05	2.8e-04
GL50803_5450	104	Hypothetical protein	chr4	0.67	4.95	29.75	1.7e-04	6.6e-04
GL50803_5474	347	Hypothetical protein	chr2	0.67	4.82	53.54	1.2e-05	8.8e-05
GL50803_4768	594	Hypothetical protein	chr5	0.67	6.11	59.17	7.3e-06	6.3e-05
GL50803_16969	166	RAN binding protein 1	chr2	0.67	7.97	27.61	2.3e-04	8.4e-04
GL50803_7046	98	Hypothetical protein	chr5	0.67	6.68	31.13	1.4e-04	5.6e-04
GL50803_9154	507	GARP-like protein 3	chr5	0.67	6.88	26.36	2.8e-04	9.8e-04
GL50803_2486	169	Cytosine deaminase, putative	chr4	0.67	3.73	10.55	7.4e-03	1.5e-02
GL50803_114773	637	Cysteine protease	chr5	0.67	6.53	43.88	3.0e-05	1.7e-04
GL50803_14843	570	Chaperone protein dnaJ	chr5	0.67	7.52	15.65	2.1e-03	5.0e-03
GL50803_89117	2842	Hypothetical protein	chr1	0.67	7.13	66.21	4.2e-06	4.4e-05
GL50803_15144	150	RNA polymerase II subunit Rpb8	chr1	0.67	4.45	40.18	4.6e-05	2.3e-04
GL50803_15369	211	Hypothetical protein	chr5	0.67	4.33	39.22	5.1e-05	2.5e-04
GL50803_17202	2006	Hypothetical protein	chr5	0.67	7.90	27.42	2.4e-04	8.6e-04
GL50803_117191	317	Hypothetical protein	chr2	0.67	0.90	8.78	1.2e-02	2.3e-02
GL50803_60176	179	Hypothetical protein	chr5	0.66	1.79	8.79	1.2e-02	2.3e-02
GL50803_15380	254	Thymidylate kinase	chr4	0.66	6.31	50.31	1.6e-05	1.1e-04
GL50803_10423	147	Activator of Hsp90 ATPase	chr4	0.66	6.69	99.35	5.4e-07	1.0e-05
GL50803_12094	1669	Hypothetical protein	chr4	0.66	6.44	24.99	3.5e-04	1.2e-03
GL50803_60211	139	Ribosomal protein S19e	chr5	0.66	9.70	24.01	4.2e-04	1.3e-03
GL50803_11200	326	Hypothetical protein	chr5	0.66	5.69	45.45	2.6e-05	1.5e-04
GL50803_13653	414	ERCC4 domain-containing protein	chr5	0.66	5.66	42.65	3.5e-05	1.9e-04
GL50803_10632	1005	Ankyrin repeat protein 1	chr3	0.66	6.51	66.99	4.0e-06	4.2e-05
GL50803_15551	154	Ribosomal protein S18	chr1	0.66	9.53	20.22	8.1e-04	2.3e-03
GL50803_14573	499	Tenascin-like protein	chr4	0.66	9.52	52.68	1.3e-05	9.2e-05
GL50803_11700	567	Hypothetical protein	chr5	0.65	7.42	80.62	1.6e-06	2.2e-05
GL50803_7870	141	Ribosomal protein L23A	chr4	0.65	9.38	28.70	2.0e-04	7.4e-04
GL50803_14091	131	Ribosomal protein L14	chr4	0.65	9.78	23.95	4.2e-04	1.3e-03
GL50803_9359	314	Hypothetical protein	chr4	0.65	6.90	55.72	9.8e-06	7.7e-05
GL50803_33022	262	Exosome complex exonuclease RRP4	chr3	0.65	5.80	15.95	1.9e-03	4.8e-03
GL50803_16228	257	DDI1-like DNA-damage inducible protein	chr4	0.65	5.13	38.20	5.7e-05	2.8e-04
GL50803_17497	736	Superfamily II DNA and RNA helicase	chr4	0.65	6.35	77.84	1.9e-06	2.5e-05
GL50803_28614	61	Hypothetical protein	chr4	0.65	3.76	12.30	4.6e-03	9.9e-03
GL50803_17351	430	Hypothetical protein	chr4	0.65	1.65	8.82	1.2e-02	2.3e-02
GL50803_94654	408	Hypothetical protein	chr4	0.65	7.23	72.58	2.7e-06	3.1e-05
GL50803_2556	94	Hypothetical protein	chr4	0.65	4.34	26.64	2.7e-04	9.5e-04
GL50803_101739	1180	Hypothetical protein	chr5	0.65	6.03	62.00	5.8e-06	5.4e-05
GL50803_17170	1523	Long chain fatty acid CoA ligase 5	chr1	0.65	8.04	53.46	1.2e-05	8.8e-05
GL50803_114915	637	Cysteine protease	chr4	0.65	7.74	37.65	6.1e-05	2.9e-04
GL50803_14329	190	Ribosomal protein S7e	chr5	0.65	10.10	12.13	4.8e-03	1.0e-02
GL50803_4577	244	Hypothetical protein	chr1	0.65	5.31	69.34	3.3e-06	3.7e-05
GL50803_11220	345	Qa-SNARE 4	chr5	0.65	6.38	55.94	9.6e-06	7.6e-05
GL50803_113656	636	Cysteine protease	chr3	0.65	7.03	54.84	1.1e-05	8.1e-05
GL50803_4188	296	Hypothetical protein	chr2	0.65	8.13	36.80	6.8e-05	3.2e-04
GL50803_34906	936	Hypothetical protein	chr3	0.64	7.94	92.26	7.9e-07	1.3e-05
GL50803_13926	148	Ribosomal protein L7Ae/L30e/S12e/Gadd45 family protein	chr1	0.64	5.05	31.90	1.3e-04	5.2e-04
GL50803_102101	1026	Kinesin-3	chr4	0.64	10.50	49.63	1.7e-05	1.1e-04
GL50803_10946	425	Hypothetical protein	chr4	0.64	6.17	65.52	4.4e-06	4.5e-05
GL50803_20802	193	Zinc finger domain-containing protein	chr1	0.64	5.71	48.25	1.9e-05	1.3e-04
GL50803_17329	374	RING-type zinc-finger domain-containing protein	chr1	0.64	7.54	30.38	1.6e-04	6.1e-04
GL50803_17404	598	Hypothetical protein	chr2	0.64	7.65	57.89	8.1e-06	6.8e-05
GL50803_113673	1649	Hypothetical protein	chr2	0.64	7.09	46.89	2.2e-05	1.4e-04
GL50803_17298	403	Hypothetical protein	chr2	0.64	6.15	63.39	5.2e-06	5.0e-05
GL50803_1770	294	Chromatin associated protein KTI12	chr4	0.63	5.36	60.75	6.4e-06	5.7e-05
GL50803_9508	1172	Metalloendopeptidase	chr2	0.63	8.89	58.85	7.5e-06	6.4e-05
GL50803_16433	643	Amino acid permease, putative	chr1	0.63	6.83	71.82	2.8e-06	3.2e-05
GL50803_8978	1198	4-alpha-glucanotransferase	chr3	0.63	8.93	35.29	8.2e-05	3.7e-04
GL50803_14046	142	Hypothetical protein	chr4	0.63	6.76	46.53	2.3e-05	1.4e-04
GL50803_14622	206	Ribosomal protein L13	chr1	0.63	10.64	29.19	1.9e-04	7.0e-04
GL50803_8819	145	Cia2	chr5	0.63	5.19	53.26	1.2e-05	8.9e-05
GL50803_6584	207	Cyclin family protein	chr1	0.63	7.34	41.74	3.8e-05	2.1e-04
GL50803_13279	447	Hypothetical protein	chr1	0.63	4.99	30.89	1.5e-04	5.8e-04
GL50803_17388	1670	Hypothetical protein	chr2	0.63	8.26	69.41	3.3e-06	3.7e-05
GL50803_115239	926	Translation initiation factor IF-2, putative	chr3	0.63	8.47	36.94	6.7e-05	3.1e-04
GL50803_3281	467	Histone deacetylase	chr4	0.63	7.09	52.99	1.2e-05	9.0e-05
GL50803_60256	480	Hypothetical protein	chr5	0.63	8.52	26.41	2.8e-04	9.7e-04
GL50803_19223	108	Hypothetical protein	chr4	0.63	3.54	25.63	3.2e-04	1.1e-03
GL50803_24111	599	Phosphorylated CTD interacting factor PCIF1	chr4	0.63	6.49	71.93	2.8e-06	3.2e-05
GL50803_137754	950	Ubiquitin-protein ligase E3A	chr3	0.62	8.45	63.01	5.4e-06	5.1e-05
GL50803_16599	2190	Nucleotidyl cyclase	chr2	0.62	7.21	60.22	6.7e-06	5.9e-05
GL50803_6072	422	Kelch motif-containing protein	chr2	0.62	5.14	35.65	7.8e-05	3.6e-04
GL50803_7350	1525	Hypothetical protein	chr2	0.62	8.04	43.54	3.1e-05	1.8e-04
GL50803_11446	673	Hypothetical protein	chr5	0.62	7.05	66.53	4.1e-06	4.3e-05
GL50803_4652	158	Ribosomal protein S16	chr1	0.62	9.85	27.57	2.4e-04	8.5e-04
GL50803_17483	329	Chaperone protein DnaJ subfamily B	chr4	0.62	7.17	35.59	7.9e-05	3.6e-04
GL50803_98056	164	Ribosomal protein L17	chr5	0.62	10.47	24.50	3.8e-04	1.2e-03
GL50803_29630	115	Hypothetical protein	chr2	0.62	3.88	27.36	2.4e-04	8.7e-04
GL50803_14655	354	Hypothetical protein	chr5	0.62	5.57	40.60	4.3e-05	2.3e-04
GL50803_15078	401	Misacylated tRNA(Ala) deacylase, putative	chr4	0.62	5.64	26.66	2.7e-04	9.4e-04
GL50803_24584	515	Hypothetical protein	chr5	0.61	5.83	57.13	8.7e-06	7.1e-05
GL50803_137746	555	Hypothetical protein	chr3	0.61	6.85	54.36	1.1e-05	8.3e-05
GL50803_61708	540	Las1-like protein	chr1	0.61	5.25	27.97	2.2e-04	8.1e-04
GL50803_33433	233	ASF1 like histone chaperone	chr5	0.61	4.29	52.64	1.3e-05	9.2e-05
GL50803_32861	1102	Hypothetical protein	chr4	0.61	7.50	92.70	7.7e-07	1.3e-05
GL50803_14100	403	Ankyrin repeat protein 1	chr5	0.61	7.01	88.10	1.0e-06	1.6e-05
GL50803_8511	262	Hypothetical protein	chr2	0.61	4.92	31.04	1.4e-04	5.7e-04
GL50803_14937	313	Hypothetical protein	chr2	0.61	7.50	33.29	1.1e-04	4.5e-04
GL50803_3563	418	Hypothetical protein	chr5	0.61	5.85	48.10	2.0e-05	1.3e-04
GL50803_9573	769	Hypothetical protein	chr4	0.61	7.88	31.54	1.3e-04	5.4e-04
GL50803_60565	2670	Kinase	chr4	0.61	6.13	61.43	6.1e-06	5.5e-05
GL50803_31144	187	Hypothetical protein	chr3	0.61	5.90	24.96	3.6e-04	1.2e-03
GL50803_11488	519	Hypothetical protein	chr2	0.61	7.89	60.62	6.5e-06	5.8e-05
GL50803_102542	805	Kinase, NEK	chr1	0.61	3.91	15.88	2.0e-03	4.8e-03
GL50803_17157	453	Protein phosphatase 2A regulary subunit B	chr5	0.61	6.15	61.37	6.1e-06	5.5e-05
GL50803_14679	432	Ankyrin repeat protein 1	chr2	0.61	8.88	40.59	4.3e-05	2.3e-04
GL50803_9718	223	Ras-related protein	chr5	0.61	6.49	30.95	1.4e-04	5.7e-04
GL50803_95064	402	Queuine tRNA-ribosyltransferase, putative	chr3	0.61	6.98	36.30	7.2e-05	3.3e-04
GL50803_14846	1044	Hypothetical protein	chr5	0.61	8.12	68.27	3.6e-06	4.0e-05
GL50803_7374	130	Spec3 membrane protein	chr1	0.60	4.07	11.00	6.5e-03	1.3e-02
GL50803_16709	1945	WD40 repeat protein	chr2	0.60	7.83	44.46	2.9e-05	1.6e-04
GL50803_17192	2367	Sec7 family protein	chr5	0.60	8.28	47.90	2.0e-05	1.3e-04
GL50803_14299	130	Endoribonuclease L-PSP	chr4	0.60	7.24	38.38	5.6e-05	2.7e-04
GL50803_4239	98	Hypothetical protein	chr4	0.60	9.13	16.05	1.9e-03	4.7e-03
GL50803_17612	397	Hypothetical protein	chr3	0.60	5.31	31.54	1.3e-04	5.4e-04
GL50803_24372	353	ENC6 protein	chr2	0.60	7.14	45.20	2.6e-05	1.6e-04
GL50803_11951	130	Hypothetical protein	chr4	0.60	4.37	50.93	1.5e-05	1.0e-04
GL50803_14785	493	Socius	chr2	0.60	7.23	38.82	5.3e-05	2.6e-04
GL50803_137715	678	High cysteine membrane protein Group 5	chr5	0.60	7.87	12.04	4.9e-03	1.0e-02
GL50803_14413	84	DNA-directed RNA polymerase RPB10	chr4	0.60	3.77	12.03	4.9e-03	1.0e-02
GL50803_103888	328	Hypothetical protein	chr2	0.60	5.41	52.32	1.3e-05	9.4e-05
GL50803_8357	408	Hypothetical protein	chr4	0.60	5.75	16.98	1.6e-03	4.0e-03
GL50803_16791	388	Hypothetical protein	chr5	0.60	6.56	66.25	4.2e-06	4.4e-05
GL50803_16351	1544	Hypothetical protein	chr2	0.60	7.04	40.34	4.5e-05	2.3e-04
GL50803_4270	310	Hypothetical protein	chr1	0.60	4.41	28.20	2.1e-04	7.9e-04
GL50803_11443	101	Hypothetical protein	chr5	0.60	1.28	7.27	2.0e-02	3.5e-02
GL50803_13691	453	Hypothetical protein	chr2	0.60	7.33	38.78	5.4e-05	2.6e-04
GL50803_95549	771	Kinase, NEK	chr3	0.60	6.00	31.91	1.3e-04	5.2e-04
GL50803_50181	793	VSP	chr4	0.60	4.43	14.34	2.8e-03	6.5e-03
GL50803_21792	402	RING finger domain-containing protein	chr5	0.60	5.11	48.15	2.0e-05	1.3e-04
GL50803_136020	447	Beta-tubulin 3	chr5	0.59	2.67	17.78	1.3e-03	3.4e-03
GL50803_17261	218	Eukaryotic initiation factor 4E	chr1	0.59	7.61	30.58	1.5e-04	6.0e-04
GL50803_101589	393	High cysteine membrane protein	chr2	0.59	7.30	26.27	2.9e-04	9.9e-04
GL50803_93463	155	RNA recognition motif-containing protein	chr1	0.59	6.46	34.14	9.4e-05	4.1e-04
GL50803_14614	149	Eukaryotic translation initiation factor 5A	chr5	0.59	9.61	29.62	1.7e-04	6.7e-04
GL50803_17336	333	Hypothetical protein	chr1	0.59	6.42	59.66	7.0e-06	6.1e-05
GL50803_5593	173	Ribosomal protein L11	chr5	0.59	9.66	44.82	2.8e-05	1.6e-04
GL50803_5358	311	Aurora kinase	chr5	0.59	6.07	27.56	2.4e-04	8.5e-04
GL50803_28962	307	Hypothetical protein	chr5	0.59	6.64	25.65	3.2e-04	1.1e-03
GL50803_91198	147	Sigma adaptin	chr4	0.59	2.79	8.96	1.2e-02	2.2e-02
GL50803_4371	777	Kinesin-8	chr3	0.59	6.93	41.70	3.8e-05	2.1e-04
GL50803_14731	974	Hypothetical protein	chr5	0.59	6.27	63.27	5.3e-06	5.0e-05
GL50803_9719	429	FAD/FMN dependent oxidoreductase	chr5	0.59	10.37	31.21	1.4e-04	5.6e-04
GL50803_6133	124	Ribosomal protein L29	chr5	0.59	8.80	31.49	1.3e-04	5.4e-04
GL50803_16944	1295	Hypothetical protein	chr3	0.59	7.44	77.33	1.9e-06	2.5e-05
GL50803_15944	195	SRR1 domain-containing protein	chr5	0.59	4.96	24.60	3.8e-04	1.2e-03
GL50803_14966	470	Hypothetical protein	chr2	0.58	5.79	27.66	2.3e-04	8.4e-04
GL50803_13220	756	ATP-dependent RNA helicase	chr4	0.58	7.41	58.10	8.0e-06	6.7e-05
GL50803_17056	185	Ribosomal protein L6	chr5	0.58	10.30	15.85	2.0e-03	4.8e-03
GL50803_33513	489	Hypothetical protein	chr1	0.58	7.07	47.16	2.2e-05	1.3e-04
GL50803_17337	118	Ribosomal protein P1B	chr1	0.58	9.13	25.74	3.1e-04	1.1e-03
GL50803_14997	831	Hypothetical protein	chr2	0.58	8.38	47.51	2.1e-05	1.3e-04
GL50803_17492	549	MYND finger domain-containing protein	chr4	0.58	7.07	64.54	4.8e-06	4.7e-05
GL50803_13747	198	C4 group specific protein	chr4	0.58	9.93	16.75	1.6e-03	4.1e-03
GL50803_8707	214	N-terminal acetyltransferase complex ARD1 subunit	chr4	0.58	6.81	31.30	1.4e-04	5.5e-04
GL50803_60785	341	Hypothetical protein	chr4	0.58	6.58	67.26	3.9e-06	4.2e-05
GL50803_17364	109	Ribosomal protein S26	chr4	0.58	9.42	21.73	6.2e-04	1.9e-03
GL50803_101451	253	Transmembrane domain-containing protein	chr3	0.58	6.14	44.79	2.8e-05	1.6e-04
GL50803_9658	303	Kinase, NEK	chr5	0.58	7.21	60.41	6.6e-06	5.9e-05
GL50803_41311	660	Hypothetical protein	chr5	0.58	4.88	26.03	3.0e-04	1.0e-03
GL50803_29277	66	LSM domain-containing protein	chr2	0.58	2.79	23.47	4.6e-04	1.4e-03
GL50803_11895	974	BBSome complex subunit PTHB1	chr3	0.58	6.83	38.12	5.8e-05	2.8e-04
GL50803_9697	1379	Hypothetical protein	chr3	0.58	7.10	64.76	4.7e-06	4.7e-05
GL50803_114470	584	High cysteine membrane protein Group 6	chr3	0.58	5.25	55.44	1.0e-05	7.8e-05
GL50803_15473	1093	Hypothetical protein	chr5	0.58	5.62	19.12	1.0e-03	2.8e-03
GL50803_91398	330	Eukaryotic translation initiation factor 2 beta subunit	chr5	0.58	7.47	68.76	3.5e-06	3.8e-05
GL50803_9530	179	Hypothetical protein	chr4	0.58	4.73	58.64	7.6e-06	6.5e-05
GL50803_16537	549	Ankyrin repeat protein 1	chr5	0.58	6.62	48.89	1.8e-05	1.2e-04
GL50803_14049	136	Ribosomal protein L32	chr4	0.58	9.12	21.53	6.4e-04	1.9e-03
GL50803_10516	364	Leucine carboxyl methyltransferase	chr4	0.57	8.26	67.01	4.0e-06	4.2e-05
GL50803_16574	1113	Hypothetical protein	chr5	0.57	6.91	49.46	1.7e-05	1.2e-04
GL50803_16484	1603	Hypothetical protein	chr5	0.57	7.67	29.44	1.8e-04	6.8e-04
GL50803_113416	2516	High cysteine membrane protein TMK-like	chr2	0.57	6.11	16.52	1.7e-03	4.3e-03
GL50803_37578	81	Hypothetical protein	chr1	0.57	5.95	39.46	4.9e-05	2.5e-04
GL50803_15513	562	WD-repeat protein BING4	chr3	0.57	5.99	52.66	1.3e-05	9.2e-05
GL50803_31671	190	DNA-directed RNA polymerase II subunit RPB7	chr3	0.57	6.79	32.51	1.2e-04	4.9e-04
GL50803_16310	149	Ribosomal protein L27a	chr5	0.57	9.76	23.22	4.8e-04	1.5e-03
GL50803_28831	467	Pseudouridylate synthase 1	chr3	0.57	5.10	25.13	3.5e-04	1.1e-03
GL50803_15906	297	Tubulin specific chaperone D	chr5	0.57	6.25	49.14	1.8e-05	1.2e-04
GL50803_8381	618	PHD zinc finger domain-containing protein	chr1	0.57	6.44	41.49	3.9e-05	2.1e-04
GL50803_50116	271	VSP	chr5	0.57	6.34	39.06	5.2e-05	2.6e-04
GL50803_3680	119	Hypothetical protein	chr5	0.57	3.95	12.52	4.4e-03	9.5e-03
GL50803_16371	676	Nucleolar GTP-binding protein 1, putative	chr4	0.57	8.09	40.92	4.2e-05	2.2e-04
GL50803_9007	1832	Hypothetical protein	chr3	0.56	7.40	40.61	4.3e-05	2.3e-04
GL50803_90710	239	Vacuolar protein sorting 22	chr4	0.56	5.90	18.07	1.2e-03	3.3e-03
GL50803_61276	553	Hypothetical protein	chr2	0.56	5.68	24.77	3.7e-04	1.2e-03
GL50803_16498	541	Nucleolar GTPase	chr4	0.56	5.43	47.98	2.0e-05	1.3e-04
GL50803_114307	892	Kinase, NEK	chr2	0.56	8.08	56.42	9.2e-06	7.4e-05
GL50803_17315	867	ABC transporter	chr3	0.56	7.76	53.12	1.2e-05	9.0e-05
GL50803_23420	335	Diphosphomevalonate decarboxylase	chr1	0.56	5.22	29.18	1.9e-04	7.0e-04
GL50803_11170	543	Hypothetical protein	chr5	0.56	7.35	43.19	3.3e-05	1.8e-04
GL50803_16713	550	Hypothetical protein	chr5	0.56	4.76	10.09	8.4e-03	1.6e-02
GL50803_11214	359	Kinase, AGC PKA	chr5	0.56	7.77	57.98	8.1e-06	6.8e-05
GL50803_2876	172	Ubiquitin-conjugating enzyme E2	chr4	0.56	7.11	36.94	6.7e-05	3.1e-04
GL50803_21531	132	Hypothetical protein	chr4	0.56	5.86	53.13	1.2e-05	9.0e-05
GL50803_95162	572	Tenascin-like protein	chr5	0.56	11.83	11.17	6.2e-03	1.3e-02
GL50803_17426	401	Hypothetical protein	chr4	0.56	5.36	27.50	2.4e-04	8.5e-04
GL50803_15110	183	Hypothetical protein	chr5	0.56	6.31	41.97	3.7e-05	2.0e-04
GL50803_16368	106	Ribosomal protein L31e	chr4	0.56	9.22	17.82	1.3e-03	3.4e-03
GL50803_15451	2248	Spindle pole protein, putative	chr4	0.55	7.49	21.10	6.9e-04	2.0e-03
GL50803_36315	122	Dual specificity protein phosphatase 12	chr5	0.55	4.30	13.43	3.5e-03	7.8e-03
GL50803_14999	457	Hypothetical protein	chr2	0.55	5.58	62.62	5.5e-06	5.2e-05
GL50803_19436	235	Ribosomal protein L7	chr4	0.55	10.72	19.22	9.9e-04	2.7e-03
GL50803_19364	118	Hypothetical protein	chr5	0.55	3.65	19.81	8.8e-04	2.5e-03
GL50803_26129	53	Hypothetical protein	chr5	0.55	3.43	12.58	4.3e-03	9.3e-03
GL50803_32235	206	Hypothetical protein	chr3	0.55	5.59	56.87	8.9e-06	7.2e-05
GL50803_10919	134	Ribosomal protein S10B	chr4	0.55	9.83	23.86	4.3e-04	1.4e-03
GL50803_16718	201	Partner of Nob1	chr5	0.55	6.31	13.25	3.6e-03	8.1e-03
GL50803_7648	1305	SMC6 protein	chr1	0.55	7.24	66.36	4.2e-06	4.3e-05
GL50803_6135	137	Ribosomal protein S17	chr5	0.55	9.61	18.37	1.2e-03	3.1e-03
GL50803_8195	835	Hypothetical protein	chr3	0.55	7.73	40.10	4.6e-05	2.4e-04
GL50803_14615	805	Hypothetical protein	chr5	0.55	6.61	44.33	2.9e-05	1.7e-04
GL50803_8929	320	Metal-dependent phosphoesterase, putative	chr2	0.55	6.17	19.80	8.8e-04	2.5e-03
GL50803_89552	1760	Hypothetical protein	chr2	0.55	8.26	42.64	3.5e-05	1.9e-04
GL50803_7999	217	Ribosomal protein S3	chr2	0.55	10.04	19.49	9.4e-04	2.6e-03
GL50803_96264	268	Eukaryotic initiation factor 4E, putative	chr4	0.55	7.26	21.73	6.2e-04	1.9e-03
GL50803_3141	255	Hypothetical protein	chr5	0.55	5.09	19.64	9.1e-04	2.5e-03
GL50803_86468	317	Hypothetical protein	chr5	0.55	8.61	17.21	1.5e-03	3.8e-03
GL50803_22112	126	U6 snRNA-associated Sm-like protein LSm3, putative	chr4	0.55	5.40	20.63	7.5e-04	2.2e-03
GL50803_6365	135	Hypothetical protein	chr3	0.55	5.88	18.45	1.1e-03	3.1e-03
GL50803_29304	298	Cathepsin B	chr4	0.55	4.68	30.10	1.6e-04	6.4e-04
GL50803_d101307	309	Kinase, NEK	chr4	0.55	3.72	26.27	2.9e-04	9.9e-04
GL50803_22394	337	Cyclin	chr2	0.55	5.88	35.81	7.6e-05	3.5e-04
GL50803_14298	785	Hypothetical protein	chr4	0.55	6.53	37.81	6.0e-05	2.9e-04
GL50803_13393	678	Ankyrin repeat protein 1	chr4	0.54	7.56	44.52	2.8e-05	1.6e-04
GL50803_35670	394	Zinc finger domain-containing protein	chr1	0.54	7.62	62.84	5.4e-06	5.1e-05
GL50803_24321	288	Kinase, NEK	chr5	0.54	9.27	34.19	9.4e-05	4.1e-04
GL50803_60697	157	Hypothetical protein	chr4	0.54	4.12	25.25	3.4e-04	1.1e-03
GL50803_11714	464	Ankyrin repeat protein 1	chr2	0.54	5.95	42.31	3.6e-05	2.0e-04
GL50803_10850	128	Hypothetical protein	chr1	0.54	5.45	19.20	9.9e-04	2.7e-03
GL50803_16482	397	Hypothetical protein	chr5	0.54	6.91	41.38	4.0e-05	2.1e-04
GL50803_102051	651	Amino acid transporter family	chr5	0.54	6.54	36.83	6.7e-05	3.1e-04
GL50803_3974	215	DNA-directed RNA polymerase III subunit 22.9 kDa polypeptide	chr2	0.54	3.93	23.43	4.6e-04	1.4e-03
GL50803_23694	428	Hypothetical protein	chr5	0.54	4.65	10.64	7.2e-03	1.4e-02
GL50803_9487	925	Kinase, CAMK CAMKL	chr4	0.54	7.32	31.96	1.3e-04	5.2e-04
GL50803_27266	133	[2Fe-2S] ferredoxin	chr2	0.54	7.52	28.77	2.0e-04	7.3e-04
GL50803_10803	268	Qa-SNARE 5	chr2	0.54	4.24	20.70	7.4e-04	2.2e-03
GL50803_4152	105	Hypothetical protein	chr4	0.54	4.09	8.97	1.2e-02	2.2e-02
GL50803_13791	625	ATP-dependent RNA helicase	chr4	0.54	7.15	40.96	4.2e-05	2.2e-04
GL50803_13857	430	Hypothetical protein	chr4	0.54	5.83	46.59	2.3e-05	1.4e-04
GL50803_87817	1528	WD40 repeat protein	chr2	0.54	8.39	36.42	7.1e-05	3.3e-04
GL50803_16758	373	Hypothetical protein	chr3	0.54	6.31	50.38	1.6e-05	1.1e-04
GL50803_10775	450	DNA-directed DNA polymerase	chr4	0.54	4.94	7.36	2.0e-02	3.4e-02
GL50803_13539	172	Hypothetical protein	chr4	0.54	7.65	13.12	3.7e-03	8.3e-03
GL50803_11896	119	Hypothetical protein	chr3	0.54	3.70	24.02	4.2e-04	1.3e-03
GL50803_91476	1068	Hypothetical protein	chr5	0.54	7.74	40.24	4.5e-05	2.3e-04
GL50803_22138	415	Recombination factor protein RarA	chr3	0.54	7.28	39.50	4.9e-05	2.5e-04
GL50803_103935	341	DNA repair protein RAD52	chr4	0.54	4.30	31.11	1.4e-04	5.6e-04
GL50803_40747	982	Hypothetical protein	chr2	0.54	7.10	55.66	9.8e-06	7.7e-05
GL50803_d60225	206	Glutathione S-transferase-like protein	chr5	0.53	2.74	12.43	4.5e-03	9.6e-03
GL50803_16297	180	Hypothetical protein	chr5	0.53	5.95	18.22	1.2e-03	3.2e-03
GL50803_2970	478	Translation initiation factor 2 gamma subunit	chr4	0.53	7.81	25.41	3.3e-04	1.1e-03
GL50803_13914	724	VID27 cytoplasmic protein	chr4	0.53	8.35	17.72	1.3e-03	3.5e-03
GL50803_60969	415	Integral membrane protein	chr3	0.53	5.49	37.67	6.1e-05	2.9e-04
GL50803_15948	343	WD domain, G-beta repeat-containing protein	chr1	0.53	4.63	20.56	7.6e-04	2.2e-03
GL50803_14713	387	Intraflagellar transport protein IFT57	chr3	0.53	7.85	41.77	3.8e-05	2.1e-04
GL50803_16184	624	Hypothetical protein	chr3	0.53	5.95	37.95	5.9e-05	2.8e-04
GL50803_13528	641	Sec1 family protein	chr1	0.53	6.88	51.49	1.4e-05	1.0e-04
GL50803_6022	126	Ribosomal protein S20	chr4	0.53	9.88	20.69	7.5e-04	2.2e-03
GL50803_7751	1069	Hypothetical protein	chr1	0.53	7.79	21.22	6.8e-04	2.0e-03
GL50803_14916	776	Kinase, NEK	chr4	0.53	6.84	30.75	1.5e-04	5.9e-04
GL50803_11677	229	Hypothetical protein	chr5	0.53	5.42	30.10	1.6e-04	6.4e-04
GL50803_20472	134	Hypothetical protein	chr5	0.53	4.10	8.24	1.5e-02	2.6e-02
GL50803_10924	331	Hypothetical protein	chr4	0.53	5.20	30.01	1.7e-04	6.4e-04
GL50803_16293	502	Hypothetical protein	chr5	0.53	6.60	16.27	1.8e-03	4.5e-03
GL50803_5845	174	Ribosomal protein S8	chr3	0.53	10.07	19.87	8.7e-04	2.4e-03
GL50803_7533	446	Angio-associated migratory cell protein	chr3	0.53	8.18	45.96	2.4e-05	1.5e-04
GL50803_87112	1669	Hypothetical protein	chr2	0.53	7.45	25.53	3.2e-04	1.1e-03
GL50803_5857	359	Pantothenate kinase 4	chr4	0.53	5.34	31.45	1.4e-04	5.5e-04
GL50803_16708	627	Hypothetical protein	chr2	0.53	7.62	54.74	1.1e-05	8.1e-05
GL50803_17385	754	Hypothetical protein	chr2	0.53	5.29	33.91	9.7e-05	4.2e-04
GL50803_11557	596	Hypothetical protein	chr3	0.53	7.30	34.46	9.1e-05	4.0e-04
GL50803_9912	1029	Ribonuclease, putative	chr4	0.53	6.74	14.26	2.8e-03	6.6e-03
GL50803_32778	588	Ankyrin repeat protein 1	chr1	0.53	11.09	25.45	3.3e-04	1.1e-03
GL50803_16981	527	Hypothetical protein	chr5	0.53	5.64	44.18	2.9e-05	1.7e-04
GL50803_16485	199	Hypothetical protein	chr5	0.53	5.99	39.59	4.9e-05	2.5e-04
GL50803_6292	270	Hypothetical protein	chr5	0.53	5.24	33.54	1.0e-04	4.4e-04
GL50803_2527	328	Hypothetical protein	chr5	0.53	5.99	46.99	2.2e-05	1.4e-04
GL50803_2969	289	Fructosamine-3-kinase	chr4	0.52	4.65	26.69	2.7e-04	9.4e-04
GL50803_25816	937	High cysteine membrane protein Group 1	chr5	0.52	6.98	7.53	1.9e-02	3.2e-02
GL50803_24126	794	VID27 cytoplasmic protein	chr4	0.52	7.42	73.47	2.5e-06	3.0e-05
GL50803_11540	512	Hexose transporter	chr3	0.52	11.23	21.11	6.9e-04	2.0e-03
GL50803_16877	128	Zinc finger domain protein	chr2	0.52	5.94	17.64	1.4e-03	3.5e-03
GL50803_13636	403	Bromodomain-containing protein	chr2	0.52	5.19	29.41	1.8e-04	6.8e-04
GL50803_7611	70	Hypothetical protein	chr4	0.52	3.12	15.45	2.2e-03	5.2e-03
GL50803_17084	1462	Kinase, NEK	chr2	0.52	6.57	20.98	7.1e-04	2.1e-03
GL50803_9835	393	Hypothetical protein	chr2	0.52	5.36	14.75	2.5e-03	6.0e-03
GL50803_112017	524	Hypothetical protein	chr4	0.52	5.51	20.10	8.3e-04	2.4e-03
GL50803_21498	386	Serine/threonine protein phosphatase 5	chr5	0.52	7.31	21.14	6.9e-04	2.0e-03
GL50803_13156	428	Eukaryotic initiation factor 4A	chr5	0.52	5.94	54.91	1.1e-05	8.0e-05
GL50803_6497	334	Metal-dependent hydrolase	chr4	0.52	6.34	34.38	9.2e-05	4.0e-04
GL50803_33020	347	Hypothetical protein	chr3	0.52	4.41	16.89	1.6e-03	4.0e-03
GL50803_17328	1299	High cysteine membrane protein Group 2	chr1	0.52	8.90	17.48	1.4e-03	3.6e-03
GL50803_3287	411	Acetyl-CoA acetyltransferase	chr5	0.52	6.00	26.17	2.9e-04	1.0e-03
GL50803_15386	169	Phosphatase similar to the C-terminal domain of histone macroH2A1	chr4	0.52	6.17	35.79	7.7e-05	3.5e-04
GL50803_4192	197	ADP-Ribosylation Factor like protein 2b	chr2	0.52	4.60	32.24	1.2e-04	5.1e-04
GL50803_92741	444	Kinase, CMGC CLK	chr5	0.52	6.85	26.97	2.6e-04	9.1e-04
GL50803_11701	165	Hypothetical protein	chr5	0.52	4.48	27.54	2.4e-04	8.5e-04
GL50803_7373	1551	Ankyrin repeat protein 1	chr1	0.52	7.87	17.63	1.4e-03	3.5e-03
GL50803_13152	580	Ankyrin repeat protein 1	chr1	0.52	5.39	28.22	2.1e-04	7.8e-04
GL50803_137613	394	VSP with INR	chr3	0.52	5.80	26.02	3.0e-04	1.0e-03
GL50803_87706	833	High cysteine membrane protein Group 3	chr5	0.51	6.80	16.37	1.8e-03	4.4e-03
GL50803_11560	1023	Hypothetical protein	chr3	0.51	7.23	31.77	1.3e-04	5.3e-04
GL50803_17013	204	Isoprenylcysteine carboxyl methyltransferase	chr5	0.51	3.35	16.61	1.7e-03	4.2e-03
GL50803_11771	177	Hypothetical protein	chr2	0.51	4.95	25.20	3.4e-04	1.1e-03
GL50803_16779	298	Cathepsin B	chr4	0.51	11.86	12.15	4.8e-03	1.0e-02
GL50803_16495	414	Phosphatidylserine decarboxylase proenzyme	chr1	0.51	7.58	66.11	4.2e-06	4.4e-05
GL50803_61641	268	Ankyrin repeat protein 1	chr1	0.51	3.37	9.92	8.8e-03	1.7e-02
GL50803_2362	492	Hypothetical protein	chr4	0.51	6.27	20.46	7.8e-04	2.2e-03
GL50803_16044	124	Ribosomal L22e	chr5	0.51	9.55	19.87	8.7e-04	2.4e-03
GL50803_101805	742	High cysteine membrane protein Group 1	chr1	0.51	7.54	22.27	5.6e-04	1.7e-03
GL50803_102961	668	ENC6 protein	chr2	0.51	7.36	60.56	6.5e-06	5.8e-05
GL50803_13889	193	Maf-like protein yhdE	chr4	0.51	4.42	25.17	3.4e-04	1.1e-03
GL50803_8350	617	Kinase, NEK	chr2	0.51	7.07	44.07	3.0e-05	1.7e-04
GL50803_28703	166	Hypothetical protein	chr5	0.51	5.54	23.23	4.7e-04	1.5e-03
GL50803_15017	444	Hypothetical protein	chr3	0.51	5.41	40.27	4.5e-05	2.3e-04
GL50803_8963	585	Hypothetical protein	chr1	0.51	7.49	54.78	1.1e-05	8.1e-05
GL50803_6441	562	Ser/Thr protein phosphatase PP1-1	chr3	0.51	5.41	41.52	3.9e-05	2.1e-04
GL50803_13903	735	Hypothetical protein	chr5	0.51	7.59	45.90	2.5e-05	1.5e-04
GL50803_8903	254	Copine I	chr1	0.50	8.16	12.57	4.3e-03	9.4e-03
GL50803_15983	542	Prolyl-tRNA synthetase	chr4	0.50	8.64	37.86	6.0e-05	2.9e-04
GL50803_17036	409	SET domain-containing protein	chr2	0.50	6.07	33.92	9.7e-05	4.2e-04
GL50803_11247	197	Ribosomal protein L13a	chr4	0.50	10.15	12.23	4.7e-03	1.0e-02
GL50803_14107	1098	Hypothetical protein	chr2	0.50	6.61	39.62	4.9e-05	2.5e-04
GL50803_25238	685	High cysteine membrane protein	chr5	0.50	8.22	39.35	5.0e-05	2.5e-04
GL50803_4498	735	Cleavage and polyadenylation specificity factor	chr2	0.50	7.75	63.59	5.1e-06	5.0e-05
GL50803_13360	486	Ankyrin repeat protein 1	chr4	0.50	5.50	19.75	8.9e-04	2.5e-03
GL50803_6448	234	Hypothetical protein	chr4	0.50	6.79	8.52	1.3e-02	2.4e-02
GL50803_16311	421	Centromere/microtubule binding protein CBF5	chr5	0.50	7.33	24.69	3.7e-04	1.2e-03
GL50803_8916	607	Signal recognition particle	chr5	0.50	7.31	43.40	3.2e-05	1.8e-04
GL50803_2796	570	Kinase, STE STE20	chr1	0.50	6.63	44.90	2.7e-05	1.6e-04
GL50803_10315	222	Qb-SNARE 5	chr3	0.50	5.76	33.16	1.1e-04	4.6e-04
GL50803_38394	651	Ankyrin repeat protein 1	chr3	0.50	7.00	54.06	1.1e-05	8.5e-05
GL50803_5648	888	Hypothetical protein	chr5	0.50	7.22	35.38	8.1e-05	3.7e-04
GL50803_5249	290	Biglycan	chr4	0.50	5.34	24.71	3.7e-04	1.2e-03
GL50803_1713	252	Ankyrin repeat protein 1	chr2	0.50	6.70	33.68	1.0e-04	4.3e-04
GL50803_12119	95	SnRNP Sm-like protein, putative	chr5	0.50	3.02	16.09	1.9e-03	4.6e-03
GL50803_16431	196	Ribosomal protein L19	chr2	0.50	10.19	18.97	1.0e-03	2.8e-03
GL50803_113433	442	Hypothetical protein	chr2	0.50	5.17	6.97	2.2e-02	3.8e-02
GL50803_4368	177	Ankyrin repeat protein 1	chr3	0.50	5.06	38.49	5.5e-05	2.7e-04
GL50803_6331	117	Hypothetical protein	chr2	0.50	3.98	21.25	6.7e-04	2.0e-03
GL50803_6179	78	SnRNP Sm-like protein, putative	chr5	0.50	4.59	11.72	5.4e-03	1.1e-02
GL50803_10291	1139	Hypothetical protein	chr4	0.50	6.76	32.67	1.1e-04	4.8e-04
GL50803_22439	582	Hypothetical protein	chr1	0.50	4.60	25.34	3.3e-04	1.1e-03
GL50803_10679	140	Double-stranded DNA-binding domain-containing protein	chr2	0.50	3.89	24.08	4.1e-04	1.3e-03
GL50803_5489	536	Kinase, NEK	chr3	0.50	9.46	8.32	1.4e-02	2.6e-02
GL50803_23884	825	Hypothetical protein	chr3	0.50	6.13	18.21	1.2e-03	3.2e-03
GL50803_16232	660	PHD-zinc-finger like domain-containing protein	chr5	0.50	7.43	32.08	1.2e-04	5.1e-04
GL50803_14834	654	Ankyrin repeat protein 1	chr3	0.50	6.27	39.95	4.7e-05	2.4e-04
GL50803_16823	322	Non ATPase subunit MPR1 of 26S proteasome	chr4	0.50	7.00	24.72	3.7e-04	1.2e-03
GL50803_16049	686	Kinase, NEK	chr5	0.50	6.14	31.88	1.3e-04	5.2e-04
GL50803_15472	186	Vacuolar protein sorting 46a	chr5	0.50	7.01	27.59	2.4e-04	8.4e-04
GL50803_114216	1614	Hypothetical protein	chr2	0.50	9.06	33.80	9.9e-05	4.3e-04
GL50803_86934	308	Kinase, NEK	chr4	0.49	4.89	14.75	2.5e-03	6.0e-03
GL50803_17590	606	Hypothetical protein	chr4	0.49	8.10	33.64	1.0e-04	4.4e-04
GL50803_14525	344	Hypothetical protein	chr5	0.49	5.95	34.24	9.3e-05	4.1e-04
GL50803_12820	177	ABC transporter family protein	chr2	0.49	5.34	15.30	2.2e-03	5.4e-03
GL50803_8125	925	Hypothetical protein	chr5	0.49	7.77	48.03	2.0e-05	1.3e-04
GL50803_17427	578	CDP-diacylglycerol--serine O-phosphatidyltransferase	chr4	0.49	7.79	56.18	9.4e-06	7.5e-05
GL50803_89347	2076	DNA-directed RNA polymerase II largest subunit RPB1	chr1	0.49	8.32	19.27	9.8e-04	2.7e-03
GL50803_23496	2142	DNA-directed RNA polymerase	chr5	0.49	7.52	20.48	7.8e-04	2.2e-03
GL50803_17163	168	Peptidyl-prolyl cis-trans isomerase B	chr1	0.49	10.48	26.69	2.7e-04	9.4e-04
GL50803_32697	686	Methyltransferase domain-containing protein	chr4	0.49	6.51	10.33	7.8e-03	1.5e-02
GL50803_28856	153	Hypothetical protein	chr4	0.49	4.12	11.85	5.2e-03	1.1e-02
GL50803_60562	2109	Hypothetical protein	chr4	0.49	8.94	29.76	1.7e-04	6.6e-04
GL50803_7799	296	Alpha-4 giardin	chr3	0.49	7.40	45.90	2.5e-05	1.5e-04
GL50803_8731	209	Zinc finger domain-containing protein	chr5	0.49	7.35	30.53	1.5e-04	6.0e-04
GL50803_17330	158	Hypothetical protein	chr1	0.49	5.13	37.52	6.2e-05	2.9e-04
GL50803_15104	694	Sec1, putative	chr5	0.49	6.45	38.65	5.4e-05	2.7e-04
GL50803_8348	198	Hypothetical protein	chr2	0.49	4.43	18.28	1.2e-03	3.2e-03
GL50803_37907	116	Signal recognition particle 19 kDa protein	chr1	0.49	4.39	13.92	3.1e-03	7.1e-03
GL50803_7825	199	Hypothetical protein	chr1	0.49	6.90	45.33	2.6e-05	1.5e-04
GL50803_16180	370	Protein phosphatase methylesterase-1	chr4	0.49	7.59	23.88	4.3e-04	1.4e-03
GL50803_8250	158	RNA recognition motif-containing protein	chr1	0.49	6.53	7.97	1.6e-02	2.8e-02
GL50803_16988	278	Kinase, NEK	chr3	0.49	2.89	7.07	2.2e-02	3.7e-02
GL50803_27694	136	Putative zinc finger motif, C2HC5-type domain-containing protein	chr4	0.49	4.95	31.53	1.3e-04	5.4e-04
GL50803_91099	1374	High cysteine membrane protein Group 2	chr3	0.48	7.34	19.96	8.6e-04	2.4e-03
GL50803_23064	2590	DNA polymerase epsilon, catalytic subunit	chr4	0.48	7.04	39.35	5.0e-05	2.5e-04
GL50803_16126	315	Hypothetical protein	chr5	0.48	5.30	24.51	3.8e-04	1.2e-03
GL50803_4950	188	Hypothetical protein	chr5	0.48	6.49	46.79	2.3e-05	1.4e-04
GL50803_16122	1401	Kinase, NEK	chr3	0.48	7.43	14.11	2.9e-03	6.8e-03
GL50803_1657	105	Translation initiation factor	chr5	0.48	6.39	23.28	4.7e-04	1.5e-03
GL50803_6035	191	Ankyrin repeat protein 1	chr4	0.48	3.50	13.38	3.5e-03	7.9e-03
GL50803_5890	106	Hypothetical protein	chr1	0.48	6.12	18.39	1.2e-03	3.1e-03
GL50803_4125	476	Transcription factor IIIB 70 kDa subunit BRF	chr2	0.48	4.77	18.52	1.1e-03	3.0e-03
GL50803_17464	167	Qb-SNARE 2	chr5	0.48	2.34	11.42	5.8e-03	1.2e-02
GL50803_10139	439	Hypothetical protein	chr4	0.48	5.81	18.91	1.0e-03	2.9e-03
GL50803_16652	154	Ribosomal protein S13	chr5	0.48	9.72	23.08	4.9e-04	1.5e-03
GL50803_6436	230	Guanine phosphoribosyltransferase	chr3	0.48	6.84	20.25	8.1e-04	2.3e-03
GL50803_29708	115	Hypothetical protein	chr4	0.48	4.86	18.67	1.1e-03	3.0e-03
GL50803_10367	132	Ribosomal protein S24	chr4	0.48	9.26	10.84	6.8e-03	1.4e-02
GL50803_96779	413	Hypothetical protein	chr2	0.48	5.42	12.92	3.9e-03	8.7e-03
GL50803_15046	135	Ribosomal protein L26	chr4	0.48	10.15	12.42	4.5e-03	9.7e-03
GL50803_6581	353	Hypothetical protein	chr1	0.48	6.47	32.93	1.1e-04	4.7e-04
GL50803_2825	122	Ribosomal protein L7Ae	chr4	0.48	6.95	46.82	2.2e-05	1.4e-04
GL50803_10901	174	Hypothetical protein	chr5	0.48	5.45	25.91	3.1e-04	1.0e-03
GL50803_23492	721	Ankyrin repeat protein 1	chr5	0.48	8.10	10.31	7.9e-03	1.5e-02
GL50803_5603	960	Coatomer gamma subunit	chr2	0.48	8.38	41.49	3.9e-05	2.1e-04
GL50803_17316	553	Inorganic polyphosphate/ATP-NAD kinase, putative	chr3	0.48	7.20	26.67	2.7e-04	9.4e-04
GL50803_5604	131	NAC domain-containing protein	chr2	0.48	8.76	12.08	4.9e-03	1.0e-02
GL50803_8123	312	Hypothetical protein	chr5	0.48	6.32	44.51	2.8e-05	1.6e-04
GL50803_16639	579	Histone acetyltransferase Elp3	chr1	0.47	6.83	25.45	3.3e-04	1.1e-03
GL50803_16214	927	DNA replication licensing factor MCM3	chr2	0.47	6.96	17.41	1.4e-03	3.7e-03
GL50803_25011	190	RNA-binding protein	chr5	0.47	5.04	29.06	1.9e-04	7.1e-04
GL50803_8218	972	Kinase, NEK	chr3	0.47	7.56	40.89	4.2e-05	2.2e-04
GL50803_134441	131	Hypothetical protein	chr5	0.47	4.21	12.58	4.3e-03	9.3e-03
GL50803_60606	114	Hypothetical protein	chr4	0.47	4.23	9.76	9.2e-03	1.8e-02
GL50803_61043	495	Hypothetical protein	chr3	0.47	5.96	23.40	4.6e-04	1.5e-03
GL50803_16810	675	DNA-directed DNA polymerase	chr5	0.47	7.36	52.58	1.3e-05	9.2e-05
GL50803_17549	1199	Hypothetical protein	chr5	0.47	7.78	41.29	4.0e-05	2.1e-04
GL50803_7234	379	Hypothetical protein	chr5	0.47	8.13	40.38	4.5e-05	2.3e-04
GL50803_7081	323	Hypothetical protein	chr4	0.47	6.64	18.30	1.2e-03	3.2e-03
GL50803_4046	122	Hypothetical protein	chr4	0.47	4.67	22.87	5.1e-04	1.6e-03
GL50803_17368	2294	Kinase, ULK	chr4	0.47	8.54	35.68	7.8e-05	3.6e-04
GL50803_11566	266	Hypothetical protein	chr3	0.47	6.66	46.41	2.3e-05	1.4e-04
GL50803_13924	197	Hypothetical protein	chr4	0.47	6.35	21.98	5.9e-04	1.8e-03
GL50803_114778	269	Hypothetical protein	chr5	0.47	7.37	17.70	1.3e-03	3.5e-03
GL50803_50391	1949	VSP	chr1	0.47	4.61	10.29	7.9e-03	1.6e-02
GL50803_3171	164	Ubiquitin-conjugating enzyme E2 G1	chr2	0.47	5.54	13.44	3.5e-03	7.8e-03
GL50803_60083	339	Kinase, NEK	chr5	0.46	7.02	23.85	4.3e-04	1.4e-03
GL50803_40904	967	Kinase, NEK	chr3	0.46	6.70	38.44	5.6e-05	2.7e-04
GL50803_27293	402	Hypothetical protein	chr5	0.46	6.11	42.90	3.4e-05	1.9e-04
GL50803_112846	1095	Kinesin-3	chr4	0.46	9.92	26.78	2.7e-04	9.3e-04
GL50803_10013	220	Qc-SNARE 3	chr3	0.46	6.87	20.17	8.2e-04	2.3e-03
GL50803_34094	167	Hypothetical protein	chr4	0.46	6.87	22.93	5.0e-04	1.6e-03
GL50803_14975	553	Phosphatidylinositol-glycan biosynthesis, class O protein	chr4	0.46	7.03	52.68	1.3e-05	9.2e-05
GL50803_4843	561	Ankyrin repeat protein 2	chr4	0.46	6.54	27.69	2.3e-04	8.4e-04
GL50803_10091	142	Ribosomal protein L23	chr5	0.46	9.81	21.79	6.1e-04	1.8e-03
GL50803_61578	683	Kinase, NEK	chr1	0.46	8.06	25.88	3.1e-04	1.0e-03
GL50803_101594	1059	CCAAT-box-binding transcription factor	chr2	0.46	7.77	17.51	1.4e-03	3.6e-03
GL50803_33232	247	GARP-like protein 4	chr1	0.46	6.87	13.81	3.2e-03	7.2e-03
GL50803_8691	350	tRNA (adenine57-N1/adenine58-N1)-methyltransferase catalytic subunit	chr4	0.46	7.11	18.48	1.1e-03	3.1e-03
GL50803_102647	860	Sodium/hydrogen exchanger 3	chr4	0.46	6.94	31.45	1.3e-04	5.5e-04
GL50803_8608	970	Hypothetical protein	chr3	0.46	7.43	16.11	1.9e-03	4.6e-03
GL50803_38275	639	Hypothetical protein	chr3	0.46	7.74	24.88	3.6e-04	1.2e-03
GL50803_112208	596	VSP with INR	chr1	0.46	1.79	7.05	2.2e-02	3.7e-02
GL50803_112076	1697	Kinase, CDC7	chr3	0.46	10.35	22.43	5.4e-04	1.7e-03
GL50803_23439	84	TM2 domain-containing protein	chr1	0.45	4.03	14.06	3.0e-03	6.9e-03
GL50803_13775	84	Hypothetical protein	chr4	0.45	5.00	22.53	5.4e-04	1.7e-03
GL50803_4708	486	Hypothetical protein	chr3	0.45	6.50	29.78	1.7e-04	6.6e-04
GL50803_9162	302	Nuclear LIM interactor-interacting factor 1	chr5	0.45	5.85	17.00	1.5e-03	3.9e-03
GL50803_101496	398	VSP	chr5	0.45	6.66	25.13	3.5e-04	1.1e-03
GL50803_95406	696	Hypothetical protein	chr4	0.45	7.23	16.01	1.9e-03	4.7e-03
GL50803_13998	695	Threonyl-tRNA synthetase	chr5	0.45	8.21	10.96	6.6e-03	1.3e-02
GL50803_137691	209	High cysteine membrane protein	chr1	0.45	4.57	18.54	1.1e-03	3.0e-03
GL50803_8189	459	Ubiquitin carboxyl-terminal hydrolase 14	chr3	0.45	6.69	16.08	1.9e-03	4.6e-03
GL50803_40995	419	IFT complex B	chr4	0.45	6.01	13.77	3.2e-03	7.3e-03
GL50803_15987	338	Lysophosphatidylcholine acyltransferase	chr5	0.45	6.66	16.29	1.8e-03	4.5e-03
GL50803_16567	647	Protein phosphatase PP2A regulatory subunit A	chr4	0.45	8.23	19.91	8.6e-04	2.4e-03
GL50803_14787	711	Type II inositol-1,4,5-trisphosphate 5-phosphatase	chr2	0.45	8.56	33.76	9.9e-05	4.3e-04
GL50803_24980	520	Hypothetical protein	chr3	0.45	6.03	27.74	2.3e-04	8.3e-04
GL50803_42008	750	Hypothetical protein	chr5	0.45	7.61	42.99	3.3e-05	1.9e-04
GL50803_91504	4893	Hypothetical protein	chr5	0.45	8.34	17.61	1.4e-03	3.5e-03
GL50803_11556	1000	Hypothetical protein	chr3	0.45	7.24	44.95	2.7e-05	1.6e-04
GL50803_2201	243	Hypothetical protein	chr1	0.45	7.47	13.96	3.1e-03	7.0e-03
GL50803_7233	432	Hypothetical protein	chr5	0.45	5.87	31.02	1.4e-04	5.7e-04
GL50803_3869	271	Qa-SNARE 2	chr4	0.44	4.74	19.68	9.0e-04	2.5e-03
GL50803_9803	348	La ribonucleoprotein, putative	chr5	0.44	6.06	30.64	1.5e-04	5.9e-04
GL50803_6015	323	Hypothetical protein	chr4	0.44	5.40	33.87	9.8e-05	4.2e-04
GL50803_91643	1339	26S proteasome regulatory subunit, putative	chr1	0.44	9.17	27.24	2.5e-04	8.8e-04
GL50803_17203	363	SacB	chr5	0.44	5.90	8.50	1.3e-02	2.4e-02
GL50803_12953	187	Hypothetical protein	chr3	0.44	4.65	19.39	9.6e-04	2.6e-03
GL50803_31331	112	Hypothetical protein	chr4	0.44	4.33	13.39	3.5e-03	7.9e-03
GL50803_21924	671	Kinase, NEK	chr4	0.44	6.51	38.70	5.4e-05	2.7e-04
GL50803_4365	501	26S protease regulatory subunit 6A	chr5	0.44	8.19	25.79	3.1e-04	1.1e-03
GL50803_11950	179	Ribosomal protein L18	chr4	0.44	10.25	12.44	4.5e-03	9.6e-03
GL50803_5247	159	Hypothetical protein	chr4	0.44	4.62	12.94	3.9e-03	8.7e-03
GL50803_41569	239	Hypothetical protein	chr4	0.44	4.17	14.56	2.7e-03	6.2e-03
GL50803_7982	385	UDP-glucose 4-epimerase	chr3	0.44	6.23	35.21	8.2e-05	3.7e-04
GL50803_9004	114	Hypothetical protein	chr3	0.44	5.62	24.48	3.8e-04	1.2e-03
GL50803_94662	617	Ankyrin repeat protein 2	chr4	0.44	6.22	24.94	3.6e-04	1.2e-03
GL50803_10444	233	Hypothetical protein	chr1	0.44	4.31	21.33	6.6e-04	2.0e-03
GL50803_91761	584	Sec1, putative	chr2	0.44	7.25	29.54	1.8e-04	6.7e-04
GL50803_16747	772	Rrm3p helicase	chr5	0.44	5.56	11.29	6.0e-03	1.2e-02
GL50803_111987	223	Ankyrin repeat protein 1	chr5	0.44	8.33	26.99	2.6e-04	9.0e-04
GL50803_17109	1088	Hypothetical protein	chr5	0.44	8.25	12.92	3.9e-03	8.7e-03
GL50803_26894	142	VSP	chr5	0.44	5.55	17.21	1.5e-03	3.8e-03
GL50803_2710	123	Trm112p-like protein	chr5	0.44	4.46	15.32	2.2e-03	5.4e-03
GL50803_4532	1155	Hypothetical protein	chr4	0.44	6.74	26.46	2.8e-04	9.7e-04
GL50803_3042	568	Hybrid cluster protein	chr3	0.44	10.34	22.83	5.1e-04	1.6e-03
GL50803_13576	98	Hypothetical protein	chr4	0.44	6.69	18.46	1.1e-03	3.1e-03
GL50803_17244	225	Ribosomal protein L7a	chr3	0.44	10.68	16.32	1.8e-03	4.4e-03
GL50803_8560	151	Hypothetical protein	chr5	0.44	8.11	24.40	3.9e-04	1.3e-03
GL50803_15342	470	Hypothetical protein	chr5	0.44	6.05	38.95	5.2e-05	2.6e-04
GL50803_14310	130	RNA polymerase Rpb4	chr2	0.44	5.93	24.88	3.6e-04	1.2e-03
GL50803_10569	505	KRI1-like family protein	chr1	0.43	6.00	16.09	1.9e-03	4.6e-03
GL50803_14938	182	Ribosomal protein L12	chr2	0.43	10.31	8.97	1.2e-02	2.2e-02
GL50803_10196	164	Hypothetical protein	chr1	0.43	7.06	33.65	1.0e-04	4.4e-04
GL50803_34050	1471	AAA domain-containing protein	chr3	0.43	7.67	41.42	4.0e-05	2.1e-04
GL50803_11305	203	Hypothetical protein	chr4	0.43	4.79	12.77	4.1e-03	9.0e-03
GL50803_11204	520	Rab-GTPase-TBC domain-containing protein	chr5	0.43	4.95	28.49	2.1e-04	7.6e-04
GL50803_4263	1178	Hypothetical protein	chr5	0.43	6.26	14.52	2.7e-03	6.3e-03
GL50803_102858	1108	DNA helicase	chr2	0.43	3.95	6.10	3.0e-02	4.9e-02
GL50803_112693	1431	VSP	chr5	0.43	3.90	10.71	7.0e-03	1.4e-02
GL50803_17216	834	Kinase, NEK	chr4	0.43	7.43	15.01	2.4e-03	5.7e-03
GL50803_2366	419	Hypothetical protein	chr5	0.43	6.06	14.74	2.5e-03	6.0e-03
GL50803_16980	3049	Hypothetical protein	chr5	0.43	7.64	14.79	2.5e-03	5.9e-03
GL50803_3861	408	Alcohol dehydrogenase 3	chr3	0.43	9.55	23.98	4.2e-04	1.3e-03
GL50803_32398	565	Protein phosphatase PP2A regulatory subunit B	chr1	0.43	6.61	34.86	8.6e-05	3.8e-04
GL50803_17104	201	Hypothetical protein	chr5	0.43	4.25	10.23	8.1e-03	1.6e-02
GL50803_4985	142	Hypothetical protein	chr3	0.43	4.38	11.00	6.5e-03	1.3e-02
GL50803_61458	369	Solute carrier family 35	chr1	0.43	5.63	23.64	4.4e-04	1.4e-03
GL50803_13103	228	Transcription elongation factor Elf1 like protein	chr5	0.43	7.65	26.50	2.8e-04	9.6e-04
GL50803_7309	293	Qa-SNARE 1	chr4	0.43	7.69	28.53	2.0e-04	7.5e-04
GL50803_9529	313	Palmitoyltransferase	chr4	0.43	5.65	36.15	7.3e-05	3.4e-04
GL50803_3209	209	Proteasome subunit beta type 2	chr4	0.43	6.07	21.19	6.8e-04	2.0e-03
GL50803_11099	886	Ankyrin repeat protein 1	chr5	0.43	6.50	28.05	2.2e-04	8.0e-04
GL50803_16746	615	Hypothetical protein	chr5	0.43	4.52	10.90	6.7e-03	1.3e-02
GL50803_113303	804	Cathepsin B-like cysteine proteinase	chr5	0.43	5.34	8.05	1.6e-02	2.8e-02
GL50803_13310	321	Hypothetical protein	chr1	0.43	6.45	15.88	2.0e-03	4.8e-03
GL50803_16773	791	Sec1 family protein	chr4	0.43	7.67	22.12	5.8e-04	1.8e-03
GL50803_10675	789	Noc2p family protein	chr2	0.43	6.40	23.49	4.5e-04	1.4e-03
GL50803_16266	404	Hypothetical protein	chr5	0.43	6.83	10.40	7.7e-03	1.5e-02
GL50803_16392	730	Kinase	chr3	0.43	5.59	28.69	2.0e-04	7.4e-04
GL50803_3449	860	Kinase, NEK	chr3	0.43	7.61	40.58	4.4e-05	2.3e-04
GL50803_13164	147	Hypothetical protein	chr4	0.43	4.62	9.98	8.6e-03	1.7e-02
GL50803_19867	129	Trm112p-like protein	chr4	0.43	3.45	10.12	8.3e-03	1.6e-02
GL50803_2351	318	Ankyrin repeat protein 2	chr1	0.43	6.78	21.90	6.0e-04	1.8e-03
GL50803_10802	1181	Hypothetical protein	chr2	0.43	7.48	26.71	2.7e-04	9.4e-04
GL50803_4554	598	Hypothetical protein	chr5	0.43	5.17	8.74	1.3e-02	2.3e-02
GL50803_137680	517	Cathepsin L-like protease	chr5	0.43	8.41	32.99	1.1e-04	4.7e-04
GL50803_15062	368	Hypothetical protein	chr1	0.42	6.95	25.04	3.5e-04	1.2e-03
GL50803_10428	210	Ribosomal protein L10	chr4	0.42	10.46	15.24	2.3e-03	5.4e-03
GL50803_13000	351	Vacuolar ATP synthase subunit d	chr2	0.42	8.27	17.48	1.4e-03	3.6e-03
GL50803_12057	892	Spc97/Spc98 family protein	chr4	0.42	5.78	24.08	4.1e-04	1.3e-03
GL50803_29307	450	UTP-glucose-1-phosphate uridylyltransferase	chr4	0.42	8.46	16.84	1.6e-03	4.1e-03
GL50803_17422	229	RNA polymerase I subunit A43	chr4	0.42	5.97	33.61	1.0e-04	4.4e-04
GL50803_16251	706	Kinase, NEK	chr3	0.42	6.14	14.28	2.8e-03	6.6e-03
GL50803_9239	268	Nif3-related protein	chr5	0.42	5.59	27.27	2.5e-04	8.7e-04
GL50803_17054	326	Acidic ribosomal protein P0	chr5	0.42	11.51	13.92	3.1e-03	7.1e-03
GL50803_10256	198	Hypothetical protein	chr1	0.42	6.01	15.28	2.3e-03	5.4e-03
GL50803_13104	350	DNA repair protein RAD51	chr5	0.42	5.79	32.17	1.2e-04	5.1e-04
GL50803_1656	486	Kinase, STE STE11	chr5	0.42	7.69	14.85	2.5e-03	5.9e-03
GL50803_8074	691	Manganese-dependent inorganic pyrophosphatase, putative	chr5	0.42	9.26	13.22	3.7e-03	8.2e-03
GL50803_60531	437	Transmembrane domain-containing protein	chr5	0.42	6.82	31.18	1.4e-04	5.6e-04
GL50803_15045	249	Hypothetical protein	chr4	0.42	6.22	19.81	8.8e-04	2.5e-03
GL50803_17037	254	Hypothetical protein	chr2	0.42	7.28	27.08	2.5e-04	9.0e-04
GL50803_16298	137	Ribosomal protein S27a	chr5	0.42	8.97	17.10	1.5e-03	3.9e-03
GL50803_5981	1168	Hypothetical protein	chr1	0.42	7.22	30.89	1.5e-04	5.8e-04
GL50803_17256	204	Hypothetical protein	chr4	0.42	5.43	11.22	6.1e-03	1.3e-02
GL50803_10330	257	Tenascin-like protein	chr3	0.42	10.28	11.77	5.3e-03	1.1e-02
GL50803_17439	1918	Hypothetical protein	chr4	0.42	7.99	36.99	6.6e-05	3.1e-04
GL50803_17340	479	Hypothetical protein	chr1	0.42	5.49	29.91	1.7e-04	6.5e-04
GL50803_10529	425	TPR_1 Tetratricopeptide repeat protein	chr5	0.41	6.26	22.04	5.8e-04	1.8e-03
GL50803_91480	1712	STU2-like protein	chr5	0.41	8.78	19.48	9.4e-04	2.6e-03
GL50803_9382	399	Protein farnesyltransferase subunit beta	chr2	0.41	6.74	20.05	8.4e-04	2.4e-03
GL50803_10161	853	Hypothetical protein	chr3	0.41	7.44	7.69	1.8e-02	3.1e-02
GL50803_13452	1304	Regulator of nonsense transcripts 1-like protein	chr4	0.41	8.41	26.94	2.6e-04	9.1e-04
GL50803_112113	681	VSP	chr1	0.41	2.79	8.83	1.2e-02	2.2e-02
GL50803_7285	91	Hypothetical protein	chr4	0.41	3.54	7.25	2.0e-02	3.5e-02
GL50803_103205	1270	Hypothetical protein	chr1	0.41	7.67	21.11	6.9e-04	2.0e-03
GL50803_91295	769	Solute carrier family protein	chr4	0.41	7.53	16.89	1.6e-03	4.0e-03
GL50803_13007	467	Zinc finger domain-containing protein	chr4	0.41	6.94	35.59	7.9e-05	3.6e-04
GL50803_7522	410	Eukaryotic initiation factor 5C	chr1	0.41	8.29	19.06	1.0e-03	2.8e-03
GL50803_11384	899	DNA helicase	chr2	0.41	7.31	27.16	2.5e-04	8.9e-04
GL50803_9117	460	cAMP-dependent protein kinase regulatory chain	chr5	0.41	7.91	24.35	3.9e-04	1.3e-03
GL50803_14223	302	Kinase, NEK	chr5	0.41	6.28	34.02	9.6e-05	4.2e-04
GL50803_9367	813	Hypothetical protein	chr4	0.41	5.59	20.13	8.3e-04	2.4e-03
GL50803_13661	350	Eukaryotic translation initiation factor 3 subunit 2	chr5	0.41	7.28	12.05	4.9e-03	1.0e-02
GL50803_7597	510	Hypothetical protein	chr4	0.41	4.20	10.88	6.7e-03	1.4e-02
GL50803_19003	102	Ribosomal protein L24A	chr5	0.41	8.77	11.33	5.9e-03	1.2e-02
GL50803_10606	260	CCR4-NOT transcription complex, subunit 7	chr5	0.41	5.22	21.83	6.1e-04	1.8e-03
GL50803_15598	179	Vacuolar ATP synthase 16 kDa proteolipid subunit	chr4	0.41	6.44	18.04	1.2e-03	3.3e-03
GL50803_6583	93	Hypothetical protein	chr1	0.41	5.98	25.18	3.4e-04	1.1e-03
GL50803_15573	698	Hypothetical protein	chr4	0.41	7.07	26.43	2.8e-04	9.7e-04
GL50803_9118	348	Hypothetical protein	chr5	0.41	6.44	14.00	3.0e-03	7.0e-03
GL50803_60760	106	IQ calmodulin-binding motif-containing protein	chr4	0.41	3.18	12.97	3.9e-03	8.6e-03
GL50803_28069	94	Hypothetical protein	chr1	0.41	3.62	14.95	2.4e-03	5.8e-03
GL50803_21603	478	Ankyrin repeat protein 1	chr3	0.41	6.18	20.44	7.8e-04	2.2e-03
GL50803_137608	531	VSP with INR	chr4	0.41	6.81	10.22	8.1e-03	1.6e-02
GL50803_15559	448	PHD finger protein 15	chr3	0.41	5.82	19.40	9.5e-04	2.6e-03
GL50803_5742	318	Hypothetical protein	chr4	0.41	3.83	12.37	4.5e-03	9.8e-03
GL50803_2750	182	Fcf1 pre-rRNA processing protein	chr2	0.41	6.58	32.34	1.2e-04	5.0e-04
GL50803_6672	447	Ankyrin repeat protein 1	chr5	0.41	6.21	23.36	4.6e-04	1.5e-03
GL50803_11755	260	Ribosomal protein S8e	chr2	0.41	6.22	30.24	1.6e-04	6.2e-04
GL50803_15954	694	Hypothetical protein	chr2	0.41	7.86	34.45	9.1e-05	4.0e-04
GL50803_23756	422	E2F/DP family winged-helix DNA-binding domain-containing protein	chr4	0.41	7.17	25.74	3.1e-04	1.1e-03
GL50803_15546	261	Translation initiation factor eIF3 subunit	chr1	0.41	7.04	20.60	7.6e-04	2.2e-03
GL50803_17091	227	Exosome complex exonuclease, putative	chr3	0.41	7.08	23.64	4.4e-04	1.4e-03
GL50803_11248	266	Hypothetical protein	chr4	0.40	5.82	19.31	9.7e-04	2.7e-03
GL50803_24512	266	Neurogenic locus notch-like protein	chr4	0.40	6.97	19.11	1.0e-03	2.8e-03
GL50803_112305	825	High cysteine membrane protein VSP-like	chr2	0.40	5.23	11.54	5.6e-03	1.2e-02
GL50803_17285	1095	Ankyrin repeat protein 1	chr5	0.40	8.08	15.05	2.4e-03	5.6e-03
GL50803_41451	3901	Hypothetical protein	chr5	0.40	7.55	18.03	1.2e-03	3.3e-03
GL50803_5665	127	Ubiquitin/Ribosomal protein L40e	chr1	0.40	9.33	16.64	1.7e-03	4.2e-03
GL50803_7807	558	WD40 repeat protein	chr3	0.40	7.43	17.42	1.4e-03	3.7e-03
GL50803_13475	8035	Axoneme-associated protein GASP-180	chr5	0.40	5.89	7.90	1.6e-02	2.9e-02
GL50803_60631	184	Helicase conserved C-terminal domain-containing protein	chr4	0.40	5.47	11.54	5.6e-03	1.2e-02
GL50803_6980	539	DNA pol/primase, large sub	chr5	0.40	6.97	26.24	2.9e-04	9.9e-04
GL50803_10698	770	Hypothetical protein	chr4	0.40	9.59	22.57	5.3e-04	1.6e-03
GL50803_20603	106	Cgr1 family protein	chr2	0.40	5.31	12.30	4.6e-03	9.9e-03
GL50803_15514	527	Kinase, STE STE20	chr3	0.40	7.75	18.05	1.2e-03	3.3e-03
GL50803_17190	457	Eukaryotic peptide chain release factor subunit 1	chr3	0.40	8.54	23.22	4.8e-04	1.5e-03
GL50803_17393	326	Nucleotidyl transferase, putative	chr2	0.40	6.57	27.01	2.6e-04	9.0e-04
GL50803_1590	75	Hypothetical protein	chr1	0.40	2.65	7.09	2.1e-02	3.6e-02
GL50803_7990	168	Eukaryotic initiation factor 4E	chr3	0.40	6.06	29.14	1.9e-04	7.0e-04
GL50803_5710	313	Hypothetical protein	chr1	0.40	4.99	16.55	1.7e-03	4.3e-03
GL50803_3598	169	Nup53/35/40-type RNA recognition motif-containing protein	chr1	0.40	4.67	8.39	1.4e-02	2.5e-02
GL50803_14764	391	Ankyrin repeat protein 1	chr4	0.40	7.30	15.63	2.1e-03	5.1e-03
GL50803_3211	458	Hypothetical protein	chr4	0.40	6.18	19.08	1.0e-03	2.8e-03
GL50803_16829	190	Serine/threonine-protein phosphatase 2B regulatory subunit	chr4	0.40	6.34	27.56	2.4e-04	8.5e-04
GL50803_112584	809	High cysteine membrane protein VSP-like	chr5	0.40	6.32	15.91	2.0e-03	4.8e-03
GL50803_15228	130	Ribosomal protein S15A	chr4	0.40	11.75	10.86	6.8e-03	1.4e-02
GL50803_16162	174	Hypothetical protein	chr5	0.40	6.35	16.21	1.8e-03	4.5e-03
GL50803_34684	667	DEAD box RNA helicase Vasa	chr5	0.40	8.07	16.63	1.7e-03	4.2e-03
GL50803_13897	210	MCT-1 protein-like protein	chr5	0.40	7.82	19.64	9.1e-04	2.5e-03
GL50803_15139	173	Hypothetical protein	chr1	0.40	5.31	7.88	1.6e-02	2.9e-02
GL50803_10612	308	Phosphotyrosyl phosphatase activator protein, putative	chr5	0.40	7.50	19.47	9.4e-04	2.6e-03
GL50803_90044	1192	Non-SMC mitotic condensation complex subunit 1	chr3	0.40	5.94	14.42	2.7e-03	6.4e-03
GL50803_16365	1236	Hypothetical protein	chr5	0.39	7.66	33.31	1.1e-04	4.5e-04
GL50803_3021	307	Hypothetical protein	chr4	0.39	7.07	14.51	2.7e-03	6.3e-03
GL50803_8652	444	Hypothetical protein	chr5	0.39	8.63	18.90	1.1e-03	2.9e-03
GL50803_9778	196	Tem-1-like protein	chr4	0.39	7.07	12.86	4.0e-03	8.8e-03
GL50803_16086	251	Ribosomal protein L8	chr5	0.39	10.52	12.93	3.9e-03	8.7e-03
GL50803_12074	532	Hypothetical protein	chr4	0.39	5.07	21.43	6.5e-04	1.9e-03
GL50803_15158	70	High cysteine protein	chr1	0.39	5.10	9.99	8.6e-03	1.7e-02
GL50803_2082	286	Kinase, NEK	chr5	0.39	6.11	18.26	1.2e-03	3.2e-03
GL50803_93550	2497	Hypothetical protein	chr4	0.39	9.14	22.28	5.6e-04	1.7e-03
GL50803_13896	339	Serine aminopeptidase	chr5	0.39	7.17	14.80	2.5e-03	5.9e-03
GL50803_10682	268	Hypothetical protein	chr2	0.39	4.73	8.01	1.6e-02	2.8e-02
GL50803_11990	170	Myb-like DNA-binding domain-containing protein	chr1	0.39	6.74	7.23	2.0e-02	3.5e-02
GL50803_3755	193	Hypothetical protein	chr5	0.39	5.76	17.76	1.3e-03	3.5e-03
GL50803_9545	339	Hypothetical protein	chr4	0.39	3.78	15.09	2.3e-03	5.6e-03
GL50803_7760	102	Sentrin	chr5	0.39	6.07	11.64	5.5e-03	1.1e-02
GL50803_8589	702	Suppressor of actin 1	chr2	0.39	7.79	7.84	1.7e-02	2.9e-02
GL50803_102170	252	Hypothetical protein	chr4	0.39	5.84	17.40	1.4e-03	3.7e-03
GL50803_14636	804	Ankyrin repeat protein 1	chr1	0.39	6.83	26.84	2.6e-04	9.2e-04
GL50803_15307	175	Nitroreductase family protein	chr1	0.39	5.80	19.49	9.4e-04	2.6e-03
GL50803_3822	694	Dipeptidyl-peptidase III	chr1	0.39	7.37	24.39	3.9e-04	1.3e-03
GL50803_40692	189	RWD domain-containing protein	chr2	0.39	6.49	33.29	1.1e-04	4.5e-04
GL50803_21233	319	Hypothetical protein	chr5	0.39	5.11	20.04	8.4e-04	2.4e-03
GL50803_16905	585	DinF protein	chr3	0.39	7.05	29.65	1.7e-04	6.6e-04
GL50803_15213	617	Hypothetical protein	chr1	0.39	7.90	37.83	6.0e-05	2.9e-04
GL50803_10766	461	Hypothetical protein	chr4	0.39	5.87	15.13	2.3e-03	5.6e-03
GL50803_13101	271	Hypothetical protein	chr5	0.39	6.17	13.86	3.1e-03	7.2e-03
GL50803_11604	308	Hypothetical protein	chr4	0.39	6.97	10.64	7.2e-03	1.4e-02
GL50803_30474	682	Ankyrin repeat protein 1	chr1	0.39	7.05	23.65	4.4e-04	1.4e-03
GL50803_4873	132	Hypothetical protein	chr2	0.39	5.68	17.25	1.5e-03	3.8e-03
GL50803_16588	122	Ribosomal protein P2	chr1	0.39	10.01	9.08	1.1e-02	2.1e-02
GL50803_29081	148	Hypothetical protein	chr4	0.39	4.18	16.46	1.7e-03	4.3e-03
GL50803_16390	2703	Ankyrin repeat protein 1	chr3	0.39	7.73	17.79	1.3e-03	3.4e-03
GL50803_15016	1175	Hypothetical protein	chr3	0.39	7.45	34.78	8.7e-05	3.9e-04
GL50803_15404	1056	Glycosaminoglycan polysaccharide lyase, putative	chr2	0.39	7.99	23.11	4.8e-04	1.5e-03
GL50803_102444	221	Ankyrin repeat protein 1	chr5	0.38	8.38	21.46	6.5e-04	1.9e-03
GL50803_16826	497	Kinase, NEK	chr4	0.38	7.14	14.14	2.9e-03	6.8e-03
GL50803_16916	1661	Hypothetical protein	chr5	0.38	11.45	8.84	1.2e-02	2.2e-02
GL50803_10676	714	Hypothetical protein	chr2	0.38	5.57	12.32	4.6e-03	9.8e-03
GL50803_17362	1702	Hypothetical protein	chr4	0.38	8.60	17.17	1.5e-03	3.8e-03
GL50803_14842	316	Dimethyladenosine transferase	chr5	0.38	5.86	12.39	4.5e-03	9.7e-03
GL50803_61105	829	Hypothetical protein	chr3	0.38	7.37	8.73	1.3e-02	2.3e-02
GL50803_15334	1736	Hypothetical protein	chr3	0.38	8.88	20.45	7.8e-04	2.2e-03
GL50803_11359	268	Ribosomal protein S4	chr4	0.38	10.75	13.56	3.4e-03	7.6e-03
GL50803_9779	310	Uridine phosphorylase 1	chr4	0.38	11.21	8.19	1.5e-02	2.7e-02
GL50803_14457	62	Ribosomal protein L29e	chr5	0.38	8.09	8.14	1.5e-02	2.7e-02
GL50803_5142	987	Kinase, NEK	chr5	0.38	7.93	22.27	5.6e-04	1.7e-03
GL50803_112008	225	Ankyrin repeat protein 1	chr4	0.38	3.77	9.87	8.9e-03	1.7e-02
GL50803_9038	618	Nicotinate phosphoribosyltransferase	chr5	0.38	8.46	16.41	1.8e-03	4.4e-03
GL50803_5333	153	Calmodulin	chr5	0.38	8.36	14.73	2.6e-03	6.0e-03
GL50803_10765	704	DNA replication licensing factor MCM7	chr4	0.38	6.52	19.76	8.9e-04	2.5e-03
GL50803_97130	697	Kinase, NEK	chr5	0.38	6.95	20.82	7.3e-04	2.1e-03
GL50803_9210	269	Hypothetical protein	chr5	0.38	5.99	30.86	1.5e-04	5.8e-04
GL50803_101904	615	Serine/Threonine protein phosphatase, putative	chr5	0.38	4.85	20.00	8.5e-04	2.4e-03
GL50803_91252	604	GiOR-1	chr4	0.38	6.09	25.08	3.5e-04	1.2e-03
GL50803_10943	843	Transmembrane domain-containing protein	chr4	0.38	7.64	17.79	1.3e-03	3.4e-03
GL50803_16200	373	Developmentally regulated GTP-binding protein 1	chr2	0.37	7.50	8.65	1.3e-02	2.4e-02
GL50803_11925	232	Hypothetical protein	chr4	0.37	5.85	12.04	4.9e-03	1.0e-02
GL50803_94478	1979	ABC transporter, putative	chr4	0.37	7.00	7.36	1.9e-02	3.4e-02
GL50803_112018	772	Hypothetical protein	chr4	0.37	5.76	7.56	1.8e-02	3.2e-02
GL50803_17168	1354	Hypothetical protein	chr1	0.37	7.53	21.00	7.0e-04	2.1e-03
GL50803_7323	206	Vacuolar protein sorting 24	chr3	0.37	8.47	20.38	7.9e-04	2.3e-03
GL50803_17499	295	Hypothetical protein	chr4	0.37	6.08	17.65	1.4e-03	3.5e-03
GL50803_2906	577	Hypothetical protein	chr5	0.37	6.79	8.75	1.2e-02	2.3e-02
GL50803_14181	693	Spindle pole protein, putative	chr3	0.37	6.16	21.62	6.3e-04	1.9e-03
GL50803_14841	230	Phosphoglycolate phosphatase	chr5	0.37	4.90	9.53	9.9e-03	1.9e-02
GL50803_16860	606	Hypothetical protein	chr2	0.37	6.05	19.16	1.0e-03	2.7e-03
GL50803_9196	297	Kinase, NEK	chr5	0.37	7.95	22.42	5.5e-04	1.7e-03
GL50803_26988	109	Hypothetical protein	chr4	0.37	4.88	10.93	6.6e-03	1.3e-02
GL50803_17165	846	ABC transporter, ATP-binding protein	chr1	0.37	9.37	9.57	9.7e-03	1.9e-02
GL50803_37093	734	VSP	chr5	0.37	6.80	6.45	2.7e-02	4.4e-02
GL50803_113242	344	High cysteine protein	chr5	0.37	5.57	6.92	2.3e-02	3.8e-02
GL50803_3763	151	Protein 21.4	chr4	0.37	6.11	11.52	5.7e-03	1.2e-02
GL50803_21234	495	Hypothetical protein	chr5	0.37	6.40	21.61	6.3e-04	1.9e-03
GL50803_8449	175	Hypothetical protein	chr5	0.37	5.52	6.55	2.6e-02	4.3e-02
GL50803_17547	316	Ribosomal protein L4	chr5	0.37	11.05	9.83	9.0e-03	1.7e-02
GL50803_94927	1065	Kinase, NEK	chr4	0.37	8.29	9.77	9.2e-03	1.8e-02
GL50803_17112	366	U3 small nucleolar ribonucleoprotein protein IMP4, putative	chr5	0.37	6.35	16.86	1.6e-03	4.0e-03
GL50803_114165	804	Cathepsin B-like cysteine proteinase	chr3	0.37	3.37	9.30	1.1e-02	2.0e-02
GL50803_115202	792	High cysteine protein	chr4	0.37	7.53	12.04	4.9e-03	1.0e-02
GL50803_7664	319	Intraflagellar transport protein IFT46/ FAP32	chr2	0.37	8.02	18.94	1.0e-03	2.8e-03
GL50803_9846	366	Hypothetical protein	chr1	0.37	3.92	8.39	1.4e-02	2.5e-02
GL50803_60307	113	Hypothetical protein	chr5	0.37	4.27	6.47	2.7e-02	4.4e-02
GL50803_29774	310	Hypothetical protein	chr3	0.37	6.43	12.42	4.5e-03	9.7e-03
GL50803_102034	978	Kinase, NEK	chr5	0.37	8.43	13.26	3.6e-03	8.1e-03
GL50803_8595	127	VSP	chr2	0.37	5.05	13.89	3.1e-03	7.1e-03
GL50803_50289	938	VSP	chr3	0.36	6.92	17.93	1.3e-03	3.3e-03
GL50803_17174	1903	AMP-binding enzyme	chr1	0.36	6.68	32.87	1.1e-04	4.7e-04
GL50803_15603	261	Hypothetical protein	chr4	0.36	6.74	14.83	2.5e-03	5.9e-03
GL50803_6171	151	Hypothetical protein	chr5	0.36	9.97	7.07	2.1e-02	3.7e-02
GL50803_6335	236	Isopentenyl-diphosphate delta-isomerase 1	chr2	0.36	6.06	21.72	6.2e-04	1.9e-03
GL50803_5867	645	Cysteinyl-tRNA synthetase	chr4	0.36	8.29	20.26	8.1e-04	2.3e-03
GL50803_6226	924	Glycogen phosphorylase	chr5	0.36	10.86	7.62	1.8e-02	3.1e-02
GL50803_16814	263	Hypothetical protein	chr5	0.36	4.64	12.32	4.6e-03	9.8e-03
GL50803_40783	210	Hypothetical protein	chr5	0.36	5.22	13.44	3.5e-03	7.8e-03
GL50803_8242	63	Ribosome biogenesis protein Nop10	chr1	0.36	4.61	12.17	4.8e-03	1.0e-02
GL50803_13948	319	Hypothetical protein	chr5	0.36	8.01	8.94	1.2e-02	2.2e-02
GL50803_d103094	223	Ankyrin repeat protein 1	chr5	0.36	5.98	11.48	5.7e-03	1.2e-02
GL50803_16598	514	Mannose-1-phosphate guanyltransferase	chr2	0.36	6.30	11.38	5.9e-03	1.2e-02
GL50803_17584	208	Hypothetical protein	chr4	0.36	6.15	15.53	2.1e-03	5.1e-03
GL50803_24947	190	Vacuolar protein sorting 46b	chr4	0.36	7.31	8.68	1.3e-02	2.3e-02
GL50803_17369	230	Hypothetical protein	chr4	0.36	2.85	6.60	2.5e-02	4.2e-02
GL50803_3958	316	Hypothetical protein	chr5	0.36	6.38	22.60	5.3e-04	1.6e-03
GL50803_5536	675	Hypothetical protein	chr5	0.36	6.99	26.79	2.7e-04	9.3e-04
GL50803_8102	269	ARID2 protein	chr1	0.36	4.65	11.27	6.0e-03	1.2e-02
GL50803_94653	1172	WD40 repeat protein	chr4	0.36	7.32	20.93	7.1e-04	2.1e-03
GL50803_8471	451	Gp49, putative	chr4	0.35	6.72	12.29	4.6e-03	9.9e-03
GL50803_13995	738	Transcriptional regulator	chr5	0.35	5.89	17.50	1.4e-03	3.6e-03
GL50803_10755	222	Splicing factor 3A subunit 2	chr4	0.35	6.30	23.12	4.8e-04	1.5e-03
GL50803_61590	108	LSM domain-containing protein	chr1	0.35	5.18	6.38	2.7e-02	4.5e-02
GL50803_14289	206	Hypothetical protein	chr3	0.35	3.32	8.66	1.3e-02	2.3e-02
GL50803_15343	427	Hypothetical protein	chr5	0.35	4.90	16.69	1.7e-03	4.2e-03
GL50803_19259	144	Hypothetical protein	chr3	0.35	6.98	21.40	6.5e-04	2.0e-03
GL50803_6535	104	Hypothetical protein	chr5	0.35	4.86	14.69	2.6e-03	6.0e-03
GL50803_103849	1053	Hypothetical protein	chr2	0.35	6.67	29.67	1.7e-04	6.6e-04
GL50803_5534	266	Phospholipid-binding copine family protein	chr5	0.35	6.31	23.28	4.7e-04	1.5e-03
GL50803_7511	194	HAM1 protein	chr1	0.35	5.89	15.59	2.1e-03	5.1e-03
GL50803_93601	572	Hypothetical protein	chr5	0.35	6.36	23.94	4.2e-04	1.3e-03
GL50803_16595	1811	PX domain-containing protein	chr3	0.35	9.98	8.20	1.5e-02	2.7e-02
GL50803_7843	198	Hypothetical protein	chr4	0.35	8.80	8.97	1.2e-02	2.2e-02
GL50803_6615	581	Hypothetical protein	chr3	0.35	6.19	17.38	1.4e-03	3.7e-03
GL50803_15137	214	Hypothetical protein	chr3	0.35	6.59	29.48	1.8e-04	6.7e-04
GL50803_8968	84	Hypothetical protein	chr1	0.35	6.60	16.06	1.9e-03	4.7e-03
GL50803_112258	2222	Sec7 family protein	chr1	0.35	6.99	11.75	5.3e-03	1.1e-02
GL50803_1345	217	Ribosomal protein L10a	chr5	0.35	10.45	11.66	5.4e-03	1.1e-02
GL50803_7130	1271	Hypothetical protein	chr2	0.35	8.41	24.04	4.1e-04	1.3e-03
GL50803_10889	233	Hypothetical protein	chr5	0.35	6.20	12.27	4.6e-03	9.9e-03
GL50803_11434	250	20S proteasome alpha subunit 2	chr5	0.35	6.72	17.97	1.3e-03	3.3e-03
GL50803_8446	502	Hypothetical protein	chr5	0.35	7.42	7.15	2.1e-02	3.6e-02
GL50803_3063	388	Hypothetical protein	chr5	0.35	6.43	25.06	3.5e-04	1.2e-03
GL50803_17541	1616	WD40 repeat protein	chr5	0.35	7.82	32.13	1.2e-04	5.1e-04
GL50803_9183	1904	Hypothetical protein	chr5	0.35	11.92	7.13	2.1e-02	3.6e-02
GL50803_17102	226	Hypothetical protein	chr5	0.35	6.00	17.76	1.3e-03	3.5e-03
GL50803_7766	245	Ribosomal protein SA	chr5	0.35	10.94	9.72	9.3e-03	1.8e-02
GL50803_14509	819	Ubiquitin binding protein, PLAA family protein	chr4	0.35	6.67	29.18	1.9e-04	7.0e-04
GL50803_4954	107	LSM domain-containing protein	chr5	0.35	3.02	8.20	1.5e-02	2.7e-02
GL50803_6170	302	Coatomer delta subunit	chr5	0.35	6.91	16.56	1.7e-03	4.3e-03
GL50803_8509	409	Hypothetical protein	chr2	0.34	6.13	20.55	7.7e-04	2.2e-03
GL50803_17560	619	Kinase, NEK	chr4	0.34	4.14	10.28	8.0e-03	1.6e-02
GL50803_14206	1331	Ankyrin repeat protein 2	chr3	0.34	8.47	24.88	3.6e-04	1.2e-03
GL50803_16427	1769	Hypothetical protein	chr5	0.34	6.69	21.11	6.9e-04	2.0e-03
GL50803_10840	101	DNA-directed RNA polymerases I and III 16 kDa polypeptide	chr1	0.34	5.37	12.30	4.6e-03	9.9e-03
GL50803_10341	338	Ribosomal protein L10e	chr3	0.34	6.33	15.54	2.1e-03	5.1e-03
GL50803_1979	193	Hypothetical protein	chr3	0.34	5.15	12.89	4.0e-03	8.7e-03
GL50803_40817	375	Actin	chr2	0.34	8.47	18.49	1.1e-03	3.1e-03
GL50803_17366	273	NAD(P)H-hydrate epimerase, putative	chr4	0.34	6.48	17.51	1.4e-03	3.6e-03
GL50803_21321	675	High cysteine membrane protein Group 5	chr4	0.34	9.00	9.81	9.1e-03	1.8e-02
GL50803_21330	876	Hypothetical protein	chr4	0.34	6.33	14.94	2.4e-03	5.8e-03
GL50803_8209	265	CCR4-NOT transcription complex, subunit 7	chr3	0.34	5.12	13.13	3.7e-03	8.3e-03
GL50803_137753	1453	Hypothetical protein	chr3	0.34	9.58	13.71	3.2e-03	7.4e-03
GL50803_16678	326	Hypothetical protein	chr1	0.34	6.18	15.88	2.0e-03	4.8e-03
GL50803_9184	776	Transducin	chr5	0.34	7.03	22.37	5.5e-04	1.7e-03
GL50803_16930	1350	Hypothetical protein	chr1	0.34	8.17	16.36	1.8e-03	4.4e-03
GL50803_10255	391	Translation initiation factor eIF-4A, putative	chr1	0.34	9.20	16.65	1.7e-03	4.2e-03
GL50803_6471	254	Hypothetical protein	chr3	0.34	5.75	7.28	2.0e-02	3.4e-02
GL50803_14828	271	alpha/beta hydrolase	chr2	0.34	5.95	21.30	6.7e-04	2.0e-03
GL50803_61626	269	Hypothetical protein	chr1	0.34	5.18	12.70	4.2e-03	9.1e-03
GL50803_17237	174	Hypothetical protein	chr3	0.34	3.71	7.92	1.6e-02	2.9e-02
GL50803_16796	241	TP53 regulating kinase	chr5	0.34	5.12	13.35	3.5e-03	8.0e-03
GL50803_24123	239	Ankyrin repeat protein 1	chr4	0.34	4.90	13.34	3.6e-03	8.0e-03
GL50803_20593	111	TM2 domain-containing protein	chr4	0.34	4.00	12.55	4.3e-03	9.4e-03
GL50803_5822	668	Hypothetical protein	chr5	0.34	6.62	20.76	7.4e-04	2.2e-03
GL50803_5823	262	Hypothetical protein	chr5	0.34	6.05	19.03	1.0e-03	2.8e-03
GL50803_6451	254	Hypothetical protein	chr4	0.34	7.09	10.07	8.4e-03	1.6e-02
GL50803_9043	383	Magnesium transporter NIPA	chr5	0.34	6.15	18.17	1.2e-03	3.2e-03
GL50803_16443	821	Protein phosphatase 2A B' regulatory subunit Wdb1	chr4	0.34	8.83	20.31	8.0e-04	2.3e-03
GL50803_41258	2092	Coiled-coil protein	chr4	0.34	8.98	9.99	8.6e-03	1.7e-02
GL50803_137684	1336	Ankyrin repeat protein 1	chr5	0.33	8.73	15.37	2.2e-03	5.3e-03
GL50803_6294	563	Hypothetical protein	chr5	0.33	4.90	10.25	8.0e-03	1.6e-02
GL50803_14534	346	Hypothetical protein	chr5	0.33	4.15	10.98	6.5e-03	1.3e-02
GL50803_15064	547	Kinase, NEK	chr1	0.33	6.10	12.10	4.9e-03	1.0e-02
GL50803_7375	794	Ankyrin repeat protein 1	chr1	0.33	7.13	8.31	1.4e-02	2.6e-02
GL50803_10801	1054	Tubulin tyrosine ligase-like 6	chr2	0.33	8.00	22.50	5.4e-04	1.7e-03
GL50803_17119	767	Putative zinc-RING and/or ribbon domain-containing protein	chr5	0.33	6.76	12.70	4.2e-03	9.1e-03
GL50803_17146	1361	Helicase	chr4	0.33	7.13	13.18	3.7e-03	8.2e-03
GL50803_23602	582	tRNA-splicing ligase RtcB	chr4	0.33	7.78	19.68	9.0e-04	2.5e-03
GL50803_16681	662	Hypothetical protein	chr3	0.33	6.21	14.37	2.8e-03	6.5e-03
GL50803_16550	342	Hypothetical protein	chr5	0.33	8.24	9.58	9.7e-03	1.9e-02
GL50803_14702	1842	RRNA biogenesis protein RRP5	chr5	0.33	7.94	14.00	3.0e-03	7.0e-03
GL50803_97072	781	Ankyrin repeat protein 1	chr4	0.33	6.60	12.15	4.8e-03	1.0e-02
GL50803_16230	889	Hypothetical protein	chr3	0.33	7.48	13.82	3.2e-03	7.2e-03
GL50803_5947	123	Ribosomal protein L35a	chr1	0.33	9.02	9.21	1.1e-02	2.0e-02
GL50803_7230	553	Hypothetical protein	chr5	0.33	6.77	20.47	7.8e-04	2.2e-03
GL50803_17334	803	Hypothetical protein	chr1	0.33	5.89	18.00	1.3e-03	3.3e-03
GL50803_16903	789	Ankyrin repeat protein 1	chr3	0.33	5.23	9.02	1.1e-02	2.1e-02
GL50803_17405	753	Hypothetical protein	chr2	0.33	6.28	9.63	9.6e-03	1.8e-02
GL50803_11186	273	RNA binding protein, putative	chr5	0.33	7.70	14.10	3.0e-03	6.8e-03
GL50803_16375	529	Intraflagellar transport protein IFT56	chr5	0.33	7.59	24.75	3.7e-04	1.2e-03
GL50803_96570	1627	Hypothetical protein	chr5	0.33	8.68	10.30	7.9e-03	1.6e-02
GL50803_10707	559	NAD-dependent histone deacetylase Sir2	chr4	0.33	5.83	8.45	1.4e-02	2.5e-02
GL50803_15162	159	Ubiquitin-conjugating enzyme E2-17 kDa	chr4	0.33	5.18	13.70	3.3e-03	7.4e-03
GL50803_32815	446	Hypothetical protein	chr5	0.33	6.35	11.50	5.7e-03	1.2e-02
GL50803_91127	267	TatD related DNase	chr5	0.33	4.10	6.11	3.0e-02	4.9e-02
GL50803_4964	341	Mevalonate kinase	chr5	0.33	4.16	10.82	6.8e-03	1.4e-02
GL50803_21118	746	Long chain fatty acid CoA ligase 5	chr5	0.33	10.35	9.70	9.4e-03	1.8e-02
GL50803_14451	554	ATP-dependent RNA helicase	chr1	0.33	7.00	18.74	1.1e-03	2.9e-03
GL50803_17217	1248	Hypothetical protein	chr4	0.32	6.10	20.25	8.1e-04	2.3e-03
GL50803_8745	1414	Hypothetical protein	chr4	0.32	7.71	14.48	2.7e-03	6.3e-03
GL50803_23897	839	Hypothetical protein	chr1	0.32	5.65	10.23	8.1e-03	1.6e-02
GL50803_13412	241	Ribosomal protein L10	chr5	0.32	6.12	8.88	1.2e-02	2.2e-02
GL50803_5248	229	Myb-like DNA-binding domain-containing protein	chr4	0.32	4.79	14.92	2.4e-03	5.8e-03
GL50803_14827	154	Ribosomal protein S11	chr2	0.32	9.24	10.67	7.1e-03	1.4e-02
GL50803_17079	424	Hypothetical protein	chr2	0.32	5.28	11.02	6.5e-03	1.3e-02
GL50803_4266	1086	Hypothetical protein	chr5	0.32	8.55	10.83	6.8e-03	1.4e-02
GL50803_15777	551	Hypothetical protein	chr3	0.32	6.51	14.10	3.0e-03	6.8e-03
GL50803_95192	1146	Ankyrin repeat protein 1	chr3	0.32	9.07	15.78	2.0e-03	4.9e-03
GL50803_14599	407	Hypothetical protein	chr3	0.32	4.38	11.79	5.3e-03	1.1e-02
GL50803_31295	759	DinF protein	chr2	0.32	6.42	15.74	2.0e-03	4.9e-03
GL50803_10825	740	Coiled-coil protein	chr1	0.32	7.22	11.00	6.5e-03	1.3e-02
GL50803_5532	130	Hypothetical protein	chr5	0.32	5.52	11.67	5.4e-03	1.1e-02
GL50803_15193	300	Hypothetical protein	chr4	0.32	5.93	18.21	1.2e-03	3.2e-03
GL50803_6262	1073	Kinesin-3	chr4	0.32	7.73	17.73	1.3e-03	3.5e-03
GL50803_6602	749	Ankyrin repeat protein 2	chr4	0.32	5.92	19.24	9.8e-04	2.7e-03
GL50803_33166	1232	26S proteasome non-ATPase regulatory subunit 2	chr1	0.32	8.46	15.45	2.2e-03	5.2e-03
GL50803_14704	995	Hypothetical protein	chr5	0.32	8.78	16.58	1.7e-03	4.2e-03
GL50803_17014	614	Nuclear ATP/GTP-binding protein	chr5	0.32	6.33	14.34	2.8e-03	6.5e-03
GL50803_113793	422	EamA-like transporter family protein	chr3	0.32	7.55	10.74	7.0e-03	1.4e-02
GL50803_16556	1272	Hypothetical protein	chr5	0.32	8.06	20.29	8.0e-04	2.3e-03
GL50803_2777	140	Hypothetical protein	chr5	0.31	4.76	12.12	4.8e-03	1.0e-02
GL50803_8415	403	Nop53 (60S ribosomal biogenesis)	chr5	0.31	7.14	15.23	2.3e-03	5.4e-03
GL50803_16700	405	Hypothetical protein	chr5	0.31	5.36	18.49	1.1e-03	3.1e-03
GL50803_5277	157	Hypothetical protein	chr4	0.31	4.78	7.67	1.8e-02	3.1e-02
GL50803_13921	386	Kinase, NEK	chr4	0.31	8.19	14.58	2.6e-03	6.2e-03
GL50803_4692	239	Hypothetical protein	chr4	0.31	6.71	13.47	3.4e-03	7.8e-03
GL50803_2549	245	Hypothetical protein	chr5	0.31	4.84	16.37	1.8e-03	4.4e-03
GL50803_7721	1101	Hypothetical protein	chr3	0.31	8.56	11.74	5.3e-03	1.1e-02
GL50803_13694	239	Hypothetical protein	chr2	0.31	6.98	10.46	7.5e-03	1.5e-02
GL50803_26917	220	Hypothetical protein	chr5	0.31	5.73	13.53	3.4e-03	7.7e-03
GL50803_17145	538	Hypothetical protein	chr4	0.31	5.00	7.84	1.7e-02	2.9e-02
GL50803_32606	1676	Hypothetical protein	chr3	0.31	8.22	15.95	1.9e-03	4.8e-03
GL50803_16552	358	Phosphomevalonate kinase	chr5	0.31	6.86	13.73	3.2e-03	7.4e-03
GL50803_16992	996	Hypothetical protein	chr5	0.31	6.92	17.43	1.4e-03	3.6e-03
GL50803_15204	206	Transmembrane emp24 domain-containing protein	chr4	0.31	6.04	22.36	5.5e-04	1.7e-03
GL50803_89746	501	tRNA pseudouridine38/39 synthase, putative	chr4	0.31	6.91	11.75	5.3e-03	1.1e-02
GL50803_15529	326	Hypothetical protein	chr4	0.31	6.55	12.49	4.4e-03	9.5e-03
GL50803_17507	551	Hypothetical protein	chr1	0.31	7.42	12.53	4.3e-03	9.4e-03
GL50803_16817	457	Transglutaminase/protease, putative	chr5	0.31	7.96	9.66	9.5e-03	1.8e-02
GL50803_20594	356	Hypothetical protein	chr4	0.31	4.46	9.70	9.4e-03	1.8e-02
GL50803_33629	375	Hypothetical protein	chr5	0.31	7.93	11.56	5.6e-03	1.2e-02
GL50803_9802	186	Ankyrin repeat protein 1	chr5	0.31	4.53	13.58	3.3e-03	7.6e-03
GL50803_12055	1198	Elongation factor 2	chr4	0.31	6.68	21.26	6.7e-04	2.0e-03
GL50803_16805	2633	Phosphatidylinositol 3- and 4-kinase	chr4	0.31	8.05	19.24	9.8e-04	2.7e-03
GL50803_15823	783	1,4-alpha-glucan branching enzyme	chr1	0.31	7.77	12.30	4.6e-03	9.9e-03
GL50803_15034	229	Hypothetical protein	chr4	0.31	5.19	7.80	1.7e-02	3.0e-02
GL50803_8002	237	Ribosome biogenesis protein Nop16	chr2	0.31	7.61	7.00	2.2e-02	3.7e-02
GL50803_16650	1056	Kinesin-4	chr5	0.31	6.88	15.24	2.3e-03	5.4e-03
GL50803_32686	368	Hypothetical protein	chr5	0.31	6.87	9.16	1.1e-02	2.1e-02
GL50803_7562	168	ADP-ribosylation factor	chr5	0.31	6.58	7.92	1.6e-02	2.9e-02
GL50803_27028	66	Hypothetical protein	chr1	0.31	3.84	6.47	2.6e-02	4.4e-02
GL50803_16931	407	Hypothetical protein	chr1	0.31	5.71	12.03	4.9e-03	1.0e-02
GL50803_16406	486	Chaperone protein DnaJ subfamily C	chr4	0.31	6.99	8.58	1.3e-02	2.4e-02
GL50803_22573	2183	WD40 repeat protein	chr1	0.31	8.80	16.45	1.7e-03	4.3e-03
GL50803_8687	504	Tenascin-like protein	chr4	0.31	11.21	8.91	1.2e-02	2.2e-02
GL50803_29327	200	Vacuolar protein sorting 2	chr1	0.31	7.34	10.34	7.8e-03	1.5e-02
GL50803_87208	576	tRNA pseudouridine synthase 10, putative	chr1	0.30	6.72	10.19	8.2e-03	1.6e-02
GL50803_17494	314	Hypothetical protein	chr4	0.30	3.91	7.40	1.9e-02	3.3e-02
GL50803_17149	493	GTP-binding protein	chr5	0.30	7.34	8.49	1.4e-02	2.5e-02
GL50803_13930	187	ADP-ribosylation factor	chr1	0.30	7.56	15.06	2.4e-03	5.6e-03
GL50803_2118	124	Hypothetical protein	chr5	0.30	4.48	6.65	2.5e-02	4.2e-02
GL50803_14494	184	Hypothetical protein	chr4	0.30	4.49	12.60	4.3e-03	9.3e-03
GL50803_103606	1168	Hypothetical protein	chr4	0.30	7.78	18.11	1.2e-03	3.3e-03
GL50803_17438	850	ATP-dependent DNA helicase recQ	chr4	0.30	7.26	12.18	4.8e-03	1.0e-02
GL50803_8438	371	Ankyrin repeat protein 2	chr5	0.30	5.01	7.45	1.9e-02	3.3e-02
GL50803_91220	1144	Kinase, NEK	chr4	0.30	8.54	12.36	4.5e-03	9.8e-03
GL50803_10756	330	Membrane protein	chr4	0.30	6.26	11.73	5.3e-03	1.1e-02
GL50803_17025	666	Nuclear ATP/GTP-binding protein	chr5	0.30	6.70	6.57	2.6e-02	4.3e-02
GL50803_10551	364	Endonuclease/Exonuclease/phosphatase family protein	chr4	0.30	5.12	9.90	8.9e-03	1.7e-02
GL50803_15215	310	Serine/threonine-protein phosphatase	chr1	0.30	8.49	14.99	2.4e-03	5.7e-03
GL50803_12028	729	Ankyrin repeat protein 1	chr3	0.30	6.18	19.78	8.9e-04	2.5e-03
GL50803_14104	767	Putative serine esterase	chr3	0.30	8.17	15.72	2.0e-03	5.0e-03
GL50803_6918	867	DNA damage repair protein	chr5	0.30	6.40	16.05	1.9e-03	4.7e-03
GL50803_16477	582	Tenascin-like protein	chr3	0.30	8.88	9.48	1.0e-02	1.9e-02
GL50803_23389	1102	Hypothetical protein	chr5	0.30	8.43	13.23	3.6e-03	8.1e-03
GL50803_3733	91	Hypothetical protein	chr3	0.30	4.27	8.53	1.3e-02	2.4e-02
GL50803_10297	449	U3 small nucleolar RNA interacting protein, putative	chr4	0.30	7.70	11.44	5.8e-03	1.2e-02
GL50803_8001	204	Ribosomal protein L15	chr2	0.30	10.26	7.88	1.6e-02	2.9e-02
GL50803_10374	700	Ankyrin repeat protein 1	chr4	0.30	6.59	6.62	2.5e-02	4.2e-02
GL50803_32838	197	Nfu	chr4	0.30	6.46	6.52	2.6e-02	4.3e-02
GL50803_9088	186	Protein deglycase	chr2	0.30	7.88	15.60	2.1e-03	5.1e-03
GL50803_12941	268	Hypothetical protein	chr5	0.30	6.05	11.10	6.3e-03	1.3e-02
GL50803_15566	352	Peter pan protein	chr4	0.30	7.05	14.85	2.5e-03	5.9e-03
GL50803_24818	2406	Hypothetical protein	chr5	0.30	7.76	12.31	4.6e-03	9.9e-03
GL50803_8253	148	OST3 / OST6 family, transporter family protein	chr5	0.30	5.96	11.21	6.1e-03	1.3e-02
GL50803_15605	382	Hypothetical protein	chr4	0.29	7.12	10.54	7.4e-03	1.5e-02
GL50803_7685	223	Hypothetical protein	chr5	0.29	7.00	15.48	2.2e-03	5.2e-03
GL50803_39938	6320	Hypothetical protein	chr5	0.29	8.62	8.69	1.3e-02	2.3e-02
GL50803_15076	325	Annexin	chr4	0.29	5.95	14.92	2.4e-03	5.8e-03
GL50803_16223	1741	DNA-directed RNA polymerase subunit A	chr4	0.29	8.17	13.93	3.1e-03	7.1e-03
GL50803_8243	674	Utp14 protein	chr1	0.29	6.89	7.08	2.1e-02	3.6e-02
GL50803_6332	1073	Hypothetical protein	chr2	0.29	6.24	19.03	1.0e-03	2.8e-03
GL50803_3493	257	Bromodomain-containing protein	chr1	0.29	5.93	9.49	1.0e-02	1.9e-02
GL50803_8556	1479	Kinase, NEK	chr5	0.29	6.93	9.94	8.8e-03	1.7e-02
GL50803_96732	3417	Hypothetical protein	chr4	0.29	8.21	7.79	1.7e-02	3.0e-02
GL50803_40863	665	Hypothetical protein	chr3	0.29	7.29	10.58	7.3e-03	1.5e-02
GL50803_12657	163	Hypothetical protein	chr5	0.29	5.00	9.91	8.8e-03	1.7e-02
GL50803_13790	1254	Hypothetical protein	chr4	0.29	7.71	20.25	8.1e-04	2.3e-03
GL50803_16521	292	Alpha-snap	chr4	0.29	6.69	11.02	6.5e-03	1.3e-02
GL50803_113873	3182	Hypothetical protein	chr5	0.29	5.84	11.16	6.2e-03	1.3e-02
GL50803_12223	642	Kinase, NAK	chr4	0.29	8.87	10.89	6.7e-03	1.4e-02
GL50803_2421	247	Cyst wall protein 3	chr5	0.29	6.52	19.82	8.8e-04	2.5e-03
GL50803_5250	166	Hypothetical protein	chr4	0.29	4.44	6.70	2.4e-02	4.1e-02
GL50803_2830	157	Hypothetical protein	chr5	0.29	4.65	11.02	6.5e-03	1.3e-02
GL50803_16356	582	Suppressor of actin 1	chr5	0.29	7.07	11.07	6.4e-03	1.3e-02
GL50803_23888	211	FixW protein, putative	chr3	0.29	7.22	11.19	6.2e-03	1.3e-02
GL50803_8789	333	Kelch motif-containing protein	chr2	0.29	8.36	11.83	5.2e-03	1.1e-02
GL50803_14649	365	Hypothetical protein	chr5	0.29	7.52	15.79	2.0e-03	4.9e-03
GL50803_21628	383	Hypothetical protein	chr3	0.29	11.33	6.65	2.5e-02	4.2e-02
GL50803_61453	503	Hypothetical protein	chr1	0.29	4.29	6.50	2.6e-02	4.3e-02
GL50803_16370	1859	Transcriptional activator, putative	chr4	0.29	7.46	11.95	5.0e-03	1.1e-02
GL50803_11713	108	Prefoldin subunit 2	chr2	0.29	6.43	13.21	3.7e-03	8.2e-03
GL50803_7474	326	DNA-directed RNA polymerase RPB3	chr5	0.29	5.84	10.67	7.1e-03	1.4e-02
GL50803_3678	268	Vacuolar ATP synthase subunit D	chr5	0.29	7.49	9.16	1.1e-02	2.1e-02
GL50803_31978	1806	Hypothetical protein	chr5	0.29	7.69	13.39	3.5e-03	7.9e-03
GL50803_17242	661	Hypothetical protein	chr3	0.29	6.29	12.11	4.8e-03	1.0e-02
GL50803_10193	960	WD-repeat membrane protein, putative	chr1	0.29	8.86	12.91	4.0e-03	8.7e-03
GL50803_11621	495	Sas10 domain-containing protein	chr4	0.29	5.57	7.20	2.1e-02	3.5e-02
GL50803_2947	935	Hypothetical protein	chr5	0.29	5.78	12.88	4.0e-03	8.8e-03
GL50803_4984	194	Hypothetical protein	chr3	0.29	5.28	9.41	1.0e-02	1.9e-02
GL50803_16671	612	DinF protein	chr4	0.29	6.02	14.78	2.5e-03	5.9e-03
GL50803_14126	634	Hypothetical protein	chr4	0.29	7.04	21.21	6.8e-04	2.0e-03
GL50803_14469	239	R-SNARE 3	chr1	0.29	8.23	14.42	2.7e-03	6.4e-03
GL50803_16285	520	Topoisomerase I-related protein	chr3	0.28	7.38	9.72	9.3e-03	1.8e-02
GL50803_8928	567	Ankyrin repeat protein 1	chr2	0.28	4.94	12.95	3.9e-03	8.6e-03
GL50803_8508	605	Tetratricopeptide repeat-containing protein	chr2	0.28	6.96	18.27	1.2e-03	3.2e-03
GL50803_13555	991	Hypothetical protein	chr4	0.28	7.64	9.64	9.6e-03	1.8e-02
GL50803_6886	908	Hypothetical protein	chr2	0.28	6.83	16.93	1.6e-03	4.0e-03
GL50803_114242	2032	Hypothetical protein	chr5	0.28	7.53	9.69	9.4e-03	1.8e-02
GL50803_17152	669	Ankyrin repeat protein 1	chr5	0.28	5.97	18.77	1.1e-03	2.9e-03
GL50803_27635	129	Hypothetical protein	chr4	0.28	6.67	8.39	1.4e-02	2.5e-02
GL50803_4008	208	Mob1-like protein	chr5	0.28	4.52	8.22	1.5e-02	2.6e-02
GL50803_15297	344	Ribokinase	chr1	0.28	9.17	11.82	5.2e-03	1.1e-02
GL50803_7306	215	R-SNARE 2	chr4	0.28	5.65	13.57	3.4e-03	7.6e-03
GL50803_7236	499	Reduced folate carrier	chr5	0.28	6.78	13.46	3.4e-03	7.8e-03
GL50803_21366	653	Kinase, NEK	chr2	0.28	7.63	10.62	7.2e-03	1.4e-02
GL50803_21750	370	Ribose-phosphate pyrophosphokinase	chr1	0.28	6.21	8.98	1.2e-02	2.2e-02
GL50803_4331	408	26S proteasome non-ATPase regulatory subunit 6	chr3	0.28	7.52	7.14	2.1e-02	3.6e-02
GL50803_10339	421	Hypothetical protein	chr3	0.28	6.52	13.71	3.2e-03	7.4e-03
GL50803_22454	163	GTPase activating protein for ARF	chr2	0.28	6.31	11.38	5.9e-03	1.2e-02
GL50803_17395	297	Ribosomal protein L5	chr2	0.28	11.03	6.22	2.9e-02	4.8e-02
GL50803_17550	378	Cia1	chr4	0.28	6.22	10.92	6.6e-03	1.3e-02
GL50803_8657	198	C2HC-type zinc-finger domain-containing protein	chr5	0.28	7.73	11.55	5.6e-03	1.2e-02
GL50803_112978	2645	Chromodomain helicase-DNA-binding protein, putative	chr4	0.28	7.91	7.20	2.1e-02	3.5e-02
GL50803_90402	190	Adenylate kinase/UMP-CMP kinase	chr1	0.28	5.26	9.79	9.2e-03	1.8e-02
GL50803_37421	376	EGF-like domain-containing protein	chr4	0.28	5.39	10.58	7.3e-03	1.5e-02
GL50803_8433	298	Hypothetical protein	chr5	0.28	5.42	13.37	3.5e-03	7.9e-03
GL50803_115129	1263	Hypothetical protein	chr4	0.27	7.19	8.99	1.2e-02	2.2e-02
GL50803_13346	368	Dmc1b	chr3	0.27	6.61	16.76	1.6e-03	4.1e-03
GL50803_6691	215	GA binding protein beta-1 chain	chr5	0.27	5.17	8.14	1.5e-02	2.7e-02
GL50803_11647	317	Hypothetical protein	chr3	0.27	6.15	6.11	3.0e-02	4.9e-02
GL50803_86683	510	26S protease regulatory subunit 7	chr5	0.27	7.67	11.34	5.9e-03	1.2e-02
GL50803_8528	528	Hypothetical protein	chr1	0.27	10.00	6.26	2.9e-02	4.7e-02
GL50803_42368	853	Spc97 / Spc98 family protein	chr3	0.27	7.21	17.61	1.4e-03	3.5e-03
GL50803_34058	1106	Mismatch repair protein	chr5	0.27	6.56	6.54	2.6e-02	4.3e-02
GL50803_14753	441	Histone acetyltransferase type B subunit 2	chr5	0.27	6.26	8.61	1.3e-02	2.4e-02
GL50803_113592	4360	Hypothetical protein	chr3	0.27	8.13	9.70	9.4e-03	1.8e-02
GL50803_1903	220	Glutamine methyltransferase	chr5	0.27	3.71	7.21	2.0e-02	3.5e-02
GL50803_16936	1521	High cysteine membrane protein EGF-like	chr3	0.27	9.51	6.86	2.3e-02	3.9e-02
GL50803_15049	685	Kinase, NEK	chr5	0.27	7.08	13.38	3.5e-03	7.9e-03
GL50803_12598	328	Ribosomal RNA assembly protein KRR1	chr2	0.27	8.02	12.98	3.9e-03	8.6e-03
GL50803_90343	568	Kinase, WNK	chr4	0.27	8.98	11.27	6.0e-03	1.2e-02
GL50803_12945	299	Yip1 domain-containing protein	chr5	0.27	6.59	15.79	2.0e-03	4.9e-03
GL50803_16569	391	Transcriptional regulator, Sir2 family	chr4	0.27	5.77	8.10	1.5e-02	2.7e-02
GL50803_14456	154	Low molecular weight protein-tyrosine-phosphatase	chr5	0.27	6.64	13.51	3.4e-03	7.7e-03
GL50803_17471	1229	Hypothetical protein	chr5	0.27	7.01	12.16	4.8e-03	1.0e-02
GL50803_7878	145	Ribosomal protein S14	chr4	0.27	9.68	7.69	1.7e-02	3.1e-02
GL50803_14901	969	Hypothetical protein	chr5	0.27	7.70	13.88	3.1e-03	7.1e-03
GL50803_5842	286	Hypothetical protein	chr3	0.27	5.98	8.37	1.4e-02	2.5e-02
GL50803_8182	1309	Phospholipid-transporting ATPase IA, putative	chr5	0.27	7.82	10.54	7.4e-03	1.5e-02
GL50803_15097	330	Alpha-14 giardin	chr2	0.27	8.84	9.28	1.1e-02	2.0e-02
GL50803_22802	251	Shwachman-Bodian-Diamond syndrome like protein protein	chr1	0.27	6.02	12.22	4.7e-03	1.0e-02
GL50803_15397	340	Kinase, CMGC CDK	chr2	0.27	8.44	6.51	2.6e-02	4.3e-02
GL50803_8658	331	Hypothetical protein	chr5	0.27	7.91	8.34	1.4e-02	2.6e-02
GL50803_8496	218	Rac/Rho-like protein	chr3	0.27	8.00	9.04	1.1e-02	2.1e-02
GL50803_11640	909	Hypothetical protein	chr3	0.27	7.23	11.04	6.4e-03	1.3e-02
GL50803_13690	212	Hypothetical protein	chr2	0.27	5.64	8.87	1.2e-02	2.2e-02
GL50803_16765	640	Kinase, NEK	chr5	0.27	7.32	8.95	1.2e-02	2.2e-02
GL50803_17586	480	Ankyrin repeat protein 1	chr4	0.27	7.12	13.11	3.8e-03	8.3e-03
GL50803_6346	444	Kinase, NEK	chr3	0.27	7.05	13.27	3.6e-03	8.1e-03
GL50803_16224	905	Kinesin-related protein	chr4	0.27	6.82	9.64	9.5e-03	1.8e-02
GL50803_17042	980	Hypothetical protein	chr1	0.27	6.95	12.24	4.7e-03	1.0e-02
GL50803_16675	324	Protein geranylgeranyltransferase/Protein farnesyltransferase	chr1	0.27	5.66	10.24	8.0e-03	1.6e-02
GL50803_112938	503	Hypothetical protein	chr3	0.26	5.00	7.74	1.7e-02	3.0e-02
GL50803_10055	350	DNA-directed RNA polymerase subunit D	chr5	0.26	5.93	8.70	1.3e-02	2.3e-02
GL50803_102728	621	Hypothetical protein	chr3	0.26	6.89	14.01	3.0e-03	7.0e-03
GL50803_16813	728	Hypothetical protein	chr5	0.26	6.69	13.64	3.3e-03	7.5e-03
GL50803_33083	1474	Mlh2-like protein	chr2	0.26	8.57	12.40	4.5e-03	9.7e-03
GL50803_6724	122	Nuclear transport factor 2, putative	chr5	0.26	7.46	7.90	1.6e-02	2.9e-02
GL50803_17579	549	Inositol-3-phosphate synthase	chr4	0.26	7.63	14.31	2.8e-03	6.5e-03
GL50803_11116	401	Hypothetical protein	chr5	0.26	6.99	16.62	1.7e-03	4.2e-03
GL50803_17111	167	Hypothetical protein	chr5	0.26	5.96	6.74	2.4e-02	4.0e-02
GL50803_86498	409	Annexin	chr5	0.26	5.98	10.15	8.2e-03	1.6e-02
GL50803_17260	703	Hypothetical protein	chr1	0.26	7.54	17.09	1.5e-03	3.9e-03
GL50803_60027	391	Kinase, NEK	chr5	0.26	5.90	8.67	1.3e-02	2.3e-02
GL50803_15869	226	GTP-binding nuclear protein RAN/TC4	chr5	0.26	9.82	8.44	1.4e-02	2.5e-02
GL50803_16950	396	Hypothetical protein	chr5	0.26	4.60	8.18	1.5e-02	2.7e-02
GL50803_7394	464	Hypothetical protein	chr3	0.26	7.35	16.19	1.8e-03	4.5e-03
GL50803_22855	437	Hypothetical protein	chr5	0.26	8.60	10.36	7.8e-03	1.5e-02
GL50803_14712	768	Hypothetical protein	chr3	0.26	7.44	16.98	1.6e-03	4.0e-03
GL50803_3531	376	Hypothetical protein	chr3	0.26	7.16	16.13	1.9e-03	4.6e-03
GL50803_15305	224	Hydroxyacylglutathione hydrolase	chr1	0.25	6.28	7.46	1.9e-02	3.3e-02
GL50803_13495	243	Hypothetical protein	chr5	0.25	5.93	10.19	8.2e-03	1.6e-02
GL50803_13832	180	D-tyrosyl-tRNA deacylase	chr3	0.25	5.50	9.55	9.8e-03	1.9e-02
GL50803_95895	620	ZipA	chr3	0.25	6.47	8.52	1.3e-02	2.4e-02
GL50803_16736	1207	Ankyrin repeat protein 1	chr5	0.25	6.55	14.78	2.5e-03	6.0e-03
GL50803_6519	264	Hypothetical protein	chr2	0.25	5.25	11.60	5.5e-03	1.1e-02
GL50803_16215	875	Hypothetical protein	chr2	0.25	7.16	15.04	2.4e-03	5.7e-03
GL50803_17012	419	Hypothetical protein	chr5	0.25	5.70	14.19	2.9e-03	6.7e-03
GL50803_14768	703	Hypothetical protein	chr5	0.25	7.76	14.19	2.9e-03	6.7e-03
GL50803_15252	166	Ubiquitin-conjugating enzyme E2	chr5	0.25	7.40	10.14	8.3e-03	1.6e-02
GL50803_60750	218	Hypothetical protein	chr4	0.25	6.82	11.03	6.5e-03	1.3e-02
GL50803_16129	685	Translation initiation factor	chr5	0.25	6.78	11.65	5.5e-03	1.1e-02
GL50803_8708	160	Eukaryotic translation initiation factor 1A	chr4	0.25	6.65	6.51	2.6e-02	4.3e-02
GL50803_17543	609	MYND finger domain-containing protein	chr5	0.25	7.55	10.55	7.4e-03	1.5e-02
GL50803_16993	1084	FtsJ cell division protein, putative	chr5	0.25	8.15	8.62	1.3e-02	2.4e-02
GL50803_9045	324	Thioredoxin family protein	chr5	0.25	7.64	11.53	5.6e-03	1.2e-02
GL50803_9155	552	Ribonuclease	chr5	0.25	5.86	8.89	1.2e-02	2.2e-02
GL50803_16522	103	Hypothetical protein	chr4	0.25	6.90	13.28	3.6e-03	8.0e-03
GL50803_14167	827	Hypothetical protein	chr1	0.25	5.66	9.83	9.0e-03	1.7e-02
GL50803_17167	450	Hypothetical protein	chr1	0.25	6.39	11.97	5.0e-03	1.1e-02
GL50803_7139	262	Phosphopantetheine adenylyltransferase	chr3	0.25	5.73	8.86	1.2e-02	2.2e-02
GL50803_17139	613	Kinase, CMGC CMGC-GL1	chr4	0.25	7.50	12.36	4.5e-03	9.8e-03
GL50803_8146	443	Basal body protein, BBS5	chr5	0.25	5.71	6.12	3.0e-02	4.9e-02
GL50803_11752	413	Hypothetical protein	chr2	0.25	5.28	11.53	5.6e-03	1.2e-02
GL50803_27027	653	WD-repeat protein	chr1	0.25	6.29	10.65	7.2e-03	1.4e-02
GL50803_14742	287	Kinase, NEK	chr3	0.25	8.03	6.13	3.0e-02	4.9e-02
GL50803_3414	354	5'-AMP-activated protein kinase, gamma-1 subunit	chr3	0.25	5.68	6.93	2.3e-02	3.8e-02
GL50803_101699	1062	Ankyrin repeat protein 1	chr4	0.25	7.26	7.68	1.8e-02	3.1e-02
GL50803_15353	520	Hypothetical protein	chr4	0.25	8.31	8.71	1.3e-02	2.3e-02
GL50803_95269	133	Bet5-like protein	chr2	0.24	3.68	6.72	2.4e-02	4.1e-02
GL50803_8820	1032	Spindle pole protein, putative	chr5	0.24	7.34	9.96	8.7e-03	1.7e-02
GL50803_13438	193	Ankyrin repeat protein 1	chr4	0.24	5.06	7.88	1.6e-02	2.9e-02
GL50803_7534	304	Hypothetical protein	chr3	0.24	6.21	10.46	7.6e-03	1.5e-02
GL50803_16369	463	Hypothetical protein	chr4	0.24	5.65	7.87	1.6e-02	2.9e-02
GL50803_25205	1246	Hypothetical protein	chr5	0.24	7.88	10.44	7.6e-03	1.5e-02
GL50803_3589	348	Ribosome biogenesis protein Brix	chr4	0.24	6.32	9.66	9.5e-03	1.8e-02
GL50803_17103	372	Orc1/CDC6	chr5	0.24	5.66	9.32	1.0e-02	2.0e-02
GL50803_15820	329	Rab geranylgeranyltransferase	chr1	0.24	5.90	8.98	1.2e-02	2.2e-02
GL50803_16734	2653	Hypothetical protein	chr5	0.24	6.59	8.13	1.5e-02	2.7e-02
GL50803_10950	496	Ankyrin repeat protein 1	chr4	0.24	5.27	7.11	2.1e-02	3.6e-02
GL50803_7710	727	Ankyrin repeat protein 1	chr3	0.24	8.05	7.42	1.9e-02	3.3e-02
GL50803_17023	787	Ankyrin repeat protein 1	chr5	0.24	6.01	7.00	2.2e-02	3.7e-02
GL50803_6048	444	Hypothetical protein	chr5	0.24	6.00	10.91	6.7e-03	1.3e-02
GL50803_14018	780	Hypothetical protein	chr4	0.24	7.37	7.80	1.7e-02	3.0e-02
GL50803_16273	2292	Hypothetical protein	chr2	0.24	8.63	7.07	2.2e-02	3.7e-02
GL50803_15496	396	Hypothetical protein	chr2	0.24	5.98	6.96	2.2e-02	3.8e-02
GL50803_12889	390	Hypothetical protein	chr5	0.24	4.95	6.69	2.5e-02	4.1e-02
GL50803_112718	1110	Mitotic control protein dis3	chr5	0.24	5.67	8.57	1.3e-02	2.4e-02
GL50803_97741	212	Hypothetical protein	chr2	0.24	6.35	10.20	8.1e-03	1.6e-02
GL50803_6735	974	CLASP N terminal domain-containing protein	chr5	0.23	8.36	7.22	2.0e-02	3.5e-02
GL50803_7649	810	DNA ligase (ATP)	chr1	0.23	7.51	15.28	2.3e-03	5.4e-03
GL50803_39904	841	High cysteine membrane protein Group 2	chr5	0.23	7.97	10.16	8.2e-03	1.6e-02
GL50803_14238	618	Ankyrin repeat protein 1	chr5	0.23	6.21	9.43	1.0e-02	1.9e-02
GL50803_60483	139	Hypothetical protein	chr5	0.23	5.84	7.23	2.0e-02	3.5e-02
GL50803_14497	244	20S proteasome alpha subunit 3	chr4	0.23	7.08	9.48	1.0e-02	1.9e-02
GL50803_16547	1709	Intraflagellar transport protein IFT122	chr5	0.23	7.81	8.84	1.2e-02	2.2e-02
GL50803_88888	392	Hypothetical protein	chr5	0.23	8.91	8.71	1.3e-02	2.3e-02
GL50803_5069	596	Ubiquitin family protein	chr5	0.23	7.09	8.32	1.4e-02	2.6e-02
GL50803_24133	902	5'-3' exoribonuclease 2	chr4	0.23	5.65	10.32	7.8e-03	1.5e-02
GL50803_9430	665	CAF1 family ribonuclease	chr3	0.23	6.62	7.25	2.0e-02	3.5e-02
GL50803_113522	1514	Kinase, AGC PDK1	chr3	0.23	8.27	9.37	1.0e-02	2.0e-02
GL50803_5820	472	Hypothetical protein	chr5	0.23	6.57	13.04	3.8e-03	8.5e-03
GL50803_5821	768	Hypothetical protein	chr5	0.23	6.01	6.52	2.6e-02	4.3e-02
GL50803_21341	512	Hypothetical protein	chr2	0.23	6.25	10.48	7.5e-03	1.5e-02
GL50803_112295	2037	Hypothetical protein	chr5	0.23	6.98	9.37	1.0e-02	2.0e-02
GL50803_11105	588	Hypothetical protein	chr5	0.23	7.86	9.89	8.9e-03	1.7e-02
GL50803_113603	924	Ankyrin repeat protein 3	chr1	0.23	6.48	8.80	1.2e-02	2.3e-02
GL50803_16827	324	Hypothetical protein	chr4	0.23	6.67	7.69	1.7e-02	3.1e-02
GL50803_10892	737	Hypothetical protein	chr5	0.23	7.27	10.09	8.4e-03	1.6e-02
GL50803_15063	684	Long chain fatty acid CoA ligase 5	chr1	0.22	8.09	8.35	1.4e-02	2.5e-02
GL50803_61566	1626	Hypothetical protein	chr1	0.22	8.70	6.68	2.5e-02	4.1e-02
GL50803_16438	539	Putative Ulp1 protease family protein	chr2	0.22	5.83	7.16	2.1e-02	3.6e-02
GL50803_9272	774	Tubulin tyrosine ligase-like 5	chr4	0.22	6.12	10.95	6.6e-03	1.3e-02
GL50803_102662	521	VSP	chr5	0.22	6.94	8.45	1.4e-02	2.5e-02
GL50803_15219	391	Hypothetical protein	chr1	0.22	5.78	9.24	1.1e-02	2.0e-02
GL50803_12089	1602	Kinase, PEK	chr4	0.22	8.10	8.45	1.4e-02	2.5e-02
GL50803_13055	370	Ankyrin repeat protein 1	chr4	0.22	6.51	7.75	1.7e-02	3.0e-02
GL50803_10893	321	Kinase, NEK	chr5	0.22	6.37	9.89	8.9e-03	1.7e-02
GL50803_7368	301	tRNA(Ile)-lysidine synthase	chr1	0.22	5.72	6.77	2.4e-02	4.0e-02
GL50803_103074	2183	Inositol-hexakisphosphate/diphosphoinositol-pentakisphosphate 1-kinase	chr3	0.22	8.05	7.91	1.6e-02	2.9e-02
GL50803_15368	509	Katanin (p60)	chr5	0.22	6.88	11.10	6.3e-03	1.3e-02
GL50803_17540	469	ARID1 protein	chr5	0.22	5.95	9.76	9.2e-03	1.8e-02
GL50803_16737	419	Acid sphingomyelinase	chr5	0.22	5.42	7.64	1.8e-02	3.1e-02
GL50803_100987	1524	Hypothetical protein	chr4	0.21	7.52	8.90	1.2e-02	2.2e-02
GL50803_14856	571	Signal recognition particle receptor	chr5	0.21	6.99	6.43	2.7e-02	4.4e-02
GL50803_17365	312	PAP2 superfamily protein	chr4	0.21	5.43	8.85	1.2e-02	2.2e-02
GL50803_14360	402	Tenascin-like protein	chr5	0.21	6.19	9.10	1.1e-02	2.1e-02
GL50803_5988	236	Hypothetical protein	chr3	0.21	4.86	6.43	2.7e-02	4.4e-02
GL50803_14790	420	Hypothetical protein	chr1	0.21	7.29	8.85	1.2e-02	2.2e-02
GL50803_3169	564	Cathepsin L	chr2	0.21	7.90	6.13	3.0e-02	4.9e-02
GL50803_15023	869	Hypothetical protein	chr5	0.21	7.98	6.45	2.7e-02	4.4e-02
GL50803_5533	604	Ubiquitin carboxyl-terminal hydrolase	chr5	0.21	8.08	9.68	9.4e-03	1.8e-02
GL50803_60569	1399	Ankyrin repeat protein 1	chr4	0.21	8.51	8.36	1.4e-02	2.5e-02
GL50803_2562	1024	Sec31	chr4	0.21	8.41	7.57	1.8e-02	3.2e-02
GL50803_91911	332	Translation initiation factor eIF-2B alpha subunit	chr4	0.21	7.60	8.93	1.2e-02	2.2e-02
GL50803_14696	313	Hypothetical protein	chr2	0.21	5.77	6.90	2.3e-02	3.9e-02
GL50803_60213	1666	Hypothetical protein	chr5	0.21	7.72	6.60	2.5e-02	4.2e-02
GL50803_15296	326	Hypothetical protein	chr1	0.21	7.11	7.80	1.7e-02	3.0e-02
GL50803_96537	616	ATP-dependent RNA helicase	chr5	0.21	7.09	6.90	2.3e-02	3.9e-02
GL50803_36943	2128	Hypothetical protein	chr5	0.21	7.85	6.76	2.4e-02	4.0e-02
GL50803_16701	1262	Hypothetical protein	chr5	0.21	8.22	6.33	2.8e-02	4.6e-02
GL50803_1935	466	Zinc finger protein	chr3	0.21	7.36	6.84	2.3e-02	3.9e-02
GL50803_7723	702	PX domain-containing protein	chr3	0.21	7.77	10.84	6.8e-03	1.4e-02
GL50803_14947	229	EF-hand domain pair-containing protein	chr4	0.20	6.08	7.35	2.0e-02	3.4e-02
GL50803_14086	260	High cysteine membrane protein	chr2	0.20	6.81	7.52	1.8e-02	3.2e-02
GL50803_16127	373	Replication factor C, subunit 5	chr5	0.20	6.95	8.34	1.4e-02	2.6e-02
GL50803_16811	832	Hypothetical protein	chr5	0.20	8.22	6.53	2.6e-02	4.3e-02
GL50803_17308	511	mRNA capping enzyme alpha subunit	chr3	0.20	6.24	7.99	1.6e-02	2.8e-02
GL50803_17538	764	Phosphoprotein phosphatase 2A regulatory subunit	chr5	0.20	7.45	6.51	2.6e-02	4.3e-02
GL50803_13996	303	Alpha-15 giardin	chr5	0.20	6.66	6.53	2.6e-02	4.3e-02
GL50803_15483	387	UAA transporter family protein	chr2	0.20	8.32	6.35	2.8e-02	4.6e-02
GL50803_14230	1500	Hypothetical protein	chr2	0.20	6.40	9.98	8.6e-03	1.7e-02
GL50803_13886	586	Hypothetical protein	chr5	0.20	4.57	6.64	2.5e-02	4.2e-02
GL50803_17617	256	Hypothetical protein	chr3	0.20	6.50	9.31	1.1e-02	2.0e-02
GL50803_16659	414	26S proteasome regulatory complex component	chr4	0.20	7.42	7.96	1.6e-02	2.8e-02
GL50803_9368	348	Pyruvate formate-lyase activating enzyme	chr4	0.20	6.11	7.01	2.2e-02	3.7e-02
GL50803_4248	388	Diphthamide biosynthesis protein 1	chr2	0.20	6.71	7.83	1.7e-02	2.9e-02
GL50803_4016	535	Hypothetical protein	chr5	0.20	7.36	9.08	1.1e-02	2.1e-02
GL50803_17065	980	Sec24-like 3	chr5	0.19	8.05	8.91	1.2e-02	2.2e-02
GL50803_5171	422	Ankyrin repeat protein 1	chr5	0.19	6.88	6.49	2.6e-02	4.4e-02
GL50803_16803	484	Hypothetical protein	chr3	0.19	6.24	6.17	3.0e-02	4.8e-02
GL50803_13875	1025	Myotubularin-like protein	chr4	0.19	7.89	6.18	2.9e-02	4.8e-02
GL50803_6342	1287	Ankyrin repeat protein 1	chr3	0.19	7.64	8.53	1.3e-02	2.4e-02
GL50803_16512	765	DNA repair helicase TFIIH P90	chr4	0.18	7.64	7.92	1.6e-02	2.9e-02
GL50803_17051	750	Ankyrin repeat protein 1	chr5	0.18	6.10	6.90	2.3e-02	3.9e-02
GL50803_9087	168	Polysaccharide biosynthesis family protein	chr2	0.18	6.25	7.56	1.8e-02	3.2e-02
GL50803_101906	454	Vacuolar protein sorting 4a	chr5	0.17	7.11	6.16	3.0e-02	4.9e-02
GL50803_36654	726	Hypothetical protein	chr2	0.17	6.02	6.52	2.6e-02	4.3e-02
GL50803_27326	1730	DNA polymerase alpha subunit A	chr5	0.16	7.83	6.21	2.9e-02	4.8e-02
GL50803_21116	604	Kinase, CMGC CMGC-GL1	chr5	-3.38	7.52	1359.14	2.8e-13	1.3e-09
GL50803_100955	203	Mitotic spindle checkpoint protein MAD2	chr4	-3.19	5.70	158.41	4.8e-08	2.6e-06
GL50803_102322	901	Glycosyltransferase, putative	chr1	-2.85	7.11	393.84	3.0e-10	2.0e-07
GL50803_16367	546	Hypothetical protein	chr4	-2.75	5.83	378.44	3.8e-10	2.0e-07
GL50803_17090	181	Trophozoite antigen GTA-1	chr3	-2.66	8.27	124.08	1.8e-07	5.3e-06
GL50803_7538	104	Hypothetical protein	chr3	-2.61	3.47	139.51	9.0e-08	3.7e-06
GL50803_87577	302	Hypothetical protein	chr4	-2.60	3.69	179.54	2.3e-08	1.8e-06
GL50803_17400	314	Cyclin	chr2	-2.57	7.29	171.64	3.1e-08	2.1e-06
GL50803_10527	315	Hypothetical protein	chr5	-2.41	6.11	169.57	3.1e-08	2.1e-06
GL50803_16534	1028	Ankyrin repeat protein 1	chr5	-2.36	5.77	103.42	4.5e-07	9.7e-06
GL50803_8044	318	Seven transmembrane protein 1	chr5	-2.31	8.54	265.65	2.7e-09	6.0e-07
GL50803_95593	376	Kinase, NEK	chr3	-2.26	7.94	191.71	1.6e-08	1.5e-06
GL50803_11940	114	Hypothetical protein	chr4	-2.25	1.20	103.95	4.2e-07	9.3e-06
GL50803_5188	519	Ankyrin repeat protein 1	chr4	-2.25	7.04	104.87	4.2e-07	9.3e-06
GL50803_8980	114	Hypothetical protein	chr3	-2.19	3.81	96.52	6.2e-07	1.1e-05
GL50803_16802	291	Kinase, CMGC CDK	chr3	-2.14	6.64	103.69	4.5e-07	9.6e-06
GL50803_8726	968	Hypothetical protein	chr5	-2.13	8.52	106.35	3.9e-07	8.9e-06
GL50803_112103	580	Arginine deiminase	chr3	-2.10	11.76	45.16	2.7e-05	1.6e-04
GL50803_13651	675	Hypothetical protein	chr1	-2.08	7.35	435.79	1.7e-10	1.7e-07
GL50803_14971	674	SMC family protein	chr2	-2.07	6.97	177.78	2.4e-08	1.8e-06
GL50803_7137	77	Hypothetical protein	chr3	-2.04	3.66	293.32	1.6e-09	4.2e-07
GL50803_86933	362	Hypothetical protein	chr4	-2.01	1.90	64.62	4.7e-06	4.7e-05
GL50803_7390	462	tRNA-dihydrouridine synthase 2	chr3	-2.01	6.13	278.92	2.1e-09	5.0e-07
GL50803_8263	128	Hypothetical protein	chr5	-1.99	3.34	170.15	3.1e-08	2.1e-06
GL50803_5183	985	Hypothetical protein	chr5	-1.96	6.12	79.97	1.7e-06	2.3e-05
GL50803_11151	229	Hypothetical protein	chr4	-1.93	5.88	530.47	5.7e-11	9.2e-08
GL50803_113610	454	GlcNAc-PI synthesis protein	chr1	-1.93	2.72	142.67	8.0e-08	3.6e-06
GL50803_9130	294	Histone methyltransferase HMT1	chr2	-1.92	3.11	116.27	2.4e-07	6.5e-06
GL50803_16453	316	Carbamate kinase	chr2	-1.92	10.49	52.48	1.3e-05	9.5e-05
GL50803_4322	1003	Kinase, NEK	chr4	-1.89	4.95	102.42	4.6e-07	9.7e-06
GL50803_2861	171	Hypothetical protein	chr4	-1.88	1.97	104.96	4.0e-07	9.0e-06
GL50803_4357	661	Phosphatase, putative	chr3	-1.86	7.02	202.16	1.2e-08	1.3e-06
GL50803_16343	857	Median body protein	chr5	-1.85	9.43	102.95	4.5e-07	9.6e-06
GL50803_13133	526	Hypothetical protein	chr1	-1.85	6.51	200.61	1.3e-08	1.3e-06
GL50803_9612	423	Hypothetical protein	chr2	-1.83	5.35	337.10	7.2e-10	2.7e-07
GL50803_16300	1066	Ankyrin repeat protein 1	chr5	-1.80	5.40	159.92	4.3e-08	2.6e-06
GL50803_17578	1030	Kinase, NEK	chr4	-1.79	6.82	79.05	1.8e-06	2.4e-05
GL50803_3977	341	G2/mitotic-specific cyclin B	chr2	-1.79	5.66	135.42	1.1e-07	4.1e-06
GL50803_17558	1234	Kinase, CMGC DYRK	chr4	-1.79	8.01	115.53	2.4e-07	6.6e-06
GL50803_8505	99	TM2 domain-containing protein	chr2	-1.76	3.63	157.18	4.7e-08	2.6e-06
GL50803_24555	1102	Hypothetical protein	chr5	-1.73	5.64	91.31	8.3e-07	1.4e-05
GL50803_15218	787	WD40 repeat protein	chr1	-1.73	7.23	91.68	8.5e-07	1.4e-05
GL50803_12231	940	Hypothetical protein	chr4	-1.72	6.29	152.39	5.6e-08	2.8e-06
GL50803_112135	1144	High cysteine membrane protein VSP-like	chr2	-1.71	8.20	150.07	6.1e-08	3.0e-06
GL50803_21662	1920	Coiled-coil protein	chr3	-1.71	6.63	148.97	6.3e-08	3.0e-06
GL50803_94542	1471	Hypothetical protein	chr5	-1.70	7.06	82.77	1.4e-06	2.0e-05
GL50803_14341	247	SF-assemblin/beta-giardin, putative	chr1	-1.69	3.84	143.22	7.8e-08	3.6e-06
GL50803_5883	562	Hypothetical protein	chr1	-1.68	8.99	89.85	9.0e-07	1.5e-05
GL50803_24590	970	Ankyrin repeat protein 1	chr5	-1.66	7.31	77.71	2.0e-06	2.5e-05
GL50803_2622	282	Phosphatidylinositol-4-phosphate 5-kinase, putative	chr4	-1.66	7.48	74.10	2.5e-06	3.0e-05
GL50803_10232	669	Hypothetical protein	chr3	-1.65	7.09	236.79	5.1e-09	9.1e-07
GL50803_24423	846	WW domain-containing protein	chr5	-1.64	6.14	156.77	4.8e-08	2.6e-06
GL50803_29359	686	Hypothetical protein	chr2	-1.63	5.96	286.14	1.8e-09	4.6e-07
GL50803_16945	714	Kinesin-13	chr3	-1.63	7.30	150.10	6.1e-08	3.0e-06
GL50803_7444	367	UvrB/uvrC motif-containing protein	chr5	-1.62	7.06	130.75	1.3e-07	4.5e-06
GL50803_16935	874	Hypothetical protein	chr3	-1.62	8.01	205.04	1.1e-08	1.3e-06
GL50803_10450	109	FKBP-type peptidyl-prolyl cis-trans isomerase	chr1	-1.62	5.66	48.34	2.0e-05	1.3e-04
GL50803_92498	898	Kinase, NEK	chr4	-1.62	7.87	66.09	4.4e-06	4.5e-05
GL50803_101943	201	GINS complex protein, putative	chr4	-1.61	3.14	62.27	5.7e-06	5.3e-05
GL50803_32741	1691	tRNA guanosine-2'-O-methyltransferase	chr3	-1.61	6.43	55.29	1.0e-05	8.0e-05
GL50803_16287	809	Tetratricopeptide repeat-containing protein	chr3	-1.60	5.53	157.87	4.6e-08	2.6e-06
GL50803_8727	1123	Hypothetical protein	chr5	-1.60	8.16	194.96	1.5e-08	1.5e-06
GL50803_22850	360	Kinase, CMGC MAPK	chr5	-1.59	7.66	122.84	1.8e-07	5.3e-06
GL50803_113986	272	PP-loop family protein	chr4	-1.58	1.77	61.45	6.1e-06	5.5e-05
GL50803_12230	230	Hypothetical protein	chr4	-1.57	5.48	95.16	6.7e-07	1.2e-05
GL50803_16540	468	Dynein regulatory complex	chr3	-1.56	5.61	76.59	2.0e-06	2.6e-05
GL50803_16050	988	Hypothetical protein	chr5	-1.54	6.90	77.48	1.9e-06	2.5e-05
GL50803_16202	502	Axoneme central apparatus protein	chr2	-1.54	7.31	169.35	3.2e-08	2.1e-06
GL50803_10522	284	SHIPPO repeat domain-containing protein	chr5	-1.53	5.69	126.00	1.5e-07	5.1e-06
GL50803_60085	157	Hypothetical protein	chr5	-1.53	2.95	71.60	2.9e-06	3.3e-05
GL50803_91374	867	Coiled-coil protein	chr5	-1.53	6.37	384.75	3.5e-10	2.0e-07
GL50803_3538	284	Hypothetical protein	chr1	-1.53	6.38	155.63	5.0e-08	2.7e-06
GL50803_7397	132	Hypothetical protein	chr3	-1.51	2.83	50.81	1.5e-05	1.0e-04
GL50803_13737	815	Ring finger domain-containing protein	chr4	-1.51	7.01	474.62	1.1e-10	1.3e-07
GL50803_17015	426	Ankyrin repeat protein 1	chr5	-1.50	2.89	66.82	4.0e-06	4.2e-05
GL50803_14135	387	Nucleoside diphosphate kinase	chr3	-1.50	6.41	127.83	1.4e-07	4.8e-06
GL50803_9270	610	Dual specificity protein phosphatase CDC14A	chr4	-1.49	7.05	64.10	5.1e-06	5.0e-05
GL50803_61627	193	Hypothetical protein	chr1	-1.49	5.78	110.82	3.0e-07	7.5e-06
GL50803_678	216	5'-3' deoxyribonucleotidase, putative	chr2	-1.49	5.09	259.50	3.1e-09	6.1e-07
GL50803_16475	359	Structure-specific endonuclease subunit SLX1, putative	chr3	-1.49	4.25	127.65	1.4e-07	4.8e-06
GL50803_16840	1587	Trichohyalin	chr4	-1.48	7.09	130.44	1.3e-07	4.5e-06
GL50803_104866	194	Hypothetical protein	chr2	-1.46	6.20	95.27	6.7e-07	1.2e-05
GL50803_16915	768	Ankyrin repeat protein 1	chr5	-1.46	6.89	101.44	4.8e-07	9.9e-06
GL50803_3920	738	Hypothetical protein	chr3	-1.46	5.92	45.62	2.6e-05	1.5e-04
GL50803_8430	265	Hypothetical protein	chr5	-1.45	4.44	124.34	1.7e-07	5.2e-06
GL50803_8620	650	Hypothetical protein	chr1	-1.44	5.27	184.39	2.0e-08	1.6e-06
GL50803_61554	1094	Hypothetical protein	chr1	-1.44	6.98	149.38	6.2e-08	3.0e-06
GL50803_16532	814	Ankyrin repeat protein 1	chr5	-1.42	8.86	40.10	4.7e-05	2.4e-04
GL50803_22027	408	Hypothetical protein	chr4	-1.42	5.15	147.29	6.7e-08	3.2e-06
GL50803_15410	251	Ankyrin repeat protein 1	chr2	-1.42	7.80	69.03	3.4e-06	3.8e-05
GL50803_9145	702	DNA helicase RecQ	chr5	-1.42	5.12	201.25	1.2e-08	1.3e-06
GL50803_10880	532	Hypothetical protein	chr3	-1.41	5.89	243.63	4.4e-09	8.1e-07
GL50803_17312	669	Hypothetical protein	chr3	-1.40	5.80	67.44	3.8e-06	4.1e-05
GL50803_8922	354	Hypothetical protein	chr5	-1.40	3.73	130.07	1.3e-07	4.6e-06
GL50803_10570	354	Peptidyl-prolyl cis-trans isomerase	chr1	-1.40	6.86	44.90	2.8e-05	1.6e-04
GL50803_7411	597	Hypothetical protein	chr1	-1.39	5.32	259.63	3.1e-09	6.1e-07
GL50803_4911	496	Major facilitator family protein	chr3	-1.39	6.33	227.24	6.4e-09	9.7e-07
GL50803_102455	1194	Kinesin-6	chr4	-1.39	7.54	49.98	1.7e-05	1.1e-04
GL50803_95789	340	Deoxyribonuclease, TatD family	chr1	-1.38	3.91	106.25	3.8e-07	8.7e-06
GL50803_13372	464	Spindle pole protein, putative	chr1	-1.37	6.01	117.42	2.2e-07	6.3e-06
GL50803_3279	311	Ribonuclease	chr4	-1.37	4.42	132.47	1.2e-07	4.4e-06
GL50803_114120	586	Kinase, NEK	chr5	-1.37	5.95	190.22	1.7e-08	1.5e-06
GL50803_9598	100	Hypothetical protein	chr5	-1.37	4.40	41.28	4.0e-05	2.1e-04
GL50803_16951	1456	Hypothetical protein	chr5	-1.36	5.97	129.19	1.4e-07	4.6e-06
GL50803_2404	171	Hypothetical protein	chr2	-1.35	2.11	63.18	5.3e-06	5.1e-05
GL50803_112112	1220	Hypothetical protein	chr3	-1.35	7.20	49.90	1.7e-05	1.1e-04
GL50803_8051	216	Hypothetical protein	chr1	-1.35	5.66	195.95	1.4e-08	1.4e-06
GL50803_1875	101	Hypothetical protein	chr1	-1.35	5.50	55.24	1.0e-05	7.9e-05
GL50803_3868	1076	Coiled-coil protein	chr4	-1.34	5.69	69.23	3.4e-06	3.8e-05
GL50803_19230	143	Pam16	chr4	-1.34	3.33	44.62	2.8e-05	1.6e-04
GL50803_12108	937	Threonine dehydratase	chr4	-1.34	8.61	100.47	5.1e-07	1.0e-05
GL50803_14730	364	Macro domain-containing protein	chr5	-1.33	5.83	116.87	2.3e-07	6.4e-06
GL50803_16668	694	Hypothetical protein	chr4	-1.33	7.16	191.73	1.6e-08	1.5e-06
GL50803_8524	429	Transitional endoplasmic reticulum ATPase	chr2	-1.33	5.05	97.16	6.0e-07	1.1e-05
GL50803_6744	161	Centrin	chr5	-1.32	6.83	113.88	2.6e-07	7.0e-06
GL50803_4622	581	Hypothetical protein	chr3	-1.32	5.60	159.94	4.3e-08	2.6e-06
GL50803_10879	819	Hypothetical protein	chr3	-1.31	5.70	43.54	3.2e-05	1.8e-04
GL50803_27806	194	Myb-like DNA-binding domain-containing protein	chr3	-1.31	2.33	82.89	1.4e-06	1.9e-05
GL50803_8865	404	Hypothetical protein	chr1	-1.31	4.84	95.06	6.7e-07	1.2e-05
GL50803_9829	209	CDP-diacylglycerol-inositol 3-phosphatidyltransferase	chr2	-1.30	5.74	216.47	8.3e-09	1.1e-06
GL50803_16021	935	Hypothetical protein	chr5	-1.29	6.80	206.98	1.1e-08	1.3e-06
GL50803_14311	339	Serine/threonine-protein phosphatase	chr2	-1.29	7.12	154.35	5.2e-08	2.7e-06
GL50803_3331	331	Malate dehydrogenase	chr2	-1.29	9.34	57.98	8.1e-06	6.8e-05
GL50803_16820	786	Ankyrin repeat protein 1	chr5	-1.29	6.28	41.08	4.2e-05	2.2e-04
GL50803_16679	593	Hypothetical protein	chr1	-1.28	6.73	54.52	1.1e-05	8.2e-05
GL50803_86761	716	Hypothetical protein	chr5	-1.28	7.22	89.86	9.0e-07	1.5e-05
GL50803_41512	656	Flagella associated protein	chr5	-1.28	8.03	77.99	1.9e-06	2.5e-05
GL50803_33866	688	Hypothetical protein	chr1	-1.28	6.97	387.63	3.3e-10	2.0e-07
GL50803_7524	201	Hypothetical protein	chr1	-1.28	3.52	54.72	1.1e-05	8.1e-05
GL50803_6227	270	Hypothetical protein	chr5	-1.27	1.88	31.82	1.3e-04	5.3e-04
GL50803_10311	327	Ornithine carbamoyltransferase	chr3	-1.27	12.59	38.32	5.6e-05	2.7e-04
GL50803_8460	831	Hypothetical protein	chr3	-1.27	7.32	161.01	4.2e-08	2.6e-06
GL50803_8191	395	Hypothetical protein	chr3	-1.26	5.04	139.97	8.8e-08	3.7e-06
GL50803_98054A	347	Heat shock protein 90	chr5	-1.25	9.74	6.55	2.6e-02	4.3e-02
GL50803_16720	840	Radial spokehead-like protein	chr5	-1.25	8.16	81.78	1.5e-06	2.0e-05
GL50803_103676	454	Alpha-tubulin 1	chr5	-1.25	10.97	28.73	2.0e-04	7.4e-04
GL50803_8770	258	Uracil-DNA glycosylase	chr5	-1.25	6.72	44.82	2.8e-05	1.6e-04
GL50803_32363	490	Hypothetical protein	chr5	-1.24	6.08	188.05	1.8e-08	1.6e-06
GL50803_8559	173	Vacuolar ATP synthase 16 kDa proteolipid subunit	chr5	-1.24	8.09	49.46	1.7e-05	1.2e-04
GL50803_12105	621	Hypothetical protein	chr4	-1.24	7.11	55.04	1.0e-05	8.0e-05
GL50803_17255	664	Hypothetical protein	chr4	-1.24	7.63	69.62	3.3e-06	3.7e-05
GL50803_10976	1422	Carboxypeptidase, putative	chr2	-1.24	7.15	71.62	2.8e-06	3.3e-05
GL50803_93002	2430	Hypothetical protein	chr3	-1.24	7.57	52.01	1.4e-05	9.6e-05
GL50803_15000	406	TFIIH P44	chr2	-1.23	6.71	233.08	5.6e-09	9.3e-07
GL50803_113023	315	Tetratricopeptide repeat-containing protein	chr4	-1.23	4.87	158.00	4.6e-08	2.6e-06
GL50803_23874	86	Hypothetical protein	chr4	-1.23	3.76	68.12	3.7e-06	4.0e-05
GL50803_3146	952	Hypothetical protein	chr2	-1.23	7.46	323.18	9.1e-10	3.1e-07
GL50803_112079	454	Alpha-tubulin	chr3	-1.23	10.40	38.19	5.7e-05	2.8e-04
GL50803_137751	690	Hypothetical protein	chr3	-1.23	6.52	270.70	2.4e-09	5.6e-07
GL50803_7135	132	Hypothetical protein	chr3	-1.22	5.66	162.95	3.9e-08	2.5e-06
GL50803_5000	1110	3'5'-cyclic nucleotide phosphodiesterase	chr4	-1.22	5.79	131.74	1.2e-07	4.5e-06
GL50803_14568	325	Ser/Thr protein phosphatase PP1-alpha 2 catalytic subunit	chr4	-1.22	7.60	90.63	8.6e-07	1.4e-05
GL50803_17130	1500	Ankyrin repeat protein 1	chr4	-1.21	6.16	137.03	9.9e-08	4.0e-06
GL50803_41834	2143	Hypothetical protein	chr4	-1.21	8.01	102.84	4.5e-07	9.6e-06
GL50803_15545	624	Hypothetical protein	chr1	-1.20	5.84	76.86	2.0e-06	2.5e-05
GL50803_2116	292	DHHC palmitoyltransferase	chr5	-1.20	2.89	43.05	3.3e-05	1.8e-04
GL50803_94868	125	Hypothetical protein	chr4	-1.19	4.49	44.96	2.7e-05	1.6e-04
GL50803_7891	606	Hypothetical protein	chr5	-1.19	5.71	98.64	5.6e-07	1.1e-05
GL50803_7134	558	Hypothetical protein	chr3	-1.19	7.60	165.48	3.6e-08	2.4e-06
GL50803_13982	552	Ankyrin repeat protein 1	chr3	-1.19	6.30	119.49	2.0e-07	6.0e-06
GL50803_20413	170	Hypothetical protein	chr3	-1.19	4.69	205.63	1.1e-08	1.3e-06
GL50803_11165	748	Ankyrin repeat protein 1	chr5	-1.19	7.71	56.99	8.8e-06	7.1e-05
GL50803_90872	409	Phosphoglycerate kinase	chr2	-1.18	9.97	37.52	6.2e-05	2.9e-04
GL50803_10079	744	Hypothetical protein	chr5	-1.18	5.73	164.29	3.7e-08	2.4e-06
GL50803_8799	313	Hypothetical protein	chr2	-1.18	5.47	55.43	1.0e-05	7.8e-05
GL50803_17118	1160	U2 small nuclear ribonucleoprotein A', putative	chr5	-1.18	6.28	102.13	4.6e-07	9.8e-06
GL50803_5515	121	Hypothetical protein	chr5	-1.18	5.93	125.39	1.6e-07	5.1e-06
GL50803_9060	237	Hypothetical protein	chr2	-1.18	5.69	155.63	5.0e-08	2.7e-06
GL50803_11487	571	Hypothetical protein	chr2	-1.18	5.76	98.26	5.7e-07	1.1e-05
GL50803_88765	664	Cytosolic heat shock protein 70	chr1	-1.18	10.29	6.73	2.4e-02	4.1e-02
GL50803_11442	639	Kinesin-related protein	chr5	-1.18	5.22	32.02	1.3e-04	5.2e-04
GL50803_11218	309	Inositol hexakisphosphate kinase	chr5	-1.18	1.96	24.48	3.8e-04	1.2e-03
GL50803_17607	456	Cathepsin L	chr3	-1.18	4.62	187.10	1.8e-08	1.6e-06
GL50803_15145	664	Putative AAA family protein	chr1	-1.17	4.13	85.64	1.2e-06	1.7e-05
GL50803_9720	1024	Ankyrin repeat protein 1	chr5	-1.17	8.09	35.45	8.2e-05	3.7e-04
GL50803_17403	1576	Hypothetical protein	chr2	-1.16	7.83	73.89	2.4e-06	3.0e-05
GL50803_16996	358	Enkurin superfamily protein	chr5	-1.16	6.90	109.38	3.2e-07	7.8e-06
GL50803_10821	515	Hypothetical protein	chr1	-1.16	6.02	204.97	1.1e-08	1.3e-06
GL50803_17278	297	Radial spoke protein 9	chr5	-1.15	6.50	138.43	9.4e-08	3.8e-06
GL50803_86511	902	Acyl-CoA synthetase	chr3	-1.15	10.44	58.36	7.8e-06	6.6e-05
GL50803_11363	322	Hypothetical protein	chr4	-1.15	3.21	38.54	5.5e-05	2.7e-04
GL50803_15429	453	Glutathione synthetase, putative	chr3	-1.15	5.56	33.00	1.1e-04	4.7e-04
GL50803_3099	429	Cathepsin L-like protease	chr3	-1.15	4.27	86.78	1.1e-06	1.6e-05
GL50803_9115	584	Glucose-6-phosphate isomerase	chr5	-1.15	10.88	29.90	1.7e-04	6.5e-04
GL50803_7796	296	Alpha-2 giardin	chr3	-1.15	9.79	25.45	3.3e-04	1.1e-03
GL50803_8979	114	Hypothetical protein	chr3	-1.15	4.89	101.49	4.8e-07	9.9e-06
GL50803_88556	328	OTU-like cysteine protease, putative	chr5	-1.14	6.25	108.00	3.5e-07	8.2e-06
GL50803_13323	839	Hypothetical protein	chr5	-1.14	6.98	182.07	2.1e-08	1.7e-06
GL50803_16603	1308	Hypothetical protein	chr2	-1.14	7.39	216.84	8.3e-09	1.1e-06
GL50803_9352	1568	U5 small nuclear ribonucleoprotein 200 kDa helicase, putative	chr5	-1.14	5.01	50.35	1.6e-05	1.1e-04
GL50803_112729	1108	Kinesin like protein	chr5	-1.14	5.92	169.88	3.1e-08	2.1e-06
GL50803_15226	290	Hypothetical protein	chr4	-1.13	5.10	140.75	8.6e-08	3.7e-06
GL50803_6542	938	Ankyrin repeat protein 1	chr3	-1.13	6.35	73.63	2.5e-06	3.0e-05
GL50803_14551	297	Alpha-6 giardin	chr3	-1.13	9.02	42.92	3.4e-05	1.9e-04
GL50803_8075	644	Hypothetical protein	chr5	-1.13	6.32	167.28	3.4e-08	2.2e-06
GL50803_13797	1172	Kinesin-14	chr1	-1.12	6.08	101.74	4.7e-07	9.8e-06
GL50803_9851	70	Hypothetical protein	chr1	-1.12	4.16	98.06	5.7e-07	1.1e-05
GL50803_9305	255	Hypothetical protein	chr3	-1.12	5.84	42.37	3.6e-05	2.0e-04
GL50803_22003	869	Ankyrin repeat protein 1	chr4	-1.12	6.76	81.30	1.5e-06	2.1e-05
GL50803_50041	402	High cysteine membrane protein Group 4	chr5	-1.11	3.55	31.66	1.3e-04	5.4e-04
GL50803_14583	174	Hypothetical protein	chr3	-1.11	5.47	25.26	3.4e-04	1.1e-03
GL50803_115479	739	Ankyrin repeat protein 1	chr4	-1.11	3.62	35.09	8.4e-05	3.8e-04
GL50803_16013	500	Spindle pole protein, putative	chr1	-1.11	6.62	45.44	2.6e-05	1.5e-04
GL50803_12921	147	Hypothetical protein	chr2	-1.11	3.19	35.40	8.0e-05	3.6e-04
GL50803_17212	206	High cysteine membrane protein	chr4	-1.11	1.69	21.21	6.8e-04	2.0e-03
GL50803_8525	186	Hypothetical protein	chr2	-1.10	2.72	63.63	5.1e-06	5.0e-05
GL50803_6564	299	Proliferating cell nuclear antigen	chr5	-1.10	6.58	139.95	8.8e-08	3.7e-06
GL50803_12157	185	RabJ-like protein	chr3	-1.10	4.71	84.73	1.2e-06	1.8e-05
GL50803_12807	184	Thioredoxin like protein	chr1	-1.10	5.03	57.39	8.5e-06	7.0e-05
GL50803_3593	407	Alcohol dehydrogenase 3	chr3	-1.10	8.96	101.16	4.9e-07	9.9e-06
GL50803_3903	1477	Ankyrin repeat protein 1	chr4	-1.10	6.24	38.52	5.5e-05	2.7e-04
GL50803_5514	67	Hypothetical protein	chr5	-1.10	3.66	67.03	4.0e-06	4.2e-05
GL50803_10429	185	Wos2 protein	chr4	-1.10	8.43	11.68	5.5e-03	1.1e-02
GL50803_9068	154	Hypothetical protein	chr2	-1.09	3.54	34.15	9.4e-05	4.1e-04
GL50803_3855	489	Hypothetical protein	chr1	-1.09	5.07	28.97	1.9e-04	7.1e-04
GL50803_17625	350	Kinase, CMGC GSK	chr3	-1.09	7.51	94.66	6.9e-07	1.2e-05
GL50803_16476	563	Hypothetical protein	chr3	-1.09	5.01	107.70	3.5e-07	8.2e-06
GL50803_21048	4034	Hypothetical protein	chr5	-1.09	7.64	29.64	1.8e-04	6.7e-04
GL50803_4356	201	Hypothetical protein	chr3	-1.09	5.08	118.56	2.1e-07	6.1e-06
GL50803_114609	1253	Pyruvate-flavodoxin oxidoreductase	chr2	-1.08	11.72	47.38	2.1e-05	1.3e-04
GL50803_8804	343	Hypothetical protein	chr2	-1.08	5.28	83.83	1.3e-06	1.9e-05
GL50803_17279	435	Hypothetical protein	chr5	-1.07	6.28	178.11	2.4e-08	1.8e-06
GL50803_14198	378	Hypothetical protein	chr5	-1.07	6.67	58.88	7.5e-06	6.4e-05
GL50803_14313	287	Hypothetical protein	chr2	-1.07	3.18	21.60	6.3e-04	1.9e-03
GL50803_7616	916	Ankyrin repeat protein 1	chr4	-1.07	6.06	79.98	1.6e-06	2.2e-05
GL50803_33685	1075	Hypothetical protein	chr4	-1.07	7.66	128.93	1.4e-07	4.7e-06
GL50803_115478	739	Ankyrin repeat protein 1	chr4	-1.07	3.62	30.95	1.4e-04	5.7e-04
GL50803_17348	423	Hypothetical protein	chr1	-1.07	4.49	112.46	2.8e-07	7.4e-06
GL50803_7259	284	CDP-diacylglycerol-glycerol-3-phosphate 3-phosphatidyltransferase	chr2	-1.06	6.51	125.18	1.6e-07	5.1e-06
GL50803_15109	1528	Hypothetical protein	chr5	-1.06	7.46	87.30	1.0e-06	1.6e-05
GL50803_17280	296	Hypothetical protein	chr5	-1.06	5.70	92.46	7.8e-07	1.3e-05
GL50803_10238	1024	Glycosaminoglycan polysaccharide lyase	chr3	-1.06	8.66	80.31	1.6e-06	2.2e-05
GL50803_9827	314	Thioredoxin reductase	chr2	-1.06	10.26	10.90	6.7e-03	1.4e-02
GL50803_5919	525	Cation efflux family protein	chr1	-1.05	6.81	115.47	2.4e-07	6.6e-06
GL50803_114623	422	EamA-like transporter family protein	chr5	-1.05	8.46	77.93	1.9e-06	2.5e-05
GL50803_15196	161	Iron-sulfur cluster biosynthesis protein IscU	chr5	-1.05	7.72	65.75	4.4e-06	4.5e-05
GL50803_93721	250	Cyclin fold protein 1, putative	chr2	-1.05	6.69	91.53	8.2e-07	1.4e-05
GL50803_27521	124	Histone H2A	chr3	-1.04	7.88	27.79	2.3e-04	8.4e-04
GL50803_6725	886	Hypothetical protein	chr5	-1.04	7.56	91.36	8.3e-07	1.4e-05
GL50803_60084	208	Hypothetical protein	chr5	-1.04	2.82	50.05	1.6e-05	1.1e-04
GL50803_9618	853	Leucine-rich repeat protein	chr2	-1.04	6.76	117.91	2.2e-07	6.2e-06
GL50803_137712	6458	Hypothetical protein	chr5	-1.03	8.93	34.27	9.3e-05	4.1e-04
GL50803_95451	272	Hypothetical protein	chr4	-1.03	4.83	79.28	1.7e-06	2.3e-05
GL50803_4063	432	Nuclear LIM interactor-interacting factor 1	chr1	-1.03	6.15	46.83	2.2e-05	1.4e-04
GL50803_27308	99	Dynein light chain LC4	chr1	-1.03	5.02	44.35	2.9e-05	1.7e-04
GL50803_16607	324	Hypothetical protein	chr2	-1.03	5.57	82.95	1.4e-06	1.9e-05
GL50803_13467	310	Hypothetical protein	chr1	-1.02	7.05	97.22	6.0e-07	1.1e-05
GL50803_16867	870	AAA family ATPase	chr4	-1.02	9.84	35.03	8.4e-05	3.8e-04
GL50803_3491	278	Hypothetical protein	chr1	-1.02	5.05	101.72	4.7e-07	9.8e-06
GL50803_37452	1863	Hypothetical protein	chr2	-1.02	8.18	35.13	8.3e-05	3.7e-04
GL50803_5488	140	FEN-1 nuclease	chr3	-1.02	5.99	46.16	2.4e-05	1.5e-04
GL50803_24505	1167	Hypothetical protein	chr5	-1.02	6.44	138.33	9.4e-08	3.8e-06
GL50803_17320	976	Coiled-coil protein	chr3	-1.02	7.19	107.82	3.5e-07	8.2e-06
GL50803_18713	107	U6 snRNA-associated Sm-like protein LSm2, putative	chr5	-1.01	6.21	154.61	5.2e-08	2.7e-06
GL50803_29147	133	High cysteine membrane protein	chr3	-1.01	4.96	41.81	3.8e-05	2.1e-04
GL50803_112787	1844	Hypothetical protein	chr4	-1.01	6.06	25.30	3.4e-04	1.1e-03
GL50803_13330	241	Hypothetical protein	chr3	-1.01	4.07	80.84	1.5e-06	2.1e-05
GL50803_5910	595	Helicase-related protein	chr1	-1.01	5.83	129.42	1.3e-07	4.6e-06
GL50803_40014	1609	Ankyrin repeat protein 1	chr4	-1.01	7.46	111.00	3.0e-07	7.5e-06
GL50803_32509	1035	Guanylate binding protein	chr3	-1.01	6.56	35.54	7.9e-05	3.6e-04
GL50803_6175	278	Nitroreductase family protein fused to ferredoxin domain Fd-NR1	chr5	-1.00	3.35	29.84	1.7e-04	6.5e-04
GL50803_8371	204	Hypothetical protein	chr1	-1.00	4.61	77.99	1.9e-06	2.5e-05
GL50803_8771	176	Hypothetical protein	chr5	-1.00	2.97	38.67	5.4e-05	2.7e-04
GL50803_7718	242	DDI1-like DNA-damage inducible protein	chr3	-1.00	5.49	18.17	1.2e-03	3.3e-03
GL50803_9850	307	RING finger domain-containing protein	chr1	-1.00	5.81	92.93	7.6e-07	1.3e-05
GL50803_21110	233	Hypothetical protein	chr5	-1.00	5.34	45.92	2.5e-05	1.5e-04
GL50803_16768	3175	Hypothetical protein	chr5	-1.00	8.08	39.74	4.8e-05	2.4e-04
GL50803_14119	258	Zinc finger domain-containing protein	chr5	-1.00	5.40	74.54	2.3e-06	2.9e-05
GL50803_15549	745	Dynein binding protein, putative	chr1	-1.00	7.34	119.47	2.0e-07	6.0e-06
GL50803_101189	392	Hypothetical protein	chr4	-1.00	5.94	95.52	6.6e-07	1.2e-05
GL50803_13204	418	Zinc transporter protein	chr4	-1.00	8.26	89.45	9.2e-07	1.5e-05
GL50803_4323	386	Hypothetical protein	chr4	-1.00	5.80	59.85	6.9e-06	6.1e-05
GL50803_4977	385	Kinase, NEK	chr1	-0.99	5.98	22.17	5.8e-04	1.8e-03
GL50803_16943	946	Kinase, NEK	chr3	-0.99	4.46	47.70	2.1e-05	1.3e-04
GL50803_26739	264	Hypothetical protein	chr4	-0.99	3.19	49.68	1.7e-05	1.1e-04
GL50803_4337	276	Hypothetical protein	chr2	-0.98	6.31	108.41	3.4e-07	8.1e-06
GL50803_91934	1272	Hypothetical protein	chr4	-0.98	4.40	130.50	1.3e-07	4.5e-06
GL50803_13231	154	Calmodulin	chr3	-0.98	4.31	57.68	8.3e-06	6.9e-05
GL50803_7620	150	Hypothetical protein	chr4	-0.97	3.51	56.52	9.1e-06	7.4e-05
GL50803_92618	249	Nicotinamide-nucleotide adenylyltransferase	chr5	-0.97	3.48	49.36	1.7e-05	1.2e-04
GL50803_13671	1156	Hypothetical protein	chr3	-0.97	7.18	91.63	8.1e-07	1.4e-05
GL50803_16906	376	Phosphatidate cytidylyltransferase	chr3	-0.97	7.03	124.73	1.6e-07	5.2e-06
GL50803_11341	79	Hypothetical protein	chr2	-0.97	3.33	27.19	2.5e-04	8.8e-04
GL50803_5513	127	Hypothetical protein	chr5	-0.96	5.62	102.28	4.6e-07	9.7e-06
GL50803_16402	634	Hypothetical protein	chr4	-0.96	4.69	77.68	1.9e-06	2.5e-05
GL50803_17408	1131	Hypothetical protein	chr2	-0.96	7.25	200.29	1.3e-08	1.3e-06
GL50803_7414	370	Ankyrin repeat protein 1	chr1	-0.96	6.44	130.44	1.3e-07	4.5e-06
GL50803_14256	124	Histone H2A	chr3	-0.96	8.20	31.02	1.4e-04	5.7e-04
GL50803_114192	1067	Kinase, NEK	chr3	-0.96	7.05	23.79	4.4e-04	1.4e-03
GL50803_10836	191	Leucine zipper-containing protein	chr1	-0.96	3.91	79.83	1.6e-06	2.2e-05
GL50803_3342	1002	Hypothetical protein	chr5	-0.95	5.84	56.68	9.0e-06	7.3e-05
GL50803_7747	1661	Hypothetical protein	chr1	-0.95	8.29	63.31	5.3e-06	5.0e-05
GL50803_7396	106	Hypothetical protein	chr3	-0.95	5.05	49.37	1.7e-05	1.2e-04
GL50803_114199	305	Ankyrin repeat protein 1	chr2	-0.95	6.10	37.59	6.2e-05	2.9e-04
GL50803_14835	1049	Kinase, NEK	chr3	-0.94	7.47	71.18	2.9e-06	3.3e-05
GL50803_11311	367	Kinase, NEK	chr4	-0.94	6.90	63.57	5.1e-06	5.0e-05
GL50803_17246	211	ELMO/CED-12 family protein	chr3	-0.94	4.89	86.07	1.1e-06	1.7e-05
GL50803_31998	841	Hypothetical protein	chr4	-0.94	7.44	97.61	5.9e-07	1.1e-05
GL50803_16804B	2677	Outer-arm dynein gamma	chr1	-0.94	10.65	25.43	3.3e-04	1.1e-03
GL50803_16479	1213	Kinase, NEK	chr5	-0.94	6.94	86.97	1.1e-06	1.6e-05
GL50803_104685	176	Centrin	chr5	-0.94	7.30	62.75	5.5e-06	5.2e-05
GL50803_6082	2658	Ankyrin repeat protein 3	chr4	-0.94	6.02	92.78	7.6e-07	1.3e-05
GL50803_3582	361	Hypothetical protein	chr1	-0.94	6.65	35.93	7.5e-05	3.5e-04
GL50803_17505	535	Cyclin B-like protein	chr1	-0.94	4.46	96.83	6.1e-07	1.1e-05
GL50803_17518	2015	WD40 repeat protein	chr1	-0.94	8.32	120.68	1.9e-07	5.8e-06
GL50803_5873	135	Hypothetical protein	chr4	-0.93	3.08	51.77	1.4e-05	9.8e-05
GL50803_16978	548	Hypothetical protein	chr5	-0.93	5.90	161.07	4.2e-08	2.6e-06
GL50803_14970	97	Hypothetical protein	chr2	-0.93	3.62	39.25	5.1e-05	2.5e-04
GL50803_93938	257	Triosephosphate isomerase, cytosolic	chr5	-0.93	8.28	29.69	1.7e-04	6.6e-04
GL50803_14003	878	Hypothetical protein	chr1	-0.93	5.89	38.64	5.4e-05	2.7e-04
GL50803_14326	224	Hypothetical protein	chr5	-0.93	5.21	160.97	4.2e-08	2.6e-06
GL50803_23330	257	Hypothetical protein	chr3	-0.92	5.05	53.77	1.2e-05	8.6e-05
GL50803_4414	303	Hypothetical protein	chr5	-0.92	5.76	101.03	4.9e-07	1.0e-05
GL50803_17313	1693	Hypothetical protein	chr3	-0.92	7.24	40.77	4.3e-05	2.2e-04
GL50803_11118	445	Enolase	chr5	-0.92	11.16	20.84	7.3e-04	2.1e-03
GL50803_13584	386	Hypothetical protein	chr1	-0.92	8.43	52.18	1.3e-05	9.5e-05
GL50803_16875	334	Hypothetical protein	chr2	-0.92	3.89	40.61	4.3e-05	2.3e-04
GL50803_16039	826	Coiled-coil protein	chr3	-0.92	5.55	22.41	5.5e-04	1.7e-03
GL50803_10219	1430	Ankyrin repeat protein 1	chr1	-0.92	7.39	83.08	1.3e-06	1.9e-05
GL50803_16731	3049	Hypothetical protein	chr5	-0.92	7.60	41.08	4.1e-05	2.2e-04
GL50803_60167	128	Hypothetical protein	chr5	-0.92	3.12	31.34	1.4e-04	5.5e-04
GL50803_7439	652	Ser/Thr phosphatase 2A regulatory subunit A	chr5	-0.92	8.39	98.34	5.7e-07	1.1e-05
GL50803_12885	398	UBA-like domain-containing protein	chr4	-0.91	6.88	61.19	6.2e-06	5.6e-05
GL50803_10912	196	Hypothetical protein	chr5	-0.91	5.10	58.84	7.5e-06	6.4e-05
GL50803_9523	332	Ankyrin repeat protein 1	chr2	-0.91	5.36	89.77	9.1e-07	1.5e-05
GL50803_96460	969	Alanyl-tRNA synthetase	chr4	-0.91	7.67	90.37	8.7e-07	1.4e-05
GL50803_33932	1338	DENN (AEX-3) domain-containing protein	chr1	-0.90	6.14	66.33	4.2e-06	4.3e-05
GL50803_14158	932	Ankyrin repeat protein 1	chr5	-0.90	6.69	55.81	9.7e-06	7.7e-05
GL50803_33762	301	WD40 repeat protein	chr2	-0.90	5.33	59.50	7.1e-06	6.2e-05
GL50803_14668	267	Hypothetical protein	chr1	-0.90	4.93	59.72	7.0e-06	6.1e-05
GL50803_101866	809	Kinase, NEK	chr4	-0.90	5.75	52.64	1.3e-05	9.2e-05
GL50803_13608	715	Acetyl-CoA synthetase	chr3	-0.90	9.95	54.79	1.1e-05	8.1e-05
GL50803_136021	447	Beta-tubulin 2	chr5	-0.90	1.89	24.52	3.8e-04	1.2e-03
GL50803_16793	1263	Hypothetical protein	chr5	-0.90	6.31	69.16	3.4e-06	3.8e-05
GL50803_7240	330	Nucleoporin complex subunit 54	chr1	-0.89	5.53	118.09	2.2e-07	6.2e-06
GL50803_96306	567	Hypothetical protein	chr4	-0.89	5.98	115.72	2.4e-07	6.6e-06
GL50803_4059	294	5'-methylthioadenosine nucleosidase/S-adenosylhomocysteine nucleosidase	chr5	-0.89	6.12	88.22	9.9e-07	1.6e-05
GL50803_10971	625	Hypothetical protein	chr2	-0.89	6.67	154.20	5.2e-08	2.7e-06
GL50803_41227	529	VSP	chr1	-0.89	5.41	100.97	4.9e-07	1.0e-05
GL50803_11642	537	Ceramide glucosyltransferase	chr3	-0.89	3.99	38.20	5.7e-05	2.8e-04
GL50803_14796	807	Hypothetical protein	chr4	-0.89	6.92	31.31	1.4e-04	5.5e-04
GL50803_17380	511	High cysteine membrane protein	chr4	-0.89	4.48	76.26	2.1e-06	2.6e-05
GL50803_11867	398	Coiled-coil protein	chr1	-0.89	7.35	65.45	4.5e-06	4.5e-05
GL50803_8702	734	Nuclear pore protein, putative	chr4	-0.89	6.66	50.38	1.6e-05	1.1e-04
GL50803_4563	249	Copine I	chr3	-0.89	4.80	20.47	7.8e-04	2.2e-03
GL50803_3679	89	Transcription factor Pcc1, putative	chr5	-0.89	2.59	20.37	7.9e-04	2.3e-03
GL50803_1300	267	Hypothetical protein	chr5	-0.89	5.87	76.86	2.0e-06	2.5e-05
GL50803_16934	1375	Tetratricopeptide repeat protein	chr3	-0.88	6.77	28.32	2.1e-04	7.7e-04
GL50803_95717	1025	Kinase, NEK	chr3	-0.88	7.23	84.25	1.3e-06	1.8e-05
GL50803_114930	805	High cysteine membrane protein Group 4	chr4	-0.88	5.98	41.41	4.0e-05	2.1e-04
GL50803_40007	240	RNase PH-like 3'-5' exoribonuclease	chr4	-0.88	5.15	127.82	1.4e-07	4.8e-06
GL50803_3867	498	Hypothetical protein	chr4	-0.88	5.50	39.90	4.7e-05	2.4e-04
GL50803_17198	783	Leucine-rich repeat protein	chr5	-0.88	7.74	45.04	2.7e-05	1.6e-04
GL50803_60621	223	Ankyrin repeat protein 1	chr4	-0.88	2.58	46.57	2.3e-05	1.4e-04
GL50803_5784	1091	Hypothetical protein	chr3	-0.88	6.78	37.48	6.2e-05	3.0e-04
GL50803_13882	717	Hypothetical protein	chr4	-0.88	5.76	56.17	9.4e-06	7.5e-05
GL50803_8843	76	Ubiquitin	chr2	-0.87	4.65	34.27	9.3e-05	4.1e-04
GL50803_17431	2186	Hypothetical protein	chr4	-0.87	7.13	99.62	5.3e-07	1.0e-05
GL50803_17585	718	Ankyrin repeat protein 1	chr4	-0.87	8.29	32.43	1.2e-04	5.0e-04
GL50803_7416	264	Methyltransferase, putative	chr1	-0.87	4.92	52.26	1.3e-05	9.4e-05
GL50803_15537	339	Hypothetical protein	chr4	-0.87	5.19	72.85	2.6e-06	3.1e-05
GL50803_61419	576	Ankyrin repeat protein 1	chr2	-0.87	4.55	55.89	9.7e-06	7.6e-05
GL50803_17314	613	Hypothetical protein	chr3	-0.87	6.63	136.71	1.0e-07	4.0e-06
GL50803_14628	568	Phosphatidylinositol-4-phosphate 5-kinase, putative	chr5	-0.87	6.96	31.65	1.3e-04	5.4e-04
GL50803_113024	385	VSP	chr4	-0.86	2.96	38.77	5.4e-05	2.6e-04
GL50803_90131	1782	Leucine-rich repeat protein	chr4	-0.86	7.51	102.48	4.6e-07	9.7e-06
GL50803_7748	1081	High cysteine membrane protein	chr1	-0.86	6.01	73.23	2.5e-06	3.0e-05
GL50803_17155	612	Hypothetical protein	chr5	-0.86	5.03	15.27	2.3e-03	5.4e-03
GL50803_4038	496	Transglutaminase-like superfamily protein	chr3	-0.86	4.80	72.30	2.7e-06	3.1e-05
GL50803_11364	586	Kinase, AGC Akt	chr4	-0.86	7.19	36.58	7.0e-05	3.2e-04
GL50803_16642	1457	Polyadenylation specificity factor family protein	chr2	-0.86	6.98	57.18	8.6e-06	7.1e-05
GL50803_8140	399	GTP-binding protein ARD-1, putative	chr5	-0.86	6.82	68.70	3.5e-06	3.9e-05
GL50803_104139	1219	Hypothetical protein	chr1	-0.86	7.08	38.92	5.3e-05	2.6e-04
GL50803_4465	86	Hypothetical protein	chr5	-0.85	4.20	48.12	2.0e-05	1.3e-04
GL50803_4246	300	RNA cap guanine-N2 methyltransferase	chr2	-0.85	4.06	44.74	2.8e-05	1.6e-04
GL50803_15455	237	Parkin co-regulated protein	chr4	-0.85	6.58	110.91	3.0e-07	7.5e-06
GL50803_87774	801	Hypothetical protein	chr2	-0.85	6.48	76.06	2.1e-06	2.6e-05
GL50803_3594	635	Hypothetical protein	chr3	-0.85	4.62	59.91	6.9e-06	6.1e-05
GL50803_4355	103	Hypothetical protein	chr3	-0.85	4.29	46.89	2.2e-05	1.4e-04
GL50803_32911	814	Ankyrin repeat protein 1	chr4	-0.84	5.66	40.94	4.2e-05	2.2e-04
GL50803_14507	388	Hypothetical protein	chr4	-0.84	5.39	36.52	7.0e-05	3.2e-04
GL50803_13766	819	Ankyrin repeat protein 1	chr3	-0.84	6.83	18.25	1.2e-03	3.2e-03
GL50803_4597	356	Hypothetical protein	chr4	-0.84	5.41	112.18	2.8e-07	7.4e-06
GL50803_17075	780	Spindle pole protein, putative	chr4	-0.84	6.05	71.61	2.8e-06	3.3e-05
GL50803_4165	1005	NOD3 protein, putative	chr4	-0.84	7.21	73.77	2.5e-06	3.0e-05
GL50803_22291	472	EamA-like transporter family protein	chr4	-0.84	8.47	51.60	1.4e-05	9.9e-05
GL50803_9504	309	Hypothetical protein	chr2	-0.84	5.84	59.85	6.9e-06	6.1e-05
GL50803_9492	964	Hypothetical protein	chr4	-0.83	7.12	96.70	6.2e-07	1.1e-05
GL50803_13945	343	Hypothetical protein	chr5	-0.83	5.54	65.17	4.6e-06	4.6e-05
GL50803_112210	110	Hypothetical protein	chr1	-0.83	4.79	29.19	1.9e-04	7.0e-04
GL50803_15304	1513	Ankyrin repeat protein 1	chr1	-0.83	6.30	33.95	9.7e-05	4.2e-04
GL50803_11438	436	Ankyrin repeat protein 1	chr5	-0.83	4.03	49.11	1.8e-05	1.2e-04
GL50803_41304	2792	Hypothetical protein	chr5	-0.83	7.81	85.55	1.2e-06	1.7e-05
GL50803_101194	1416	Ion channel family protein	chr4	-0.83	7.16	157.33	4.7e-08	2.6e-06
GL50803_16958	1284	Phospholipid-transporting ATPase IA, putative	chr3	-0.83	7.65	136.36	1.0e-07	4.0e-06
GL50803_7272	232	GARP-like protein 1	chr3	-0.83	4.49	47.04	2.2e-05	1.4e-04
GL50803_37985	5631	Dynein heavy chain	chr1	-0.82	8.50	36.72	6.8e-05	3.2e-04
GL50803_17567	593	Protein phosphatases PP1 regulatory subunit SDS22	chr4	-0.82	6.52	51.34	1.5e-05	1.0e-04
GL50803_2779	748	Ankyrin repeat protein 1	chr5	-0.82	6.31	36.50	7.0e-05	3.3e-04
GL50803_39312	4835	Midasin	chr2	-0.82	6.99	96.59	6.2e-07	1.1e-05
GL50803_101260	587	Hypothetical protein	chr4	-0.82	6.28	45.86	2.5e-05	1.5e-04
GL50803_137745	1231	SMC3-like protein	chr3	-0.82	7.27	82.39	1.4e-06	2.0e-05
GL50803_12147	311	Hypothetical protein	chr3	-0.82	6.43	66.58	4.1e-06	4.3e-05
GL50803_14539	1209	Ankyrin repeat protein 1	chr5	-0.82	6.66	87.13	1.1e-06	1.6e-05
GL50803_27614	145	Ribose 5-phosphate isomerase	chr3	-0.81	6.11	35.51	7.9e-05	3.6e-04
GL50803_137705	510	Hypothetical protein	chr5	-0.81	6.35	111.01	3.0e-07	7.5e-06
GL50803_3419	173	Hypothetical protein	chr4	-0.81	5.22	61.78	5.9e-06	5.4e-05
GL50803_5012	378	Rhodanese-like domain-containing protein	chr5	-0.81	6.51	72.58	2.7e-06	3.1e-05
GL50803_121517	880	Kinase, NEK	chr3	-0.81	5.62	84.42	1.2e-06	1.8e-05
GL50803_16582	221	Hypothetical protein	chr1	-0.81	3.35	35.30	8.1e-05	3.7e-04
GL50803_5554	595	Kinase, NEK	chr3	-0.81	5.72	68.18	3.6e-06	4.0e-05
GL50803_14546	228	Phosphoglycolate phosphatase	chr5	-0.81	4.96	57.47	8.4e-06	7.0e-05
GL50803_10167	1190	Hypothetical protein	chr3	-0.81	10.12	29.11	1.9e-04	7.0e-04
GL50803_17125	259	Hypothetical protein	chr4	-0.81	3.78	80.95	1.5e-06	2.1e-05
GL50803_86520	827	Hypothetical protein	chr3	-0.81	5.20	78.89	1.8e-06	2.3e-05
GL50803_7268	1156	Ankyrin repeat protein 1	chr3	-0.81	8.16	32.22	1.2e-04	5.1e-04
GL50803_60955	1207	Hypothetical protein	chr3	-0.81	5.43	13.96	3.1e-03	7.1e-03
GL50803_26838	204	Hypothetical protein	chr5	-0.81	3.78	39.38	5.0e-05	2.5e-04
GL50803_11342	125	Hypothetical protein	chr2	-0.81	6.52	30.42	1.6e-04	6.1e-04
GL50803_11328	567	Hypothetical protein	chr2	-0.80	4.96	32.16	1.2e-04	5.1e-04
GL50803_21803	546	Hypothetical protein	chr5	-0.80	6.61	72.88	2.6e-06	3.1e-05
GL50803_10871	312	Hypothetical protein	chr3	-0.80	3.06	25.68	3.2e-04	1.1e-03
GL50803_6153	144	Hypothetical protein	chr4	-0.80	4.37	63.64	5.1e-06	5.0e-05
GL50803_7679	723	Ankyrin repeat protein 1	chr4	-0.80	6.39	57.19	8.6e-06	7.1e-05
GL50803_4018	578	Hypothetical protein	chr5	-0.80	6.92	93.57	7.3e-07	1.3e-05
GL50803_4259	283	Hypothetical protein	chr1	-0.80	7.00	54.58	1.1e-05	8.2e-05
GL50803_113219	3191	IQ calmodulin-binding motif-containing protein	chr5	-0.80	6.81	94.10	7.1e-07	1.3e-05
GL50803_8858	453	Hypothetical protein	chr1	-0.80	4.52	52.18	1.3e-05	9.5e-05
GL50803_6147	289	Hypothetical protein	chr1	-0.80	4.27	65.02	4.6e-06	4.6e-05
GL50803_14819	204	Hypothetical protein	chr1	-0.80	6.50	27.29	2.5e-04	8.7e-04
GL50803_6404	767	Kinesin-9	chr4	-0.80	6.62	84.42	1.2e-06	1.8e-05
GL50803_16973	520	Hypothetical protein	chr5	-0.80	7.13	111.37	3.0e-07	7.5e-06
GL50803_21444	588	Spindle pole protein, putative	chr5	-0.80	6.44	10.90	6.7e-03	1.4e-02
GL50803_11654	295	Alpha-1 giardin	chr3	-0.79	11.35	21.16	6.8e-04	2.0e-03
GL50803_17562	413	Ankyrin repeat protein 1	chr4	-0.79	5.05	97.96	5.8e-07	1.1e-05
GL50803_16411	154	EF hand domain-containing protein	chr4	-0.79	4.87	49.65	1.7e-05	1.1e-04
GL50803_6713	135	Hypothetical protein	chr5	-0.79	3.53	33.49	1.0e-04	4.4e-04
GL50803_4507	895	CTP synthase/UTP-ammonia lyase	chr3	-0.79	8.82	76.66	2.0e-06	2.6e-05
GL50803_7521	144	Hypothetical protein	chr1	-0.79	5.00	64.07	5.0e-06	4.8e-05
GL50803_14519	433	Iron-sulfur cluster biosynthesis protein IscS	chr3	-0.79	7.91	51.02	1.5e-05	1.0e-04
GL50803_20666	139	Hypothetical protein	chr4	-0.79	3.72	54.84	1.1e-05	8.1e-05
GL50803_24139	787	Hypothetical protein	chr4	-0.78	5.38	90.80	8.5e-07	1.4e-05
GL50803_4245	455	Hypothetical protein	chr2	-0.78	4.67	54.60	1.1e-05	8.2e-05
GL50803_7203	205	Guanylate kinase	chr5	-0.78	4.82	48.59	1.9e-05	1.2e-04
GL50803_5749	676	Hypothetical protein	chr4	-0.78	6.91	49.96	1.7e-05	1.1e-04
GL50803_1937	94	Hypothetical protein	chr4	-0.78	3.89	28.07	2.2e-04	8.0e-04
GL50803_15067	486	Hypothetical protein	chr1	-0.78	6.21	45.55	2.6e-05	1.5e-04
GL50803_17120	540	CEGP1 protein	chr5	-0.78	4.25	47.82	2.0e-05	1.3e-04
GL50803_41467	1130	Ankyrin repeat protein 2	chr5	-0.78	6.79	67.05	4.0e-06	4.2e-05
GL50803_10370	453	ATP/GTP binding protein, putative	chr4	-0.78	8.59	29.80	1.7e-04	6.5e-04
GL50803_10911	1052	Ankyrin repeat protein 1	chr5	-0.78	8.19	26.62	2.7e-04	9.5e-04
GL50803_12220	228	Hydrolase, putative	chr4	-0.78	5.84	72.55	2.7e-06	3.1e-05
GL50803_16068	775	Hypothetical protein	chr1	-0.78	7.65	140.82	8.5e-08	3.7e-06
GL50803_17063	1199	Pyruvate-flavodoxin oxidoreductase	chr5	-0.77	11.79	43.23	3.3e-05	1.8e-04
GL50803_11955	90	Hypothetical protein	chr4	-0.77	6.11	29.95	1.7e-04	6.5e-04
GL50803_12139	681	Ankyrin repeat protein 3	chr5	-0.77	9.56	10.60	7.3e-03	1.5e-02
GL50803_16054	212	Qb-SNARE 1	chr5	-0.77	5.69	83.44	1.3e-06	1.9e-05
GL50803_15958	1055	Ankyrin repeat protein 1	chr5	-0.77	6.00	83.40	1.3e-06	1.9e-05
GL50803_33037	495	Hypothetical protein	chr1	-0.77	6.33	95.43	6.6e-07	1.2e-05
GL50803_16486	349	Hypothetical protein	chr5	-0.77	7.22	110.78	3.0e-07	7.5e-06
GL50803_14438	334	Hypothetical protein	chr1	-0.77	5.31	61.85	5.9e-06	5.4e-05
GL50803_95880	403	Hypothetical protein	chr3	-0.77	5.92	82.26	1.4e-06	2.0e-05
GL50803_101291	447	Beta-tubulin 1	chr5	-0.77	7.88	20.44	7.8e-04	2.2e-03
GL50803_16332	1737	Coiled-coil protein	chr3	-0.77	7.37	70.26	3.1e-06	3.5e-05
GL50803_7296	185	U2 small nuclear ribonucleoprotein A' putative	chr4	-0.77	2.93	25.90	3.1e-04	1.0e-03
GL50803_14874	189	SAS-6_N domain-containing protein	chr5	-0.77	5.75	55.76	9.8e-06	7.7e-05
GL50803_13700	1113	Hypothetical protein	chr4	-0.76	7.03	64.34	4.9e-06	4.8e-05
GL50803_14520	256	Hypothetical protein	chr3	-0.76	7.13	53.77	1.2e-05	8.6e-05
GL50803_10038	286	Alpha-18 giardin	chr5	-0.76	5.38	34.65	8.9e-05	3.9e-04
GL50803_21971	417	Tetratricopeptide repeat-containing protein	chr4	-0.76	4.73	49.22	1.8e-05	1.2e-04
GL50803_112408	1853	Nuclear pore complex subunit	chr4	-0.76	7.05	63.57	5.1e-06	5.0e-05
GL50803_17536	433	Hypothetical protein	chr5	-0.76	5.27	66.64	4.1e-06	4.3e-05
GL50803_31439	122	Hypothetical protein	chr2	-0.76	0.82	6.68	2.5e-02	4.1e-02
GL50803_16078	396	Hypothetical protein	chr5	-0.76	6.30	77.79	1.9e-06	2.5e-05
GL50803_4415	521	Hypothetical protein	chr5	-0.75	5.90	47.69	2.1e-05	1.3e-04
GL50803_16956	755	Hypothetical protein	chr3	-0.75	4.16	19.96	8.6e-04	2.4e-03
GL50803_28022	133	Hypothetical protein	chr4	-0.75	4.64	52.93	1.3e-05	9.1e-05
GL50803_10969	322	Nucleotide-binding protein 35	chr2	-0.75	9.40	68.21	3.6e-06	4.0e-05
GL50803_60748	522	Hypothetical protein	chr4	-0.75	5.58	40.73	4.3e-05	2.2e-04
GL50803_17060	623	Ankyrin repeat protein 1	chr5	-0.75	9.90	11.15	6.2e-03	1.3e-02
GL50803_96324	1003	Hypothetical protein	chr4	-0.75	6.63	48.36	1.9e-05	1.2e-04
GL50803_8890	532	Hypothetical protein	chr4	-0.74	5.92	112.14	2.9e-07	7.4e-06
GL50803_87039	3080	Hypothetical protein	chr4	-0.74	7.48	24.87	3.6e-04	1.2e-03
GL50803_17291	463	Orc4	chr5	-0.74	5.52	50.33	1.6e-05	1.1e-04
GL50803_14098	757	ATP-dependent RNA helicase	chr5	-0.74	6.31	22.91	5.0e-04	1.6e-03
GL50803_32879	1387	RecF/RecN/SMC N terminal domain-containing protein	chr4	-0.74	7.47	62.09	5.8e-06	5.3e-05
GL50803_86431	368	Hypothetical protein	chr3	-0.74	5.28	54.67	1.1e-05	8.1e-05
GL50803_22165	357	Kinase, STE STE7	chr5	-0.74	8.21	42.36	3.6e-05	2.0e-04
GL50803_8909	286	Hypothetical protein	chr1	-0.74	4.71	29.75	1.7e-04	6.6e-04
GL50803_4155	487	Hypothetical protein	chr4	-0.74	5.91	73.92	2.4e-06	3.0e-05
GL50803_42328	536	Kinase, NEK	chr2	-0.74	3.48	29.02	1.9e-04	7.1e-04
GL50803_19910	215	Hypothetical protein	chr2	-0.73	4.16	30.29	1.6e-04	6.2e-04
GL50803_88071	723	Ankyrin repeat protein 1	chr3	-0.73	7.06	50.86	1.5e-05	1.0e-04
GL50803_17288	1822	Ankyrin repeat protein 1	chr5	-0.73	6.29	43.73	3.1e-05	1.7e-04
GL50803_14921	498	Hypothetical protein	chr5	-0.73	7.73	40.61	4.3e-05	2.3e-04
GL50803_21897	2253	Hypothetical protein	chr4	-0.73	8.43	64.62	4.8e-06	4.7e-05
GL50803_3590	110	Hypothetical protein	chr4	-0.73	4.55	67.68	3.8e-06	4.1e-05
GL50803_14872	1251	Ankyrin repeat protein 1	chr5	-0.73	8.41	39.40	5.0e-05	2.5e-04
GL50803_17117	1054	Ankyrin repeat protein 1	chr5	-0.73	7.08	54.02	1.1e-05	8.5e-05
GL50803_12213	795	Hypothetical protein	chr4	-0.73	5.40	41.61	3.9e-05	2.1e-04
GL50803_137693	716	Hypothetical protein	chr1	-0.72	4.63	39.09	5.2e-05	2.6e-04
GL50803_14669	597	Hypothetical protein	chr1	-0.72	5.93	29.32	1.8e-04	6.9e-04
GL50803_137603	463	Hypothetical protein	chr5	-0.72	8.22	75.13	2.2e-06	2.8e-05
GL50803_12148	785	Kinase, NEK	chr3	-0.72	7.93	42.27	3.6e-05	2.0e-04
GL50803_10868	204	Vacuolar ATP synthase E subunit	chr3	-0.72	5.99	65.78	4.4e-06	4.5e-05
GL50803_15939	432	Hypothetical protein	chr5	-0.72	5.30	44.82	2.8e-05	1.6e-04
GL50803_27880	207	Torus domain-containing protein	chr5	-0.72	4.03	53.84	1.2e-05	8.6e-05
GL50803_14004	545	Kinase, CMGC RCK/Long-flagella protein	chr1	-0.72	7.12	59.02	7.4e-06	6.3e-05
GL50803_5866	221	Phosphate-starvation-inducible E family protein	chr4	-0.72	5.33	62.84	5.4e-06	5.1e-05
GL50803_14070	793	Kinesin family protein GiKIN22	chr1	-0.72	7.10	62.24	5.7e-06	5.3e-05
GL50803_113268	420	Hypothetical protein	chr5	-0.72	4.63	23.09	4.9e-04	1.5e-03
GL50803_24122	623	Hypothetical protein	chr4	-0.72	6.36	49.13	1.8e-05	1.2e-04
GL50803_15310	733	WD40 repeat protein	chr5	-0.71	7.17	62.18	5.7e-06	5.3e-05
GL50803_9413	449	Protein disulfide isomerase PDI2	chr4	-0.71	10.18	9.89	8.9e-03	1.7e-02
GL50803_103082	993	Hypothetical protein	chr1	-0.71	6.55	63.93	5.0e-06	4.9e-05
GL50803_16728	491	Phosphatidylinositol-3,4,5-trisphosphate 3-phosphatase	chr1	-0.71	5.62	81.64	1.5e-06	2.1e-05
GL50803_40228	2041	Hypothetical protein	chr4	-0.71	7.52	28.28	2.1e-04	7.8e-04
GL50803_16313	581	Pescadillo cell cycle regulator	chr5	-0.71	6.80	89.15	9.4e-07	1.5e-05
GL50803_10056	198	Rho GAP, putative	chr5	-0.71	4.95	59.63	7.0e-06	6.1e-05
GL50803_9058	447	TAP42-like family protein	chr2	-0.71	7.95	86.61	1.1e-06	1.6e-05
GL50803_5999	523	Kinase, NEK	chr1	-0.71	5.83	57.31	8.5e-06	7.0e-05
GL50803_16405	508	Hypothetical protein	chr4	-0.71	6.02	46.23	2.4e-05	1.4e-04
GL50803_15306	1452	Ankyrin repeat protein 1	chr1	-0.71	6.55	41.96	3.7e-05	2.0e-04
GL50803_15873	1197	Hypothetical protein	chr4	-0.71	6.01	45.54	2.6e-05	1.5e-04
GL50803_6148	761	Alanyl dipeptidyl peptidase	chr1	-0.71	7.36	75.77	2.1e-06	2.7e-05
GL50803_6447	238	Hypothetical protein	chr4	-0.71	5.09	62.98	5.4e-06	5.1e-05
GL50803_89112	730	DNA replication licensing factor MCM5	chr1	-0.70	6.79	87.32	1.0e-06	1.6e-05
GL50803_11976	106	Hypothetical protein	chr4	-0.70	3.56	14.14	2.9e-03	6.8e-03
GL50803_6757	188	Pyrazinamidase/nicotinamidase	chr5	-0.70	5.56	37.68	6.1e-05	2.9e-04
GL50803_5186	1826	Hypothetical protein	chr4	-0.70	7.97	60.97	6.3e-06	5.7e-05
GL50803_60288	91	BolA-like protein	chr5	-0.69	3.47	19.41	9.5e-04	2.6e-03
GL50803_17401	1897	Hypothetical protein	chr2	-0.69	6.05	47.40	2.1e-05	1.3e-04
GL50803_9198	806	Hypothetical protein	chr5	-0.69	5.95	11.95	5.1e-03	1.1e-02
GL50803_8445	597	Kinase, NEK	chr5	-0.69	7.71	34.82	8.7e-05	3.9e-04
GL50803_137605	445	VSP with INR	chr5	-0.69	5.80	57.40	8.5e-06	7.0e-05
GL50803_10875	910	Hypothetical protein	chr3	-0.69	7.64	72.93	2.6e-06	3.1e-05
GL50803_17411	564	TCP-1 chaperonin subunit gamma	chr2	-0.69	8.02	28.65	2.0e-04	7.4e-04
GL50803_4149	440	Homing endonuclease	chr4	-0.69	7.61	43.59	3.1e-05	1.8e-04
GL50803_13342	198	Hypothetical protein	chr1	-0.69	4.64	22.40	5.5e-04	1.7e-03
GL50803_14589	153	Hypothetical protein	chr3	-0.69	2.23	16.32	1.8e-03	4.4e-03
GL50803_20037	156	Histone H3	chr5	-0.69	2.49	23.83	4.3e-04	1.4e-03
GL50803_6933	1205	Hypothetical protein	chr5	-0.69	7.63	76.25	2.1e-06	2.6e-05
GL50803_4846	765	Ankyrin repeat protein 1	chr4	-0.69	4.88	52.27	1.3e-05	9.4e-05
GL50803_16834	1837	Kinase, STE STE11	chr1	-0.69	7.34	61.40	6.1e-06	5.5e-05
GL50803_15585	1336	Hypothetical protein	chr5	-0.69	6.96	54.24	1.1e-05	8.4e-05
GL50803_14745	619	Ankyrin repeat protein 1	chr1	-0.69	6.65	109.63	3.2e-07	7.8e-06
GL50803_16342	1652	Hypothetical protein	chr5	-0.69	6.86	23.97	4.2e-04	1.3e-03
GL50803_61303	83	Hypothetical protein	chr2	-0.68	4.33	28.40	2.1e-04	7.6e-04
GL50803_6199	1708	Kinase, STE STE11	chr3	-0.68	5.68	23.48	4.6e-04	1.4e-03
[truncated: 977 more rows]
