# Supplementary material for: High Cysteine Membrane Proteins (HCMPs) Are Up-Regulated During Giardia-Host Cell Interactions
Source: Front Genet. 2020 Aug 18;11:913. doi: 10.3389/fgene.2020.00913 (PMC7461913; doi:10.3389/fgene.2020.00913)
Supplement: Supplementary file 4 [file Table_4.XLSX]

## Sheet: Table S4  Trop int 4.5 vs 0
Geneid	Length	Description	Chromosome	logFC	logCPM	F	PValue	FDR
GL50803_3470	1113	ABC transporter family protein	chr5	2.60	9.88	591.23	3.1e-11	5.5e-08
GL50803_5800	262	Lipid binding protein	chr2	2.25	10.84	109.32	3.3e-07	5.7e-06
GL50803_137727	1681	High cysteine membrane protein EGF-like	chr2	2.20	9.85	343.17	6.5e-10	2.1e-07
GL50803_26679	95	Hypothetical protein	chr1	2.15	2.92	196.59	1.4e-08	1.1e-06
GL50803_102110	810	Chromosome segregation protein SMC	chr4	2.01	5.92	56.32	9.6e-06	5.9e-05
GL50803_d15250	623	High cysteine membrane protein Group 6	chr5	1.97	2.34	93.85	7.2e-07	9.6e-06
GL50803_27713	116	Hypothetical protein	chr3	1.96	4.65	154.92	5.1e-08	2.0e-06
GL50803_8227	1065	ATP-binding cassette protein 5	chr1	1.94	9.65	167.23	3.4e-08	1.6e-06
GL50803_8883	460	Hypothetical protein	chr4	1.93	6.46	47.15	2.2e-05	1.1e-04
GL50803_114210	1088	Hypothetical protein	chr2	1.89	10.63	164.71	3.7e-08	1.7e-06
GL50803_114089	817	High cysteine membrane protein Group 4	chr5	1.87	6.62	221.09	7.4e-09	7.8e-07
GL50803_32419	564	Hypothetical protein	chr5	1.83	9.18	392.74	3.1e-10	1.5e-07
GL50803_115066	1167	High cysteine membrane protein VSP-like	chr2	1.82	11.77	50.72	1.5e-05	8.4e-05
GL50803_7195	910	Glutamate synthase	chr5	1.82	10.15	89.23	9.3e-07	1.1e-05
GL50803_113415	282	Hypothetical protein	chr2	1.79	4.06	171.06	3.0e-08	1.5e-06
GL50803_16568	945	Transcription factor, putative	chr4	1.78	8.86	106.91	3.7e-07	6.2e-06
GL50803_9620	814	High cysteine membrane protein Group 2	chr2	1.72	8.68	358.72	5.1e-10	1.9e-07
GL50803_16424	252	Disc-associated protein	chr2	1.70	9.38	173.17	2.8e-08	1.4e-06
GL50803_11309	1335	High cysteine membrane protein Group 1	chr4	1.68	10.12	11.30	6.0e-03	1.1e-02
GL50803_26835	162	PIG-X / PBN1 family protein	chr4	1.65	3.08	58.85	7.5e-06	4.8e-05
GL50803_112885	180	Adenine phosphoribosyltransferase	chr1	1.62	8.57	241.85	4.5e-09	5.9e-07
GL50803_14164	811	Ankyrin repeat protein 1	chr3	1.62	8.89	156.41	4.9e-08	1.9e-06
GL50803_22504	106	Hypothetical protein	chr2	1.61	5.89	227.25	6.4e-09	7.0e-07
GL50803_10659	724	High cysteine membrane protein Group 1	chr5	1.61	7.19	293.85	1.5e-09	3.3e-07
GL50803_22547	1025	High cysteine membrane protein Group 2	chr1	1.56	6.61	317.37	1.0e-09	3.1e-07
GL50803_34093	77	Ribosomal L38e	chr4	1.55	8.60	119.65	2.0e-07	4.1e-06
GL50803_8377	284	Putative TM nitroreductase	chr1	1.55	8.00	60.84	6.6e-06	4.4e-05
GL50803_4191	545	Kinase, CMGC CDK	chr2	1.54	6.99	186.39	1.9e-08	1.2e-06
GL50803_61026	103	Hypothetical protein	chr3	1.53	2.76	115.45	2.4e-07	4.7e-06
GL50803_15450	930	Hypothetical protein	chr4	1.52	5.33	308.61	1.2e-09	3.2e-07
GL50803_29692	132	Hypothetical protein	chr3	1.50	3.14	161.62	4.1e-08	1.8e-06
GL50803_16269	621	FAD synthetase	chr2	1.49	6.29	362.61	4.8e-10	1.9e-07
GL50803_8654	242	Hypothetical protein	chr5	1.48	6.64	121.28	1.9e-07	4.0e-06
GL50803_2732	107	Helix-turn-helix domain-containing protein	chr5	1.48	7.31	106.03	3.8e-07	6.3e-06
GL50803_114636	828	Hypothetical protein	chr3	1.47	6.49	157.14	4.7e-08	1.9e-06
GL50803_16452	384	Hypothetical protein	chr2	1.44	3.37	121.85	1.8e-07	4.0e-06
GL50803_4204	247	ADP-sugar diphosphatase	chr1	1.44	8.74	182.94	2.1e-08	1.3e-06
GL50803_137733	297	Kinase, NEK	chr2	1.42	9.07	159.11	4.4e-08	1.8e-06
GL50803_61420	612	Ankyrin repeat protein 1	chr2	1.42	10.58	213.13	9.1e-09	8.3e-07
GL50803_8722	530	Myb 1-like protein	chr5	1.42	10.67	37.06	6.6e-05	2.6e-04
GL50803_5517	94	Ribosomal protein L37a	chr5	1.41	8.88	122.40	1.8e-07	3.9e-06
GL50803_7715	682	High cysteine membrane protein Group 1	chr3	1.40	10.58	188.26	1.8e-08	1.2e-06
GL50803_28657	148	Tetratricopeptide repeat-containing protein	chr4	1.40	5.34	62.07	5.8e-06	4.1e-05
GL50803_17263	473	Histone acetyltransferase MYST1	chr1	1.39	6.21	287.61	1.7e-09	3.5e-07
GL50803_23634	2015	Hypothetical protein	chr5	1.37	6.62	253.13	3.5e-09	5.6e-07
GL50803_15250	623	High cysteine membrane protein Group 6	chr5	1.37	3.38	53.78	1.2e-05	6.8e-05
GL50803_25296	1432	Ankyrin repeat protein 1	chr2	1.35	9.87	69.65	3.3e-06	2.7e-05
GL50803_31576	170	Ubiquitin-conjugating enzyme E2	chr4	1.33	2.89	68.07	3.7e-06	2.9e-05
GL50803_21942	449	NADP-specific glutamate dehydrogenase	chr4	1.30	12.58	48.16	2.0e-05	1.0e-04
GL50803_10780	81	Ribosomal protein S27	chr4	1.30	8.48	115.51	2.4e-07	4.7e-06
GL50803_8329	185	Vacuolar protein sorting 25	chr2	1.30	7.01	164.89	3.7e-08	1.7e-06
GL50803_8035	755	Ribosome biogenesis protein ERB1	chr5	1.29	7.47	68.34	3.6e-06	2.9e-05
GL50803_9593	1003	Coatomer beta' subunit	chr5	1.29	8.40	126.22	1.5e-07	3.6e-06
GL50803_6334	87	Hypothetical protein	chr2	1.29	4.04	138.90	9.2e-08	2.7e-06
GL50803_13874	167	Cyclin-like protein	chr4	1.28	6.71	69.98	3.2e-06	2.7e-05
GL50803_38519	614	Hypothetical protein	chr4	1.28	3.52	99.60	5.3e-07	7.8e-06
GL50803_15556	337	Hypothetical protein	chr3	1.28	5.35	154.81	5.1e-08	2.0e-06
GL50803_113971	481	Transducin	chr4	1.27	5.74	62.50	5.6e-06	4.0e-05
GL50803_7082	89	Ribosomal protein S21	chr4	1.27	8.92	85.04	1.2e-06	1.3e-05
GL50803_8349	256	Hypothetical protein	chr2	1.26	4.81	190.18	1.7e-08	1.2e-06
GL50803_9913	452	Hypothetical protein	chr4	1.26	5.39	72.31	2.7e-06	2.4e-05
GL50803_33030	480	Nar1	chr4	1.26	7.46	178.60	2.4e-08	1.3e-06
GL50803_9707	61	Hypothetical protein	chr3	1.25	3.84	121.75	1.8e-07	4.0e-06
GL50803_29140	173	Hypothetical protein	chr4	1.25	7.08	157.22	4.7e-08	1.9e-06
GL50803_61359	200	Beta-1,4-N-acetylglucosaminyltransferase	chr2	1.25	5.06	53.74	1.2e-05	6.8e-05
GL50803_102813	343	Ankyrin repeat protein 1	chr4	1.25	10.23	86.63	1.1e-06	1.2e-05
GL50803_2486	169	Cytosine deaminase, putative	chr4	1.24	3.73	37.54	6.2e-05	2.5e-04
GL50803_9916	213	Hypothetical protein	chr4	1.23	6.10	108.72	3.4e-07	5.8e-06
GL50803_5926	774	Ankyrin repeat protein 1	chr1	1.23	6.91	281.81	2.0e-09	3.8e-07
GL50803_8235	305	Ankyrin repeat protein 1	chr1	1.23	8.33	182.00	2.1e-08	1.3e-06
GL50803_13455	575	Hypothetical protein	chr4	1.23	6.33	67.25	3.9e-06	3.1e-05
GL50803_4151	685	Hypothetical protein	chr4	1.22	6.41	58.16	8.0e-06	5.1e-05
GL50803_8173	540	Glycerol kinase	chr5	1.22	9.54	126.05	1.5e-07	3.6e-06
GL50803_15244	228	Hypothetical protein	chr4	1.22	6.26	156.39	4.9e-08	1.9e-06
GL50803_114815	574	Tenascin-like protein	chr5	1.22	10.85	67.11	3.9e-06	3.1e-05
GL50803_9489	210	R-SNARE 1	chr4	1.21	7.19	254.64	3.4e-09	5.6e-07
GL50803_23560	806	Hypothetical protein	chr3	1.20	7.00	181.83	2.2e-08	1.3e-06
GL50803_112828	817	High cysteine membrane protein Group 4	chr4	1.20	7.44	151.99	5.7e-08	2.1e-06
GL50803_27602	845	Nop14-like family protein	chr4	1.20	6.46	179.28	2.3e-08	1.3e-06
GL50803_8880	593	Hypothetical protein	chr4	1.20	6.32	40.14	4.7e-05	2.0e-04
GL50803_6120	373	Hypothetical protein	chr3	1.19	6.98	161.16	4.1e-08	1.8e-06
GL50803_16114	90	Ribosomal protein L36e	chr5	1.19	8.71	51.65	1.4e-05	7.9e-05
GL50803_25713	148	Ribonuclease P	chr5	1.19	3.98	130.21	1.3e-07	3.3e-06
GL50803_14670	116	Protein disulfide isomerase PDI3	chr1	1.19	8.63	19.95	8.7e-04	2.1e-03
GL50803_34141	461	rRNA-binding endoribonuclease	chr4	1.18	7.43	167.07	3.4e-08	1.6e-06
GL50803_60147	69	Ribosomal protein S30	chr5	1.17	8.33	84.91	1.2e-06	1.3e-05
GL50803_5294	826	Ribosome biogenesis protein	chr4	1.17	7.55	130.61	1.3e-07	3.3e-06
GL50803_11866	156	Acetyltransferase (GNAT) domain-containing protein	chr1	1.17	4.90	72.09	2.8e-06	2.4e-05
GL50803_39483	51	Ribosomal protein S29e	chr5	1.16	7.85	72.08	2.8e-06	2.4e-05
GL50803_7948	153	Hypothetical protein	chr3	1.16	6.08	144.58	7.4e-08	2.4e-06
GL50803_18559	145	Hypothetical protein	chr5	1.16	4.96	78.18	1.8e-06	1.8e-05
GL50803_20081	129	Hypothetical protein	chr5	1.15	7.53	95.95	6.4e-07	8.9e-06
GL50803_8055	298	Hypothetical protein	chr1	1.15	8.87	86.59	1.1e-06	1.2e-05
GL50803_15487	960	WD40 repeat protein	chr2	1.14	7.50	313.83	1.1e-09	3.1e-07
GL50803_5871	368	Developmentally regulated GTP-binding protein 1	chr4	1.13	5.16	57.62	8.3e-06	5.3e-05
GL50803_4547	189	Ribosomal protein S9	chr1	1.13	9.78	80.05	1.6e-06	1.7e-05
GL50803_4936	187	Hypothetical protein	chr3	1.13	6.54	94.74	6.9e-07	9.4e-06
GL50803_17516	308	Cathepsin B	chr1	1.13	9.73	62.88	5.4e-06	3.9e-05
GL50803_13215	596	Kinase, NEK	chr3	1.12	7.66	149.80	6.1e-08	2.1e-06
GL50803_28477	62	Hypothetical protein	chr5	1.12	8.67	42.61	3.5e-05	1.6e-04
GL50803_13272	367	Uridine nucleosidase	chr5	1.12	11.13	81.65	1.5e-06	1.5e-05
GL50803_28994	104	Hypothetical protein	chr4	1.12	5.77	51.72	1.4e-05	7.8e-05
GL50803_5942	442	Polyadenylate-binding protein, putative	chr1	1.11	9.11	118.88	2.1e-07	4.2e-06
GL50803_17241	151	Hypothetical protein	chr3	1.11	5.54	51.52	1.4e-05	7.9e-05
GL50803_4420	266	Hypothetical protein	chr5	1.11	6.53	127.12	1.5e-07	3.5e-06
GL50803_6259	220	Ankyrin repeat protein 1	chr4	1.11	4.74	103.23	4.4e-07	6.8e-06
GL50803_137703	513	Ankyrin repeat protein 1	chr5	1.10	10.09	138.75	9.2e-08	2.7e-06
GL50803_15538	337	Eukaryotic translation initiation factor 5	chr4	1.10	8.15	208.20	1.0e-08	8.9e-07
GL50803_33862	125	Ribosomal protein S12	chr5	1.10	9.31	62.14	5.8e-06	4.1e-05
GL50803_16297	180	Hypothetical protein	chr5	1.10	5.95	76.20	2.1e-06	2.0e-05
GL50803_16882	479	Bystin	chr2	1.10	6.16	53.89	1.2e-05	6.8e-05
GL50803_12950	196	Ubiquitin-conjugating enzyme E2 (E3-independent)	chr5	1.09	7.45	86.93	1.1e-06	1.2e-05
GL50803_21232	908	Hypothetical protein	chr5	1.09	4.97	170.44	3.1e-08	1.5e-06
GL50803_17520	882	ClpB protein	chr1	1.09	6.91	119.69	2.0e-07	4.1e-06
GL50803_33809	241	Hypothetical protein	chr5	1.08	5.91	111.35	3.0e-07	5.4e-06
GL50803_3475	1174	Ankyrin repeat protein 1	chr5	1.07	7.81	134.99	1.1e-07	3.0e-06
GL50803_8394	75	Rdx family protein	chr2	1.07	7.21	81.98	1.4e-06	1.5e-05
GL50803_20601	104	Hypothetical protein	chr2	1.07	3.82	85.40	1.2e-06	1.3e-05
GL50803_6367	275	Hypothetical protein	chr3	1.07	5.66	55.22	1.0e-05	6.2e-05
GL50803_13413	183	Hypothetical protein	chr5	1.06	6.25	65.70	4.4e-06	3.4e-05
GL50803_17305	585	Multidrug resistance protein B	chr2	1.06	6.32	143.47	7.7e-08	2.4e-06
GL50803_102071	970	Hypothetical protein	chr2	1.06	5.53	121.43	1.9e-07	4.0e-06
GL50803_5925	881	ERCC4 domain-containing protein	chr1	1.05	7.28	249.49	3.8e-09	5.6e-07
GL50803_9622	354	Hypothetical protein	chr2	1.05	5.25	121.61	1.9e-07	4.0e-06
GL50803_13268	88	Ribosomal protein S25	chr2	1.05	8.59	35.94	7.5e-05	2.9e-04
GL50803_137748	2251	Hypothetical protein	chr3	1.05	9.76	55.23	1.0e-05	6.2e-05
GL50803_96580	531	Hypothetical protein	chr5	1.05	6.50	154.63	5.2e-08	2.0e-06
GL50803_6054	188	RNA binding putative	chr3	1.04	6.58	165.58	3.6e-08	1.7e-06
GL50803_8462	135	Ribosomal protein L27	chr3	1.04	9.46	78.99	1.7e-06	1.8e-05
GL50803_88945	332	GARP-like protein 2	chr5	1.04	6.74	92.43	7.8e-07	1.0e-05
GL50803_17121	662	Bip	chr4	1.04	11.78	19.46	9.4e-04	2.3e-03
GL50803_11448	527	Phosphomannomutase-2	chr5	1.04	8.53	85.73	1.1e-06	1.3e-05
GL50803_27852	47	Hypothetical protein	chr5	1.03	5.26	107.78	3.5e-07	6.0e-06
GL50803_3157	691	Hypothetical protein	chr5	1.03	5.59	142.18	8.1e-08	2.5e-06
GL50803_21512	291	S-adenosylmethionine-dependent methyltransferase, putative	chr5	1.03	5.41	159.25	4.4e-08	1.8e-06
GL50803_13667	512	Notchless	chr4	1.03	6.17	99.66	5.3e-07	7.8e-06
GL50803_3570	64	Ribosomal protein S28	chr4	1.03	8.74	42.85	3.4e-05	1.5e-04
GL50803_14171	89	Ribosomal protein L37	chr2	1.03	8.49	48.58	1.9e-05	9.8e-05
GL50803_13622	217	Hypothetical protein	chr4	1.03	6.59	194.00	1.5e-08	1.1e-06
GL50803_8468	292	Short chain dehydrogenase	chr4	1.02	6.35	70.63	3.1e-06	2.6e-05
GL50803_15497	517	Hypothetical protein	chr2	1.02	8.36	155.28	5.1e-08	2.0e-06
GL50803_24009	435	Ankyrin repeat protein 1	chr3	1.02	7.53	147.36	6.7e-08	2.2e-06
GL50803_15148	614	Chaperone protein DnaJ	chr3	1.02	8.18	78.30	1.8e-06	1.8e-05
GL50803_6254	156	Hypothetical protein	chr2	1.01	4.85	88.83	9.6e-07	1.2e-05
GL50803_9008	303	Aldose reductase	chr3	1.01	7.95	36.38	7.1e-05	2.8e-04
GL50803_7046	98	Hypothetical protein	chr5	1.01	6.68	70.05	3.2e-06	2.7e-05
GL50803_10858	361	MYG1 protein	chr1	1.01	6.63	101.03	4.9e-07	7.4e-06
GL50803_15120	234	Hypothetical protein	chr4	1.00	6.87	92.11	7.9e-07	1.0e-05
GL50803_24528	404	Hypothetical protein	chr4	1.00	6.48	35.83	7.6e-05	2.9e-04
GL50803_17386	1158	Ubiquitin-protein ligase E3A	chr2	1.00	7.12	202.26	1.2e-08	9.9e-07
GL50803_4820	161	Hypothetical protein	chr4	1.00	6.07	90.30	8.8e-07	1.1e-05
GL50803_9173	375	WD40 repeat protein	chr5	1.00	7.94	150.37	6.0e-08	2.1e-06
GL50803_4364	144	Hypothetical protein	chr5	1.00	3.07	53.32	1.2e-05	7.1e-05
GL50803_5927	291	Qc-SNARE 1	chr1	0.99	7.84	143.86	7.6e-08	2.4e-06
GL50803_101877	599	Hypothetical protein	chr5	0.99	5.85	131.25	1.2e-07	3.2e-06
GL50803_14275	297	Hypothetical protein	chr5	0.99	8.25	53.15	1.2e-05	7.2e-05
GL50803_102184	2541	Hypothetical protein	chr1	0.99	7.92	85.99	1.1e-06	1.3e-05
GL50803_26749	192	Hypothetical protein	chr5	0.99	3.87	38.90	5.3e-05	2.2e-04
GL50803_13777	717	Cell division control protein 48	chr4	0.99	6.52	106.49	3.7e-07	6.2e-06
GL50803_16518	1118	Hypothetical protein	chr4	0.99	6.70	68.80	3.5e-06	2.9e-05
GL50803_30354	709	Kinase, NEK	chr5	0.98	7.70	234.69	5.3e-09	6.6e-07
GL50803_7728	694	Ankyrin repeat protein 1	chr5	0.98	6.79	148.99	6.3e-08	2.2e-06
GL50803_15602	127	Hypothetical protein	chr4	0.98	4.27	41.70	3.8e-05	1.7e-04
GL50803_112432	678	High cysteine membrane protein Group 5	chr4	0.98	8.47	26.15	2.9e-04	8.6e-04
GL50803_12046	244	SPEF1-like protein	chr3	0.98	5.23	99.11	5.4e-07	8.0e-06
GL50803_8023	1400	Hypothetical protein	chr5	0.98	6.07	93.99	7.1e-07	9.5e-06
GL50803_14759	471	6-phosphogluconate dehydrogenase, decarboxylating	chr4	0.98	10.80	47.92	2.0e-05	1.0e-04
GL50803_100887	416	Methyltransferase, putative	chr3	0.98	6.52	54.47	1.1e-05	6.5e-05
GL50803_1643	367	Hypothetical protein	chr2	0.97	5.59	94.05	7.1e-07	9.5e-06
GL50803_9503	307	Alpha/beta hydrolase family protein	chr2	0.97	7.81	146.74	6.8e-08	2.2e-06
GL50803_15317	1615	High cysteine membrane protein Group 1	chr4	0.97	12.65	56.56	9.1e-06	5.7e-05
GL50803_8145	787	Hypothetical protein	chr5	0.97	5.93	54.25	1.1e-05	6.6e-05
GL50803_103058	416	Methyltransferase, putative	chr2	0.97	6.49	54.79	1.1e-05	6.4e-05
GL50803_5613	258	RNA cap guanine-N2 methyltransferase	chr3	0.97	7.37	21.20	6.9e-04	1.8e-03
GL50803_26589	345	Hypothetical protein	chr3	0.96	4.75	123.45	1.7e-07	3.8e-06
GL50803_15130	136	SGF29 tudor-like domain-containing protein	chr4	0.96	5.33	79.81	1.7e-06	1.7e-05
GL50803_7231	97	CCAAT-binding transcription factor subunit A	chr5	0.95	5.59	100.39	5.1e-07	7.6e-06
GL50803_12795	237	Hypothetical protein	chr5	0.95	5.65	86.72	1.1e-06	1.2e-05
GL50803_8061	686	Not1 N-terminal domain, CCR4-Not complex component-containing protein	chr1	0.95	7.57	98.68	5.6e-07	8.1e-06
GL50803_8118	242	Ribosomal protein S2	chr5	0.94	10.82	59.91	6.9e-06	4.6e-05
GL50803_9509	54	RNA polymerase II subunit Rpb12	chr2	0.94	3.36	56.44	9.2e-06	5.7e-05
GL50803_17524	170	Hypothetical protein	chr5	0.94	5.56	65.12	4.6e-06	3.4e-05
GL50803_9427	178	Hypothetical protein	chr3	0.94	4.67	47.03	2.2e-05	1.1e-04
GL50803_16713	550	Hypothetical protein	chr5	0.94	4.76	28.85	2.0e-04	6.2e-04
GL50803_9952	233	Hypothetical protein	chr4	0.93	3.82	52.38	1.3e-05	7.6e-05
GL50803_5462	468	Delta-tubulin	chr1	0.93	6.96	88.44	9.8e-07	1.2e-05
GL50803_13652	161	Calmodulin	chr5	0.93	4.17	64.94	4.6e-06	3.5e-05
GL50803_14521	201	Peroxiredoxin 1	chr3	0.93	12.89	40.36	4.5e-05	1.9e-04
GL50803_14091	131	Ribosomal protein L14	chr4	0.93	9.78	47.54	2.1e-05	1.1e-04
GL50803_32908	440	Hypothetical protein	chr4	0.92	7.55	96.17	6.3e-07	8.9e-06
GL50803_14651	148	Glucosamine 6-phosphate N-acetyltransferase	chr5	0.92	6.82	89.06	9.4e-07	1.1e-05
GL50803_17371	124	Tctex-1 family protein	chr4	0.92	4.81	118.86	2.1e-07	4.2e-06
GL50803_17315	867	ABC transporter	chr3	0.92	7.76	141.62	8.3e-08	2.5e-06
GL50803_10217	303	Cathepsin B	chr1	0.92	9.12	46.29	2.4e-05	1.2e-04
GL50803_4188	296	Hypothetical protein	chr2	0.92	8.13	73.57	2.5e-06	2.2e-05
GL50803_16900	531	Collagen alpha 1 chain	chr3	0.92	7.56	202.20	1.2e-08	9.9e-07
GL50803_29277	66	LSM domain-containing protein	chr2	0.91	2.79	60.97	6.3e-06	4.3e-05
GL50803_14637	216	Hypothetical protein	chr1	0.91	6.34	28.37	2.1e-04	6.6e-04
GL50803_25855	62	4F5 protein family protein	chr4	0.91	5.38	33.36	1.0e-04	3.7e-04
GL50803_16577	637	Hypothetical protein	chr5	0.91	7.13	176.02	2.6e-08	1.4e-06
GL50803_14109	250	ATP-binding protein	chr4	0.91	3.02	33.97	9.7e-05	3.5e-04
GL50803_112695	442	Hypothetical protein	chr5	0.91	4.67	33.53	1.0e-04	3.6e-04
GL50803_15564	306	Cathepsin B	chr4	0.90	8.90	60.22	6.7e-06	4.5e-05
GL50803_29630	115	Hypothetical protein	chr2	0.90	3.88	59.64	7.0e-06	4.7e-05
GL50803_16160	296	Cathepsin B	chr3	0.90	10.82	67.76	3.8e-06	3.0e-05
GL50803_17604	224	Ankyrin repeat protein 1	chr3	0.90	7.21	55.72	9.8e-06	6.0e-05
GL50803_6436	230	Guanine phosphoribosyltransferase	chr3	0.89	6.84	69.40	3.3e-06	2.8e-05
GL50803_14937	313	Hypothetical protein	chr2	0.89	7.50	70.72	3.0e-06	2.6e-05
GL50803_16601	644	Hypothetical protein	chr2	0.89	6.52	61.19	6.2e-06	4.3e-05
GL50803_9896	127	Hypothetical protein	chr4	0.89	6.53	51.97	1.4e-05	7.7e-05
GL50803_5804	106	Hypothetical protein	chr2	0.88	3.94	44.70	2.8e-05	1.3e-04
GL50803_16111	604	HSP70 subfamily B suppressor 1	chr4	0.88	6.67	48.46	1.9e-05	9.9e-05
GL50803_15867	601	GTP-binding protein	chr5	0.88	6.45	159.32	4.4e-08	1.8e-06
GL50803_15555	730	ATP-dependent RNA helicase	chr3	0.88	6.22	119.75	2.0e-07	4.1e-06
GL50803_4606	235	Methionyl-tRNA synthetase	chr4	0.88	8.64	85.35	1.2e-06	1.3e-05
GL50803_112870	121	Prefoldin subunit	chr4	0.88	5.10	64.08	4.9e-06	3.6e-05
GL50803_16368	106	Ribosomal protein L31e	chr4	0.87	9.22	43.68	3.1e-05	1.4e-04
GL50803_2925	201	Rho GDI	chr4	0.87	7.70	130.46	1.3e-07	3.3e-06
GL50803_15085	357	Hypothetical protein	chr4	0.87	4.84	55.88	9.7e-06	6.0e-05
GL50803_7608	1210	Leucine-rich repeat protein	chr4	0.87	7.28	93.09	7.5e-07	9.9e-06
GL50803_8048	411	Hypothetical protein	chr1	0.87	9.98	38.83	5.3e-05	2.2e-04
GL50803_17232	682	Hypothetical protein	chr3	0.87	6.09	75.83	2.1e-06	2.0e-05
GL50803_3467	320	Hypothetical protein	chr4	0.87	5.25	87.62	1.0e-06	1.2e-05
GL50803_14699	143	Ribosomal protein S23	chr5	0.87	9.11	33.32	1.1e-04	3.7e-04
GL50803_15077	432	Indigoidine synthase A like protein	chr4	0.87	6.80	77.28	1.9e-06	1.9e-05
GL50803_22739	329	Hypothetical protein	chr2	0.87	7.91	101.45	4.8e-07	7.3e-06
GL50803_35140	801	Hypothetical protein	chr1	0.86	6.14	124.11	1.7e-07	3.8e-06
GL50803_12082	240	Biotin-protein ligase (birA), putative	chr4	0.86	5.04	76.42	2.1e-06	2.0e-05
GL50803_6248	88	Fip1 motif-containing protein	chr2	0.86	5.51	81.00	1.5e-06	1.6e-05
GL50803_92983	272	Ankyrin repeat protein 2	chr4	0.86	2.38	32.15	1.2e-04	4.2e-04
GL50803_15078	401	Misacylated tRNA(Ala) deacylase, putative	chr4	0.86	5.64	51.80	1.4e-05	7.8e-05
GL50803_16374	736	High cysteine membrane protein Group 2	chr5	0.86	7.63	119.68	2.0e-07	4.1e-06
GL50803_8742	272	Extracellular nuclease, putative	chr4	0.86	9.74	72.15	2.7e-06	2.4e-05
GL50803_1894	227	U3 small nucleolar RNA-associated protein 11, putative	chr4	0.85	6.33	73.81	2.4e-06	2.2e-05
GL50803_14329	190	Ribosomal protein S7e	chr5	0.85	10.10	20.79	7.3e-04	1.8e-03
GL50803_17404	598	Hypothetical protein	chr2	0.85	7.65	103.06	4.4e-07	6.9e-06
GL50803_60537	100	Hypothetical protein	chr5	0.85	2.53	26.32	2.9e-04	8.4e-04
GL50803_15418	498	Hypothetical protein	chr5	0.85	5.16	49.27	1.8e-05	9.3e-05
GL50803_2556	94	Hypothetical protein	chr4	0.85	4.34	45.96	2.4e-05	1.2e-04
GL50803_4369	120	Rhodanese-like domain-containing protein	chr3	0.85	4.52	88.50	9.7e-07	1.2e-05
GL50803_14785	493	Socius	chr2	0.85	7.23	76.28	2.1e-06	2.0e-05
GL50803_11493	1292	Ankyrin repeat protein 1	chr2	0.84	7.55	160.44	4.2e-08	1.8e-06
GL50803_12920	214	Hypothetical protein	chr4	0.84	4.47	91.33	8.3e-07	1.0e-05
GL50803_5144	79	Protein kinase	chr5	0.84	2.64	25.25	3.4e-04	9.6e-04
GL50803_9605	622	Hypothetical protein	chr2	0.84	7.50	94.58	6.9e-07	9.4e-06
GL50803_6624	2199	Kinase	chr5	0.84	8.20	117.08	2.3e-07	4.5e-06
GL50803_15380	254	Thymidylate kinase	chr4	0.84	6.31	81.00	1.5e-06	1.6e-05
GL50803_5450	104	Hypothetical protein	chr4	0.84	4.95	46.55	2.3e-05	1.1e-04
GL50803_29252	205	Hypothetical protein	chr5	0.84	6.76	110.56	3.1e-07	5.5e-06
GL50803_112692	1823	ABC transporter	chr5	0.84	6.01	104.55	4.1e-07	6.5e-06
GL50803_112831	636	Cysteine protease	chr4	0.84	7.30	83.98	1.3e-06	1.4e-05
GL50803_8819	145	Cia2	chr5	0.84	5.19	95.03	6.8e-07	9.3e-06
GL50803_15369	211	Hypothetical protein	chr5	0.84	4.33	62.68	5.5e-06	3.9e-05
GL50803_112305	825	High cysteine membrane protein VSP-like	chr2	0.84	5.23	50.28	1.6e-05	8.7e-05
GL50803_7517	607	mRNA cleavage and polyadenylation factor CLP1 P-loop domain-containing protein	chr1	0.84	5.15	92.83	7.6e-07	1.0e-05
GL50803_23767	494	Las1-like protein	chr5	0.84	5.55	56.52	9.1e-06	5.7e-05
GL50803_17342	659	Major Facilitator Superfamily protein	chr1	0.84	10.52	54.90	1.1e-05	6.4e-05
GL50803_3073	168	Hypothetical protein	chr3	0.84	2.04	18.39	1.2e-03	2.8e-03
GL50803_5929	125	Hypothetical protein	chr1	0.84	6.44	161.37	4.1e-08	1.8e-06
GL50803_102051	651	Amino acid transporter family	chr5	0.84	6.54	87.37	1.0e-06	1.2e-05
GL50803_11912	2013	WD40 repeat protein	chr3	0.84	8.72	100.89	5.0e-07	7.4e-06
GL50803_16615	535	A49-like RNA polymerase I associated factor	chr2	0.84	6.91	132.44	1.2e-07	3.1e-06
GL50803_19378	119	Hypothetical protein	chr3	0.83	6.05	52.95	1.3e-05	7.2e-05
GL50803_9825	468	TBP-interacting protein TIP49	chr2	0.83	8.28	26.92	2.6e-04	7.8e-04
GL50803_11220	345	Qa-SNARE 4	chr5	0.83	6.38	92.06	8.0e-07	1.0e-05
GL50803_92739	1249	ATP-dependent RNA helicase A	chr5	0.83	8.47	44.09	3.0e-05	1.4e-04
GL50803_16384	245	Hypothetical protein	chr5	0.83	6.77	105.50	3.9e-07	6.3e-06
GL50803_6365	135	Hypothetical protein	chr3	0.83	5.88	42.08	3.7e-05	1.6e-04
GL50803_2101	134	Cytidine deaminase	chr1	0.83	7.95	109.24	3.3e-07	5.7e-06
GL50803_17337	118	Ribosomal protein P1B	chr1	0.83	9.13	50.91	1.5e-05	8.3e-05
GL50803_16283	607	Amino acid transporter family	chr5	0.82	8.04	94.66	6.9e-07	9.4e-06
GL50803_87519	317	Hypothetical protein	chr4	0.82	9.00	46.68	2.3e-05	1.1e-04
GL50803_480	120	Translation initiation inhibitor	chr2	0.82	8.11	49.74	1.7e-05	9.0e-05
GL50803_16812	340	Hypothetical protein	chr5	0.82	5.78	97.61	5.9e-07	8.5e-06
GL50803_16969	166	RAN binding protein 1	chr2	0.82	7.97	40.72	4.3e-05	1.8e-04
GL50803_11763	305	Thiamine diphosphokinase	chr2	0.82	7.68	111.96	2.9e-07	5.3e-06
GL50803_14403	433	Lysophosphatidic acid acyltransferase/Glycerol-3-phosphate 1-O-acyltransferase	chr2	0.82	7.56	69.48	3.3e-06	2.8e-05
GL50803_16271	453	Hypothetical protein	chr2	0.82	5.59	134.77	1.1e-07	3.0e-06
GL50803_32531	88	PHF5-like protein	chr5	0.82	6.07	84.01	1.3e-06	1.4e-05
GL50803_16483	287	Dephospho-CoA kinase	chr5	0.82	5.69	87.65	1.0e-06	1.2e-05
GL50803_28962	307	Hypothetical protein	chr5	0.81	6.64	48.76	1.9e-05	9.7e-05
GL50803_16910	441	Hypothetical protein	chr5	0.81	6.33	97.41	5.9e-07	8.5e-06
GL50803_15520	159	Ribosomal protein L21	chr3	0.81	10.00	44.60	2.8e-05	1.3e-04
GL50803_11114	186	Hypothetical protein	chr5	0.81	4.41	48.58	1.9e-05	9.8e-05
GL50803_113970	275	Alpha/beta hydrolase family protein	chr4	0.81	5.32	37.83	6.0e-05	2.4e-04
GL50803_16500	716	WD-repeat protein	chr4	0.81	6.59	61.53	6.0e-06	4.2e-05
GL50803_33232	247	GARP-like protein 4	chr1	0.81	6.87	42.38	3.6e-05	1.6e-04
GL50803_114535	1036	Kinase, NEK	chr5	0.81	5.83	23.08	4.9e-04	1.3e-03
GL50803_13747	198	C4 group specific protein	chr4	0.81	9.93	31.82	1.3e-04	4.4e-04
GL50803_14573	499	Tenascin-like protein	chr4	0.81	9.52	79.23	1.7e-06	1.7e-05
GL50803_8064	116	Protein disulfide isomerase PDI5	chr1	0.80	9.32	10.53	7.4e-03	1.4e-02
GL50803_34179	1431	Hypothetical protein	chr4	0.80	7.62	45.07	2.7e-05	1.3e-04
GL50803_10256	198	Hypothetical protein	chr1	0.80	6.01	55.52	1.0e-05	6.1e-05
GL50803_16310	149	Ribosomal protein L27a	chr5	0.80	9.76	45.38	2.6e-05	1.2e-04
GL50803_4652	158	Ribosomal protein S16	chr1	0.80	9.85	45.64	2.5e-05	1.2e-04
GL50803_27266	133	[2Fe-2S] ferredoxin	chr2	0.80	7.52	62.17	5.7e-06	4.1e-05
GL50803_111809	474	Hypothetical protein	chr1	0.80	3.70	30.14	1.6e-04	5.3e-04
GL50803_112932	285	Cell motility MEMO family protein	chr1	0.80	6.73	97.43	5.9e-07	8.5e-06
GL50803_9541	187	TRAPPC5/Trs31	chr4	0.80	5.36	102.15	4.6e-07	7.1e-06
GL50803_3896	74	Sec61-gamma	chr5	0.80	5.51	44.90	2.7e-05	1.3e-04
GL50803_19271	111	Hypothetical protein	chr3	0.80	4.59	68.01	3.7e-06	2.9e-05
GL50803_9810	106	Ribosomal protein L44	chr5	0.80	9.02	36.24	7.3e-05	2.8e-04
GL50803_8848	227	RNA recognition motif-containing protein	chr2	0.79	6.06	80.76	1.6e-06	1.6e-05
GL50803_4046	122	Hypothetical protein	chr4	0.79	4.67	66.88	4.0e-06	3.1e-05
GL50803_15134	1039	Kinesin-6	chr3	0.79	6.65	70.60	3.1e-06	2.6e-05
GL50803_7577	474	Hypothetical protein	chr5	0.79	5.69	126.38	1.5e-07	3.6e-06
GL50803_15473	1093	Hypothetical protein	chr5	0.79	5.62	35.99	7.5e-05	2.9e-04
GL50803_91463	339	Hypothetical protein	chr2	0.79	4.92	74.37	2.4e-06	2.2e-05
GL50803_2285	618	Heat shock protein 70	chr1	0.79	5.09	59.41	7.2e-06	4.7e-05
GL50803_91707	689	High cysteine membrane protein Group 1	chr5	0.79	8.49	18.29	1.2e-03	2.8e-03
GL50803_36315	122	Dual specificity protein phosphatase 12	chr5	0.79	4.30	27.49	2.4e-04	7.3e-04
GL50803_50057	335	High cysteine protein	chr5	0.79	3.36	29.25	1.8e-04	5.9e-04
GL50803_60379	59	Ferredoxin Fd1, Fd2	chr5	0.79	9.46	18.32	1.2e-03	2.8e-03
GL50803_17336	333	Hypothetical protein	chr1	0.79	6.42	105.71	3.9e-07	6.3e-06
GL50803_14299	130	Endoribonuclease L-PSP	chr4	0.79	7.24	64.61	4.8e-06	3.5e-05
GL50803_3465	358	Hypothetical protein	chr4	0.79	4.40	38.04	5.8e-05	2.4e-04
GL50803_17298	403	Hypothetical protein	chr2	0.78	6.15	96.38	6.3e-07	8.9e-06
GL50803_9181	384	Hypothetical protein	chr5	0.78	6.17	69.69	3.3e-06	2.7e-05
GL50803_114307	892	Kinase, NEK	chr2	0.78	8.08	109.00	3.3e-07	5.8e-06
GL50803_60211	139	Ribosomal protein S19e	chr5	0.78	9.70	33.54	1.0e-04	3.6e-04
GL50803_2710	123	Trm112p-like protein	chr5	0.78	4.46	49.81	1.7e-05	9.0e-05
GL50803_16351	1544	Hypothetical protein	chr2	0.78	7.04	68.27	3.6e-06	2.9e-05
GL50803_5161	215	Qb-SNARE 3	chr3	0.78	4.64	34.92	8.6e-05	3.2e-04
GL50803_14321	109	Ribosomal protein L30	chr5	0.78	9.22	41.54	3.9e-05	1.7e-04
GL50803_15501	369	Cell division control protein CDC50	chr2	0.78	5.22	31.81	1.3e-04	4.4e-04
GL50803_7870	141	Ribosomal protein L23A	chr4	0.78	9.38	40.27	4.5e-05	1.9e-04
GL50803_13889	193	Maf-like protein yhdE	chr4	0.78	4.42	59.27	7.3e-06	4.8e-05
GL50803_9293	811	Protein phosphatase 2C-like protein	chr5	0.78	6.89	99.47	5.3e-07	7.9e-06
GL50803_17388	1670	Hypothetical protein	chr2	0.77	8.26	104.79	4.1e-07	6.5e-06
GL50803_27520	452	Kinase, CMGC CK2	chr3	0.77	6.10	30.79	1.5e-04	4.9e-04
GL50803_34906	936	Hypothetical protein	chr3	0.77	7.94	133.25	1.1e-07	3.1e-06
GL50803_8511	262	Hypothetical protein	chr2	0.77	4.92	49.58	1.7e-05	9.1e-05
GL50803_14046	142	Hypothetical protein	chr4	0.77	6.76	69.65	3.3e-06	2.7e-05
GL50803_8357	408	Hypothetical protein	chr4	0.77	5.75	28.22	2.1e-04	6.7e-04
GL50803_5474	347	Hypothetical protein	chr2	0.77	4.82	70.46	3.1e-06	2.6e-05
GL50803_17170	1523	Long chain fatty acid CoA ligase 5	chr1	0.77	8.04	75.30	2.2e-06	2.1e-05
GL50803_89117	2842	Hypothetical protein	chr1	0.77	7.13	87.95	1.0e-06	1.2e-05
GL50803_114915	637	Cysteine protease	chr4	0.77	7.74	52.79	1.3e-05	7.3e-05
GL50803_5604	131	NAC domain-containing protein	chr2	0.77	8.76	30.90	1.5e-04	4.9e-04
GL50803_102722	1293	Ribosome biogenesis protein BMS1	chr3	0.77	7.64	79.09	1.7e-06	1.7e-05
GL50803_6589	931	Ankyrin repeat protein 2	chr3	0.76	5.50	77.78	1.9e-06	1.9e-05
GL50803_10427	84	U2 small nuclear ribonucleoprotein B, putative	chr4	0.76	2.52	29.13	1.9e-04	6.0e-04
GL50803_15551	154	Ribosomal protein S18	chr1	0.76	9.53	27.04	2.6e-04	7.7e-04
GL50803_15260	145	Ribosomal protein S15	chr5	0.76	9.49	44.85	2.7e-05	1.3e-04
GL50803_32938	988	Hypothetical protein	chr3	0.76	6.92	128.80	1.4e-07	3.4e-06
GL50803_17262	505	Hypothetical protein	chr1	0.76	7.78	108.49	3.4e-07	5.8e-06
GL50803_8731	209	Zinc finger domain-containing protein	chr5	0.76	7.35	73.05	2.6e-06	2.3e-05
GL50803_14622	206	Ribosomal protein L13	chr1	0.76	10.64	41.98	3.7e-05	1.6e-04
GL50803_50116	271	VSP	chr5	0.76	6.34	70.03	3.2e-06	2.7e-05
GL50803_15522	734	Hypothetical protein	chr3	0.76	8.05	58.59	7.7e-06	4.9e-05
GL50803_17506	610	Hypothetical protein	chr1	0.75	6.74	106.05	3.8e-07	6.3e-06
GL50803_6584	207	Cyclin family protein	chr1	0.75	7.34	59.59	7.1e-06	4.7e-05
GL50803_13691	453	Hypothetical protein	chr2	0.75	7.33	61.60	6.0e-06	4.2e-05
GL50803_9718	223	Ras-related protein	chr5	0.75	6.49	47.18	2.2e-05	1.1e-04
GL50803_96363	2711	Kinase, CAMKK	chr4	0.75	8.67	24.61	3.8e-04	1.1e-03
GL50803_16149	786	Mlh1-like protein	chr1	0.75	6.88	63.03	5.4e-06	3.9e-05
GL50803_6292	270	Hypothetical protein	chr5	0.75	5.24	68.25	3.6e-06	2.9e-05
GL50803_2969	289	Fructosamine-3-kinase	chr4	0.75	4.65	54.69	1.1e-05	6.4e-05
GL50803_11676	592	Sirtuin type 2	chr5	0.75	6.04	59.66	7.0e-06	4.7e-05
GL50803_11287	122	Ribosomal protein L7Ae	chr4	0.75	6.32	67.45	3.8e-06	3.0e-05
GL50803_11951	130	Hypothetical protein	chr4	0.74	4.37	77.80	1.9e-06	1.9e-05
GL50803_16801	1287	Hypothetical protein	chr3	0.74	6.41	104.63	4.1e-07	6.5e-06
GL50803_8350	617	Kinase, NEK	chr2	0.74	7.07	92.89	7.6e-07	1.0e-05
GL50803_113673	1649	Hypothetical protein	chr2	0.74	7.09	62.62	5.5e-06	3.9e-05
GL50803_137691	209	High cysteine membrane protein	chr1	0.74	4.57	49.98	1.6e-05	8.9e-05
GL50803_13653	414	ERCC4 domain-containing protein	chr5	0.74	5.66	53.68	1.2e-05	6.9e-05
GL50803_5358	311	Aurora kinase	chr5	0.74	6.07	42.71	3.4e-05	1.5e-04
GL50803_13896	339	Serine aminopeptidase	chr5	0.73	7.17	51.90	1.4e-05	7.8e-05
GL50803_3563	418	Hypothetical protein	chr5	0.73	5.85	69.29	3.4e-06	2.8e-05
GL50803_10697	347	Hypothetical protein	chr4	0.73	7.91	116.65	2.3e-07	4.5e-06
GL50803_2201	243	Hypothetical protein	chr1	0.73	7.47	37.36	6.3e-05	2.5e-04
GL50803_9154	507	GARP-like protein 3	chr5	0.73	6.88	31.14	1.4e-04	4.7e-04
GL50803_29708	115	Hypothetical protein	chr4	0.73	4.86	43.34	3.2e-05	1.5e-04
GL50803_16228	257	DDI1-like DNA-damage inducible protein	chr4	0.73	5.13	47.90	2.0e-05	1.0e-04
GL50803_98056	164	Ribosomal protein L17	chr5	0.73	10.47	33.90	9.7e-05	3.5e-04
GL50803_60785	341	Hypothetical protein	chr4	0.73	6.58	105.05	4.0e-07	6.5e-06
GL50803_33022	262	Exosome complex exonuclease RRP4	chr3	0.73	5.80	19.83	8.8e-04	2.2e-03
GL50803_36069	120	Ribosomal protein L34	chr4	0.73	9.41	35.69	7.8e-05	2.9e-04
GL50803_60256	480	Hypothetical protein	chr5	0.73	8.52	35.46	8.0e-05	3.0e-04
GL50803_12981	190	Ribosomal protein S5	chr1	0.73	10.18	38.65	5.4e-05	2.2e-04
GL50803_4577	244	Hypothetical protein	chr1	0.73	5.31	87.27	1.0e-06	1.2e-05
GL50803_d60225	206	Glutathione S-transferase-like protein	chr5	0.73	2.74	23.34	4.7e-04	1.3e-03
GL50803_14843	570	Chaperone protein dnaJ	chr5	0.72	7.52	18.34	1.2e-03	2.8e-03
GL50803_22439	582	Hypothetical protein	chr1	0.72	4.60	54.27	1.1e-05	6.6e-05
GL50803_17163	168	Peptidyl-prolyl cis-trans isomerase B	chr1	0.72	10.48	57.63	8.3e-06	5.3e-05
GL50803_14049	136	Ribosomal protein L32	chr4	0.72	9.12	33.74	1.0e-04	3.6e-04
GL50803_31144	187	Hypothetical protein	chr3	0.72	5.90	35.17	8.3e-05	3.1e-04
GL50803_9573	769	Hypothetical protein	chr4	0.72	7.88	44.03	3.0e-05	1.4e-04
GL50803_6022	126	Ribosomal protein S20	chr4	0.72	9.88	37.58	6.2e-05	2.5e-04
GL50803_2876	172	Ubiquitin-conjugating enzyme E2	chr4	0.72	7.11	61.02	6.3e-06	4.3e-05
GL50803_13988	1010	Hypothetical protein	chr4	0.72	7.11	133.73	1.1e-07	3.1e-06
GL50803_27910	125	Rhodanese like protein	chr3	0.72	3.80	41.12	4.1e-05	1.8e-04
GL50803_14978	500	Membrane protein, putative	chr4	0.72	6.72	129.16	1.4e-07	3.3e-06
GL50803_27694	136	Putative zinc finger motif, C2HC5-type domain-containing protein	chr4	0.72	4.95	69.19	3.4e-06	2.8e-05
GL50803_14846	1044	Hypothetical protein	chr5	0.71	8.12	94.39	7.0e-07	9.4e-06
GL50803_17192	2367	Sec7 family protein	chr5	0.71	8.28	66.59	4.1e-06	3.2e-05
GL50803_4873	132	Hypothetical protein	chr2	0.71	5.68	58.79	7.6e-06	4.9e-05
GL50803_13382	800	Hypothetical protein	chr3	0.71	6.08	107.24	3.6e-07	6.1e-06
GL50803_11247	197	Ribosomal protein L13a	chr4	0.71	10.15	24.29	4.0e-04	1.1e-03
GL50803_28526	106	Hypothetical protein	chr5	0.71	5.31	60.04	6.8e-06	4.6e-05
GL50803_24584	515	Hypothetical protein	chr5	0.71	5.83	76.98	2.0e-06	1.9e-05
GL50803_16877	128	Zinc finger domain protein	chr2	0.71	5.94	32.74	1.1e-04	4.0e-04
GL50803_4270	310	Hypothetical protein	chr1	0.71	4.41	40.10	4.6e-05	1.9e-04
GL50803_61590	108	LSM domain-containing protein	chr1	0.71	5.18	25.94	3.0e-04	8.8e-04
GL50803_113788	56	Regulatory subunit of type II PKA R-subunit	chr3	0.71	6.37	12.11	4.9e-03	9.5e-03
GL50803_15399	984	Hypothetical protein	chr2	0.71	7.00	52.27	1.3e-05	7.6e-05
GL50803_19223	108	Hypothetical protein	chr4	0.71	3.54	32.95	1.1e-04	3.9e-04
GL50803_14713	387	Intraflagellar transport protein IFT57	chr3	0.71	7.85	73.31	2.5e-06	2.3e-05
GL50803_17276	236	Hypothetical protein	chr5	0.71	5.50	21.13	6.9e-04	1.8e-03
GL50803_22112	126	U6 snRNA-associated Sm-like protein LSm3, putative	chr4	0.71	5.40	34.43	9.1e-05	3.3e-04
GL50803_137680	517	Cathepsin L-like protease	chr5	0.71	8.41	90.71	8.6e-07	1.1e-05
GL50803_15144	150	RNA polymerase II subunit Rpb8	chr1	0.71	4.45	45.06	2.7e-05	1.3e-04
GL50803_113038	574	Tenascin-like protein	chr5	0.71	8.87	41.08	4.1e-05	1.8e-04
GL50803_17480	388	tRNA delta2-isopentenylpyrophosphate transferase	chr4	0.70	6.75	43.92	3.0e-05	1.4e-04
GL50803_24321	288	Kinase, NEK	chr5	0.70	9.27	57.00	8.8e-06	5.5e-05
GL50803_37578	81	Hypothetical protein	chr1	0.70	5.95	60.13	6.8e-06	4.5e-05
GL50803_17329	374	RING-type zinc-finger domain-containing protein	chr1	0.70	7.54	36.61	6.9e-05	2.7e-04
GL50803_9359	314	Hypothetical protein	chr4	0.70	6.90	64.27	4.9e-06	3.6e-05
GL50803_7999	217	Ribosomal protein S3	chr2	0.70	10.04	31.42	1.4e-04	4.6e-04
GL50803_14614	149	Eukaryotic translation initiation factor 5A	chr5	0.70	9.61	41.15	4.1e-05	1.8e-04
GL50803_14117	722	Hypothetical protein	chr3	0.70	5.29	39.17	5.1e-05	2.1e-04
GL50803_14615	805	Hypothetical protein	chr5	0.70	6.61	71.62	2.8e-06	2.5e-05
GL50803_113656	636	Cysteine protease	chr3	0.70	7.03	64.08	5.0e-06	3.6e-05
GL50803_11700	567	Hypothetical protein	chr5	0.70	7.42	91.81	8.1e-07	1.0e-05
GL50803_6135	137	Ribosomal protein S17	chr5	0.70	9.61	29.41	1.8e-04	5.8e-04
GL50803_8707	214	N-terminal acetyltransferase complex ARD1 subunit	chr4	0.70	6.81	44.79	2.8e-05	1.3e-04
GL50803_102101	1026	Kinesin-3	chr4	0.70	10.50	58.49	7.7e-06	5.0e-05
GL50803_16791	388	Hypothetical protein	chr5	0.69	6.56	89.21	9.4e-07	1.1e-05
GL50803_113892	758	Long chain fatty acid CoA ligase, putative	chr5	0.69	8.58	69.87	3.2e-06	2.7e-05
GL50803_14655	354	Hypothetical protein	chr5	0.69	5.57	51.49	1.4e-05	7.9e-05
GL50803_15868	606	Hypothetical protein	chr5	0.69	6.92	76.56	2.0e-06	2.0e-05
GL50803_25816	937	High cysteine membrane protein Group 1	chr5	0.69	6.98	12.98	3.9e-03	7.8e-03
GL50803_11488	519	Hypothetical protein	chr2	0.69	7.89	77.75	1.9e-06	1.9e-05
GL50803_14997	831	Hypothetical protein	chr2	0.69	8.38	65.51	4.4e-06	3.4e-05
GL50803_6133	124	Ribosomal protein L29	chr5	0.69	8.80	42.79	3.4e-05	1.5e-04
GL50803_114891	832	High cysteine membrane protein Group 3	chr5	0.69	5.56	30.43	1.6e-04	5.2e-04
GL50803_8148	241	Hypothetical protein	chr5	0.68	5.07	59.14	7.3e-06	4.8e-05
GL50803_31671	190	DNA-directed RNA polymerase II subunit RPB7	chr3	0.68	6.79	46.51	2.3e-05	1.2e-04
GL50803_8608	970	Hypothetical protein	chr3	0.68	7.43	35.57	7.9e-05	3.0e-04
GL50803_9487	925	Kinase, CAMK CAMKL	chr4	0.68	7.32	50.30	1.6e-05	8.7e-05
GL50803_19364	118	Hypothetical protein	chr5	0.68	3.65	30.16	1.6e-04	5.3e-04
GL50803_13948	319	Hypothetical protein	chr5	0.68	8.01	31.64	1.3e-04	4.5e-04
GL50803_11990	170	Myb-like DNA-binding domain-containing protein	chr1	0.68	6.74	21.64	6.3e-04	1.6e-03
GL50803_89887	737	Nucleolar GTP-binding protein 2	chr5	0.68	7.19	29.95	1.7e-04	5.5e-04
GL50803_10428	210	Ribosomal protein L10	chr4	0.68	10.46	38.59	5.5e-05	2.2e-04
GL50803_2012	129	Hypothetical protein	chr1	0.68	6.14	14.16	2.9e-03	6.1e-03
GL50803_10919	134	Ribosomal protein S10B	chr4	0.67	9.83	35.65	7.8e-05	2.9e-04
GL50803_16810	675	DNA-directed DNA polymerase	chr5	0.67	7.36	108.18	3.4e-07	5.9e-06
GL50803_1770	294	Chromatin associated protein KTI12	chr4	0.67	5.36	68.89	3.5e-06	2.8e-05
GL50803_14601	590	Ankyrin repeat protein 1	chr3	0.67	7.22	60.46	6.6e-06	4.4e-05
GL50803_4239	98	Hypothetical protein	chr4	0.67	9.13	20.06	8.4e-04	2.1e-03
GL50803_8361	516	SOF1 protein	chr4	0.67	5.78	51.54	1.4e-05	7.9e-05
GL50803_6448	234	Hypothetical protein	chr4	0.67	6.79	15.29	2.2e-03	4.9e-03
GL50803_8691	350	tRNA (adenine57-N1/adenine58-N1)-methyltransferase catalytic subunit	chr4	0.67	7.11	39.46	4.9e-05	2.1e-04
GL50803_91398	330	Eukaryotic translation initiation factor 2 beta subunit	chr5	0.67	7.47	92.34	7.8e-07	1.0e-05
GL50803_11446	673	Hypothetical protein	chr5	0.67	7.05	76.57	2.0e-06	2.0e-05
GL50803_8123	312	Hypothetical protein	chr5	0.67	6.32	87.96	1.0e-06	1.2e-05
GL50803_12820	177	ABC transporter family protein	chr2	0.67	5.34	28.22	2.1e-04	6.7e-04
GL50803_101451	253	Transmembrane domain-containing protein	chr3	0.67	6.14	59.21	7.3e-06	4.8e-05
GL50803_4192	197	ADP-Ribosylation Factor like protein 2b	chr2	0.67	4.60	54.03	1.1e-05	6.7e-05
GL50803_91198	147	Sigma adaptin	chr4	0.67	2.79	11.51	5.7e-03	1.1e-02
GL50803_137613	394	VSP with INR	chr3	0.66	5.80	43.35	3.2e-05	1.5e-04
GL50803_114773	637	Cysteine protease	chr5	0.66	6.53	43.22	3.3e-05	1.5e-04
GL50803_32235	206	Hypothetical protein	chr3	0.66	5.59	82.92	1.4e-06	1.5e-05
GL50803_14100	403	Ankyrin repeat protein 1	chr5	0.66	7.01	103.32	4.4e-07	6.8e-06
GL50803_8195	835	Hypothetical protein	chr3	0.66	7.73	58.02	8.1e-06	5.1e-05
GL50803_10696	113	Hypothetical protein	chr4	0.66	6.10	27.29	2.5e-04	7.5e-04
GL50803_9658	303	Kinase, NEK	chr5	0.66	7.21	78.04	1.8e-06	1.8e-05
GL50803_24376	734	DNA helicase HCS1	chr2	0.66	8.33	42.50	3.5e-05	1.6e-04
GL50803_19436	235	Ribosomal protein L7	chr4	0.66	10.72	27.18	2.5e-04	7.6e-04
GL50803_28614	61	Hypothetical protein	chr4	0.66	3.76	12.48	4.4e-03	8.7e-03
GL50803_37488	2287	Hypothetical protein	chr1	0.66	8.15	44.70	2.8e-05	1.3e-04
GL50803_11714	464	Ankyrin repeat protein 1	chr2	0.66	5.95	61.47	6.1e-06	4.2e-05
GL50803_60275	174	Hypothetical protein	chr5	0.66	2.18	11.24	6.1e-03	1.2e-02
GL50803_94654	408	Hypothetical protein	chr4	0.66	7.23	73.98	2.4e-06	2.2e-05
GL50803_17364	109	Ribosomal protein S26	chr4	0.66	9.42	27.47	2.4e-04	7.3e-04
GL50803_16485	199	Hypothetical protein	chr5	0.65	5.99	60.85	6.4e-06	4.3e-05
GL50803_15046	135	Ribosomal protein L26	chr4	0.65	10.15	22.91	5.0e-04	1.3e-03
GL50803_60697	157	Hypothetical protein	chr4	0.65	4.12	36.66	6.9e-05	2.7e-04
GL50803_16967	1419	Kinase, NEK	chr2	0.65	7.56	8.98	1.2e-02	2.0e-02
GL50803_93463	155	RNA recognition motif-containing protein	chr1	0.65	6.46	41.44	4.0e-05	1.7e-04
GL50803_5593	173	Ribosomal protein L11	chr5	0.65	9.66	54.51	1.1e-05	6.5e-05
GL50803_28831	467	Pseudouridylate synthase 1	chr3	0.65	5.10	33.15	1.1e-04	3.8e-04
GL50803_21063	679	RNA pol II accessory factor, Cdc73 family, C-terminal domain-containing protein	chr5	0.65	6.76	91.66	8.1e-07	1.0e-05
GL50803_16042	626	ATP-dependent RNA helicase	chr5	0.65	5.42	58.10	8.0e-06	5.1e-05
GL50803_9697	1379	Hypothetical protein	chr3	0.65	7.10	81.72	1.5e-06	1.5e-05
GL50803_113531	1687	High cysteine membrane protein EGF-like	chr5	0.65	9.87	25.75	3.1e-04	9.0e-04
GL50803_9719	429	FAD/FMN dependent oxidoreductase	chr5	0.65	10.37	38.03	5.8e-05	2.4e-04
GL50803_91295	769	Solute carrier family protein	chr4	0.65	7.53	41.80	3.8e-05	1.7e-04
GL50803_32778	588	Ankyrin repeat protein 1	chr1	0.65	11.09	38.22	5.7e-05	2.3e-04
GL50803_10924	331	Hypothetical protein	chr4	0.65	5.20	44.65	2.8e-05	1.3e-04
GL50803_2970	478	Translation initiation factor 2 gamma subunit	chr4	0.65	7.81	37.18	6.5e-05	2.5e-04
GL50803_61641	268	Ankyrin repeat protein 1	chr1	0.65	3.37	16.08	1.9e-03	4.2e-03
GL50803_16779	298	Cathepsin B	chr4	0.65	11.86	19.26	9.8e-04	2.4e-03
GL50803_17492	549	MYND finger domain-containing protein	chr4	0.64	7.07	78.73	1.8e-06	1.8e-05
GL50803_11113	138	Hypothetical protein	chr5	0.64	4.19	42.65	3.5e-05	1.5e-04
GL50803_17261	218	Eukaryotic initiation factor 4E	chr1	0.64	7.61	36.00	7.5e-05	2.9e-04
GL50803_15110	183	Hypothetical protein	chr5	0.64	6.31	56.39	9.2e-06	5.7e-05
GL50803_2527	328	Hypothetical protein	chr5	0.64	5.99	70.25	3.1e-06	2.7e-05
GL50803_16044	124	Ribosomal L22e	chr5	0.64	9.55	31.36	1.4e-04	4.6e-04
GL50803_61276	553	Hypothetical protein	chr2	0.64	5.68	32.30	1.2e-04	4.2e-04
GL50803_16708	627	Hypothetical protein	chr2	0.64	7.62	79.83	1.6e-06	1.7e-05
GL50803_6497	334	Metal-dependent hydrolase	chr4	0.64	6.34	52.07	1.4e-05	7.7e-05
GL50803_60307	113	Hypothetical protein	chr5	0.64	4.27	20.03	8.4e-04	2.1e-03
GL50803_137715	678	High cysteine membrane protein Group 5	chr5	0.64	7.87	13.60	3.3e-03	6.8e-03
GL50803_24372	353	ENC6 protein	chr2	0.64	7.14	50.60	1.6e-05	8.4e-05
GL50803_101496	398	VSP	chr5	0.64	6.66	49.98	1.6e-05	8.9e-05
GL50803_103888	328	Hypothetical protein	chr2	0.64	5.41	59.32	7.2e-06	4.7e-05
GL50803_113416	2516	High cysteine membrane protein TMK-like	chr2	0.64	6.11	20.50	7.7e-04	1.9e-03
GL50803_21792	402	RING finger domain-containing protein	chr5	0.64	5.11	55.34	1.0e-05	6.2e-05
GL50803_16537	549	Ankyrin repeat protein 1	chr5	0.64	6.62	59.62	7.1e-06	4.7e-05
GL50803_101589	393	High cysteine membrane protein	chr2	0.64	7.30	30.13	1.6e-04	5.3e-04
GL50803_24111	599	Phosphorylated CTD interacting factor PCIF1	chr4	0.63	6.49	74.00	2.4e-06	2.2e-05
GL50803_137746	555	Hypothetical protein	chr3	0.63	6.85	57.88	8.2e-06	5.2e-05
GL50803_11896	119	Hypothetical protein	chr3	0.63	3.70	33.43	1.0e-04	3.7e-04
GL50803_17056	185	Ribosomal protein L6	chr5	0.63	10.30	18.57	1.1e-03	2.7e-03
GL50803_104870	141	Hypothetical protein	chr2	0.63	5.27	20.88	7.2e-04	1.8e-03
GL50803_8125	925	Hypothetical protein	chr5	0.63	7.77	79.23	1.7e-06	1.7e-05
GL50803_11557	596	Hypothetical protein	chr3	0.63	7.30	48.97	1.8e-05	9.5e-05
GL50803_4768	594	Hypothetical protein	chr5	0.63	6.11	51.97	1.4e-05	7.7e-05
GL50803_7533	446	Angio-associated migratory cell protein	chr3	0.63	8.18	64.51	4.8e-06	3.6e-05
GL50803_4371	777	Kinesin-8	chr3	0.63	6.93	47.51	2.1e-05	1.1e-04
GL50803_16588	122	Ribosomal protein P2	chr1	0.63	10.01	23.56	4.5e-04	1.2e-03
GL50803_9778	196	Tem-1-like protein	chr4	0.63	7.07	32.32	1.2e-04	4.2e-04
GL50803_101594	1059	CCAAT-box-binding transcription factor	chr2	0.63	7.77	32.16	1.2e-04	4.2e-04
GL50803_10423	147	Activator of Hsp90 ATPase	chr4	0.62	6.69	88.23	9.9e-07	1.2e-05
GL50803_16599	2190	Nucleotidyl cyclase	chr2	0.62	7.21	60.05	6.8e-06	4.6e-05
GL50803_3680	119	Hypothetical protein	chr5	0.62	3.95	15.36	2.2e-03	4.8e-03
GL50803_10946	425	Hypothetical protein	chr4	0.62	6.17	61.96	5.8e-06	4.1e-05
GL50803_17483	329	Chaperone protein DnaJ subfamily B	chr4	0.62	7.17	36.19	7.3e-05	2.8e-04
GL50803_15472	186	Vacuolar protein sorting 46a	chr5	0.62	7.01	43.56	3.1e-05	1.4e-04
GL50803_13000	351	Vacuolar ATP synthase subunit d	chr2	0.62	8.27	37.52	6.2e-05	2.5e-04
GL50803_12094	1669	Hypothetical protein	chr4	0.62	6.44	22.06	5.8e-04	1.5e-03
GL50803_10850	128	Hypothetical protein	chr1	0.62	5.45	24.97	3.6e-04	1.0e-03
GL50803_9508	1172	Metalloendopeptidase	chr2	0.62	8.89	56.61	9.1e-06	5.7e-05
GL50803_40747	982	Hypothetical protein	chr2	0.62	7.10	74.79	2.3e-06	2.1e-05
GL50803_32861	1102	Hypothetical protein	chr4	0.62	7.50	94.78	6.8e-07	9.4e-06
GL50803_17497	736	Superfamily II DNA and RNA helicase	chr4	0.62	6.35	70.40	3.1e-06	2.6e-05
GL50803_137754	950	Ubiquitin-protein ligase E3A	chr3	0.62	8.45	61.87	5.9e-06	4.1e-05
GL50803_17426	401	Hypothetical protein	chr4	0.62	5.36	34.18	9.4e-05	3.4e-04
GL50803_3281	467	Histone deacetylase	chr4	0.62	7.09	51.20	1.5e-05	8.1e-05
GL50803_11701	165	Hypothetical protein	chr5	0.62	4.48	39.47	4.9e-05	2.1e-04
GL50803_5890	106	Hypothetical protein	chr1	0.62	6.12	29.86	1.7e-04	5.5e-04
GL50803_101739	1180	Hypothetical protein	chr5	0.62	6.03	55.95	9.6e-06	5.9e-05
GL50803_11950	179	Ribosomal protein L18	chr4	0.62	10.25	24.20	4.0e-04	1.1e-03
GL50803_10367	132	Ribosomal protein S24	chr4	0.62	9.26	17.70	1.3e-03	3.1e-03
GL50803_117473	200	VSP	chr2	0.62	1.46	6.89	2.3e-02	3.7e-02
GL50803_17157	453	Protein phosphatase 2A regulary subunit B	chr5	0.62	6.15	62.95	5.4e-06	3.9e-05
GL50803_38394	651	Ankyrin repeat protein 1	chr3	0.62	7.00	81.73	1.5e-06	1.5e-05
GL50803_28703	166	Hypothetical protein	chr5	0.62	5.54	34.06	9.5e-05	3.5e-04
GL50803_3974	215	DNA-directed RNA polymerase III subunit 22.9 kDa polypeptide	chr2	0.61	3.93	30.17	1.6e-04	5.3e-04
GL50803_15228	130	Ribosomal protein S15A	chr4	0.61	11.75	25.76	3.1e-04	9.0e-04
GL50803_13220	756	ATP-dependent RNA helicase	chr4	0.61	7.41	63.89	5.0e-06	3.7e-05
GL50803_7751	1069	Hypothetical protein	chr1	0.61	7.79	28.03	2.2e-04	6.8e-04
GL50803_92741	444	Kinase, CMGC CLK	chr5	0.61	6.85	37.81	6.0e-05	2.4e-04
GL50803_38275	639	Hypothetical protein	chr3	0.61	7.74	44.57	2.8e-05	1.3e-04
GL50803_11895	974	BBSome complex subunit PTHB1	chr3	0.61	6.83	42.58	3.5e-05	1.6e-04
GL50803_4985	142	Hypothetical protein	chr3	0.61	4.38	22.18	5.7e-04	1.5e-03
GL50803_21531	132	Hypothetical protein	chr4	0.61	5.86	62.87	5.4e-06	3.9e-05
GL50803_16371	676	Nucleolar GTP-binding protein 1, putative	chr4	0.61	8.09	47.00	2.2e-05	1.1e-04
GL50803_33433	233	ASF1 like histone chaperone	chr5	0.61	4.29	51.35	1.5e-05	8.0e-05
GL50803_14298	785	Hypothetical protein	chr4	0.61	6.53	46.41	2.3e-05	1.2e-04
GL50803_61708	540	Las1-like protein	chr1	0.61	5.25	27.19	2.5e-04	7.5e-04
GL50803_10516	364	Leucine carboxyl methyltransferase	chr4	0.61	8.26	74.29	2.4e-06	2.2e-05
GL50803_31331	112	Hypothetical protein	chr4	0.60	4.33	25.33	3.3e-04	9.6e-04
GL50803_50181	793	VSP	chr4	0.60	4.43	14.67	2.6e-03	5.5e-03
GL50803_10315	222	Qb-SNARE 5	chr3	0.60	5.76	48.11	2.0e-05	1.0e-04
GL50803_8903	254	Copine I	chr1	0.60	8.16	17.90	1.3e-03	3.0e-03
GL50803_33513	489	Hypothetical protein	chr1	0.60	7.07	50.13	1.6e-05	8.8e-05
GL50803_5845	174	Ribosomal protein S8	chr3	0.60	10.07	25.55	3.2e-04	9.3e-04
GL50803_11050	122	Hypothetical protein	chr3	0.60	1.57	7.35	2.0e-02	3.2e-02
GL50803_16758	373	Hypothetical protein	chr3	0.60	6.31	62.57	5.6e-06	4.0e-05
GL50803_7611	70	Hypothetical protein	chr4	0.60	3.12	20.77	7.4e-04	1.9e-03
GL50803_101948	2760	Hypothetical protein	chr5	0.60	6.66	45.44	2.6e-05	1.2e-04
GL50803_16232	660	PHD-zinc-finger like domain-containing protein	chr5	0.60	7.43	47.16	2.2e-05	1.1e-04
GL50803_102647	860	Sodium/hydrogen exchanger 3	chr4	0.60	6.94	54.11	1.1e-05	6.7e-05
GL50803_13576	98	Hypothetical protein	chr4	0.60	6.69	34.95	8.5e-05	3.2e-04
GL50803_95064	402	Queuine tRNA-ribosyltransferase, putative	chr3	0.60	6.98	35.56	7.9e-05	3.0e-04
GL50803_11540	512	Hexose transporter	chr3	0.60	11.23	27.84	2.3e-04	7.0e-04
GL50803_17202	2006	Hypothetical protein	chr5	0.60	7.90	22.17	5.7e-04	1.5e-03
GL50803_17091	227	Exosome complex exonuclease, putative	chr3	0.60	7.08	51.75	1.4e-05	7.8e-05
GL50803_6072	422	Kelch motif-containing protein	chr2	0.60	5.14	32.74	1.1e-04	4.0e-04
GL50803_3287	411	Acetyl-CoA acetyltransferase	chr5	0.60	6.00	34.84	8.6e-05	3.2e-04
GL50803_115239	926	Translation initiation factor IF-2, putative	chr3	0.60	8.47	33.38	1.0e-04	3.7e-04
GL50803_8610	1839	Coiled-coil protein	chr3	0.60	7.03	21.77	6.1e-04	1.6e-03
GL50803_11170	543	Hypothetical protein	chr5	0.60	7.35	49.09	1.8e-05	9.4e-05
GL50803_10091	142	Ribosomal protein L23	chr5	0.60	9.81	36.31	7.2e-05	2.8e-04
GL50803_5250	166	Hypothetical protein	chr4	0.59	4.44	28.68	2.0e-04	6.3e-04
GL50803_7374	130	Spec3 membrane protein	chr1	0.59	4.07	10.52	7.4e-03	1.4e-02
GL50803_16200	373	Developmentally regulated GTP-binding protein 1	chr2	0.59	7.50	21.58	6.3e-04	1.6e-03
GL50803_11443	101	Hypothetical protein	chr5	0.59	1.28	7.16	2.1e-02	3.4e-02
GL50803_14938	182	Ribosomal protein L12	chr2	0.59	10.31	16.67	1.7e-03	3.8e-03
GL50803_4125	476	Transcription factor IIIB 70 kDa subunit BRF	chr2	0.59	4.77	27.94	2.2e-04	6.9e-04
GL50803_5249	290	Biglycan	chr4	0.59	5.34	34.80	8.7e-05	3.2e-04
GL50803_16311	421	Centromere/microtubule binding protein CBF5	chr5	0.59	7.33	34.38	9.2e-05	3.3e-04
GL50803_13393	678	Ankyrin repeat protein 1	chr4	0.59	7.56	52.30	1.3e-05	7.6e-05
GL50803_11200	326	Hypothetical protein	chr5	0.59	5.69	36.40	7.1e-05	2.8e-04
GL50803_10803	268	Qa-SNARE 5	chr2	0.59	4.24	24.57	3.8e-04	1.1e-03
GL50803_15062	368	Hypothetical protein	chr1	0.59	6.95	48.28	1.9e-05	1.0e-04
GL50803_16988	278	Kinase, NEK	chr3	0.59	2.89	10.57	7.3e-03	1.4e-02
GL50803_29774	310	Hypothetical protein	chr3	0.59	6.43	32.34	1.2e-04	4.2e-04
GL50803_60606	114	Hypothetical protein	chr4	0.59	4.23	15.37	2.2e-03	4.8e-03
GL50803_16433	643	Amino acid permease, putative	chr1	0.59	6.83	62.08	5.8e-06	4.1e-05
GL50803_15017	444	Hypothetical protein	chr3	0.59	5.41	54.32	1.1e-05	6.6e-05
GL50803_11560	1023	Hypothetical protein	chr3	0.59	7.23	41.28	4.0e-05	1.7e-04
GL50803_13775	84	Hypothetical protein	chr4	0.58	5.00	37.59	6.2e-05	2.5e-04
GL50803_17590	606	Hypothetical protein	chr4	0.58	8.10	47.11	2.2e-05	1.1e-04
GL50803_16214	927	DNA replication licensing factor MCM3	chr2	0.58	6.96	26.38	2.8e-04	8.4e-04
GL50803_13539	172	Hypothetical protein	chr4	0.58	7.65	15.28	2.3e-03	4.9e-03
GL50803_115202	792	High cysteine protein	chr4	0.58	7.53	30.19	1.6e-04	5.3e-04
GL50803_60760	106	IQ calmodulin-binding motif-containing protein	chr4	0.58	3.18	26.86	2.6e-04	7.8e-04
GL50803_13914	724	VID27 cytoplasmic protein	chr4	0.58	8.35	21.13	6.9e-04	1.8e-03
GL50803_2082	286	Kinase, NEK	chr5	0.58	6.11	40.33	4.5e-05	1.9e-04
GL50803_50289	938	VSP	chr3	0.58	6.92	45.68	2.5e-05	1.2e-04
GL50803_6331	117	Hypothetical protein	chr2	0.58	3.98	29.29	1.8e-04	5.9e-04
GL50803_8916	607	Signal recognition particle	chr5	0.58	7.31	58.41	7.8e-06	5.0e-05
GL50803_17013	204	Isoprenylcysteine carboxyl methyltransferase	chr5	0.58	3.35	21.44	6.5e-04	1.7e-03
GL50803_7648	1305	SMC6 protein	chr1	0.58	7.24	74.11	2.4e-06	2.2e-05
GL50803_8978	1198	4-alpha-glucanotransferase	chr3	0.58	8.93	29.80	1.7e-04	5.5e-04
GL50803_102170	252	Hypothetical protein	chr4	0.58	5.84	38.62	5.5e-05	2.2e-04
GL50803_17476	2169	High cysteine membrane protein	chr4	0.58	9.10	16.19	1.8e-03	4.1e-03
GL50803_16495	414	Phosphatidylserine decarboxylase proenzyme	chr1	0.58	7.58	84.53	1.2e-06	1.3e-05
GL50803_16709	1945	WD40 repeat protein	chr2	0.58	7.83	40.66	4.3e-05	1.8e-04
GL50803_6581	353	Hypothetical protein	chr1	0.58	6.47	47.68	2.1e-05	1.1e-04
GL50803_13152	580	Ankyrin repeat protein 1	chr1	0.58	5.39	35.46	8.0e-05	3.0e-04
GL50803_14731	974	Hypothetical protein	chr5	0.58	6.27	60.93	6.3e-06	4.3e-05
GL50803_136020	447	Beta-tubulin 3	chr5	0.58	2.67	16.64	1.7e-03	3.8e-03
GL50803_16944	1295	Hypothetical protein	chr3	0.58	7.44	74.47	2.3e-06	2.2e-05
GL50803_11248	266	Hypothetical protein	chr4	0.58	5.82	39.17	5.1e-05	2.1e-04
GL50803_2366	419	Hypothetical protein	chr5	0.57	6.06	26.07	3.0e-04	8.7e-04
GL50803_16431	196	Ribosomal protein L19	chr2	0.57	10.19	25.08	3.5e-04	9.9e-04
GL50803_3171	164	Ubiquitin-conjugating enzyme E2 G1	chr2	0.57	5.54	20.41	7.9e-04	2.0e-03
GL50803_7323	206	Vacuolar protein sorting 24	chr3	0.57	8.47	47.63	2.1e-05	1.1e-04
GL50803_11214	359	Kinase, AGC PKA	chr5	0.57	7.77	61.01	6.3e-06	4.3e-05
GL50803_35670	394	Zinc finger domain-containing protein	chr1	0.57	7.62	69.36	3.3e-06	2.8e-05
GL50803_91476	1068	Hypothetical protein	chr5	0.57	7.74	45.40	2.6e-05	1.2e-04
GL50803_10444	233	Hypothetical protein	chr1	0.57	4.31	36.68	6.9e-05	2.7e-04
GL50803_102961	668	ENC6 protein	chr2	0.57	7.36	76.07	2.1e-06	2.0e-05
GL50803_16954	1133	Hypothetical protein	chr5	0.57	6.62	26.94	2.6e-04	7.8e-04
GL50803_15386	169	Phosphatase similar to the C-terminal domain of histone macroH2A1	chr4	0.57	6.17	43.54	3.1e-05	1.4e-04
GL50803_15598	179	Vacuolar ATP synthase 16 kDa proteolipid subunit	chr4	0.57	6.44	34.99	8.5e-05	3.1e-04
GL50803_17054	326	Acidic ribosomal protein P0	chr5	0.57	11.51	25.32	3.4e-04	9.6e-04
GL50803_26129	53	Hypothetical protein	chr5	0.57	3.43	13.43	3.5e-03	7.1e-03
GL50803_4152	105	Hypothetical protein	chr4	0.57	4.09	9.89	8.9e-03	1.6e-02
GL50803_23420	335	Diphosphomevalonate decarboxylase	chr1	0.57	5.22	30.05	1.6e-04	5.4e-04
GL50803_20802	193	Zinc finger domain-containing protein	chr1	0.57	5.71	37.76	6.0e-05	2.4e-04
GL50803_15944	195	SRR1 domain-containing protein	chr5	0.57	4.96	22.88	5.0e-04	1.3e-03
GL50803_3211	458	Hypothetical protein	chr4	0.57	6.18	38.72	5.4e-05	2.2e-04
GL50803_d60815	381	Hypothetical protein	chr4	0.56	6.39	21.78	6.1e-04	1.6e-03
GL50803_4950	188	Hypothetical protein	chr5	0.56	6.49	63.37	5.2e-06	3.8e-05
GL50803_14107	1098	Hypothetical protein	chr2	0.56	6.61	49.75	1.7e-05	9.0e-05
GL50803_21498	386	Serine/threonine protein phosphatase 5	chr5	0.56	7.31	24.75	3.7e-04	1.0e-03
GL50803_13279	447	Hypothetical protein	chr1	0.56	4.99	24.62	3.8e-04	1.1e-03
GL50803_11925	232	Hypothetical protein	chr4	0.56	5.85	27.22	2.5e-04	7.5e-04
GL50803_95549	771	Kinase, NEK	chr3	0.56	6.00	28.21	2.1e-04	6.7e-04
GL50803_16981	527	Hypothetical protein	chr5	0.56	5.64	50.03	1.6e-05	8.8e-05
GL50803_8963	585	Hypothetical protein	chr1	0.56	7.49	67.02	4.0e-06	3.1e-05
GL50803_d40995	419	IFT complex B	chr4	0.56	6.53	24.87	3.6e-04	1.0e-03
GL50803_7799	296	Alpha-4 giardin	chr3	0.56	7.40	59.37	7.2e-06	4.7e-05
GL50803_28069	94	Hypothetical protein	chr1	0.56	3.62	28.21	2.1e-04	6.7e-04
GL50803_13926	148	Ribosomal protein L7Ae/L30e/S12e/Gadd45 family protein	chr1	0.56	5.05	23.84	4.3e-04	1.2e-03
GL50803_11771	177	Hypothetical protein	chr2	0.56	4.95	29.73	1.7e-04	5.6e-04
GL50803_8348	198	Hypothetical protein	chr2	0.56	4.43	23.97	4.2e-04	1.2e-03
GL50803_17036	409	SET domain-containing protein	chr2	0.56	6.07	41.14	4.1e-05	1.8e-04
GL50803_6441	562	Ser/Thr protein phosphatase PP1-1	chr3	0.56	5.41	49.93	1.7e-05	8.9e-05
GL50803_16482	397	Hypothetical protein	chr5	0.56	6.91	43.13	3.3e-05	1.5e-04
GL50803_9835	393	Hypothetical protein	chr2	0.56	5.36	16.79	1.6e-03	3.7e-03
GL50803_11713	108	Prefoldin subunit 2	chr2	0.55	6.43	49.20	1.8e-05	9.4e-05
GL50803_17256	204	Hypothetical protein	chr4	0.55	5.43	19.93	8.6e-04	2.1e-03
GL50803_2362	492	Hypothetical protein	chr4	0.55	6.27	24.15	4.1e-04	1.1e-03
GL50803_41311	660	Hypothetical protein	chr5	0.55	4.88	23.65	4.4e-04	1.2e-03
GL50803_16936	1521	High cysteine membrane protein EGF-like	chr3	0.55	9.51	28.21	2.1e-04	6.7e-04
GL50803_60562	2109	Hypothetical protein	chr4	0.55	8.94	37.74	6.0e-05	2.4e-04
GL50803_8074	691	Manganese-dependent inorganic pyrophosphatase, putative	chr5	0.55	9.26	22.96	5.0e-04	1.3e-03
GL50803_17244	225	Ribosomal protein L7a	chr3	0.55	10.68	26.17	2.9e-04	8.6e-04
GL50803_26894	142	VSP	chr5	0.55	5.55	27.23	2.5e-04	7.5e-04
GL50803_13104	350	DNA repair protein RAD51	chr5	0.55	5.79	54.85	1.1e-05	6.4e-05
GL50803_13156	428	Eukaryotic initiation factor 4A	chr5	0.55	5.94	60.97	6.3e-06	4.3e-05
GL50803_16184	624	Hypothetical protein	chr3	0.55	5.95	39.98	4.7e-05	2.0e-04
GL50803_1656	486	Kinase, STE STE11	chr5	0.55	7.69	25.21	3.4e-04	9.7e-04
GL50803_91127	267	TatD related DNase	chr5	0.55	4.10	17.41	1.4e-03	3.3e-03
GL50803_14916	776	Kinase, NEK	chr4	0.55	6.84	32.30	1.2e-04	4.2e-04
GL50803_14289	206	Hypothetical protein	chr3	0.55	3.32	21.08	6.9e-04	1.8e-03
GL50803_17439	1918	Hypothetical protein	chr4	0.54	7.99	63.55	5.2e-06	3.8e-05
GL50803_17102	226	Hypothetical protein	chr5	0.54	6.00	44.01	3.0e-05	1.4e-04
GL50803_5142	987	Kinase, NEK	chr5	0.54	7.93	45.50	2.6e-05	1.2e-04
GL50803_20315	140	Hypothetical protein	chr5	0.54	5.31	9.23	1.1e-02	1.9e-02
GL50803_4498	735	Cleavage and polyadenylation specificity factor	chr2	0.54	7.75	74.22	2.4e-06	2.2e-05
GL50803_10139	439	Hypothetical protein	chr4	0.54	5.81	23.90	4.2e-04	1.2e-03
GL50803_114470	584	High cysteine membrane protein Group 6	chr3	0.54	5.25	48.71	1.9e-05	9.7e-05
GL50803_17328	1299	High cysteine membrane protein Group 2	chr1	0.54	8.90	19.00	1.0e-03	2.5e-03
GL50803_86468	317	Hypothetical protein	chr5	0.54	8.61	16.77	1.6e-03	3.7e-03
GL50803_113987	833	High cysteine membrane protein Group 3	chr4	0.54	8.35	24.64	3.7e-04	1.1e-03
GL50803_60083	339	Kinase, NEK	chr5	0.54	7.02	32.30	1.2e-04	4.2e-04
GL50803_2118	124	Hypothetical protein	chr5	0.54	4.48	21.38	6.6e-04	1.7e-03
GL50803_14679	432	Ankyrin repeat protein 1	chr2	0.54	8.88	32.18	1.2e-04	4.2e-04
GL50803_3042	568	Hybrid cluster protein	chr3	0.54	10.34	34.97	8.5e-05	3.2e-04
GL50803_23694	428	Hypothetical protein	chr5	0.54	4.65	10.60	7.3e-03	1.3e-02
GL50803_16392	730	Kinase	chr3	0.54	5.59	46.15	2.4e-05	1.2e-04
GL50803_16162	174	Hypothetical protein	chr5	0.54	6.35	29.99	1.7e-04	5.4e-04
GL50803_2796	570	Kinase, STE STE20	chr1	0.54	6.63	51.92	1.4e-05	7.7e-05
GL50803_25011	190	RNA-binding protein	chr5	0.54	5.04	37.87	6.0e-05	2.4e-04
GL50803_5247	159	Hypothetical protein	chr4	0.54	4.62	19.46	9.4e-04	2.3e-03
GL50803_7285	91	Hypothetical protein	chr4	0.54	3.54	12.41	4.5e-03	8.8e-03
GL50803_16773	791	Sec1 family protein	chr4	0.54	7.67	34.82	8.7e-05	3.2e-04
GL50803_16298	137	Ribosomal protein S27a	chr5	0.53	8.97	27.97	2.2e-04	6.9e-04
GL50803_113793	422	EamA-like transporter family protein	chr3	0.53	7.55	30.74	1.5e-04	5.0e-04
GL50803_19867	129	Trm112p-like protein	chr4	0.53	3.45	15.97	1.9e-03	4.3e-03
GL50803_95162	572	Tenascin-like protein	chr5	0.53	11.83	10.29	7.9e-03	1.4e-02
GL50803_23884	825	Hypothetical protein	chr3	0.53	6.13	20.94	7.1e-04	1.8e-03
GL50803_3493	257	Bromodomain-containing protein	chr1	0.53	5.93	31.75	1.3e-04	4.4e-04
GL50803_91761	584	Sec1, putative	chr2	0.53	7.25	43.66	3.1e-05	1.4e-04
GL50803_103205	1270	Hypothetical protein	chr1	0.53	7.67	35.05	8.4e-05	3.1e-04
GL50803_10632	1005	Ankyrin repeat protein 1	chr3	0.53	6.51	43.69	3.1e-05	1.4e-04
GL50803_14966	470	Hypothetical protein	chr2	0.53	5.79	22.68	5.2e-04	1.4e-03
GL50803_17612	397	Hypothetical protein	chr3	0.53	5.31	24.35	3.9e-04	1.1e-03
GL50803_13310	321	Hypothetical protein	chr1	0.53	6.45	24.49	3.8e-04	1.1e-03
GL50803_13998	695	Threonyl-tRNA synthetase	chr5	0.53	8.21	15.07	2.4e-03	5.1e-03
GL50803_15451	2248	Spindle pole protein, putative	chr4	0.53	7.49	19.20	9.9e-04	2.4e-03
GL50803_14842	316	Dimethyladenosine transferase	chr5	0.53	5.86	23.82	4.3e-04	1.2e-03
GL50803_4984	194	Hypothetical protein	chr3	0.53	5.28	32.16	1.2e-04	4.2e-04
GL50803_11204	520	Rab-GTPase-TBC domain-containing protein	chr5	0.53	4.95	42.51	3.5e-05	1.6e-04
GL50803_95406	696	Hypothetical protein	chr4	0.53	7.23	21.70	6.2e-04	1.6e-03
GL50803_24126	794	VID27 cytoplasmic protein	chr4	0.53	7.42	74.37	2.4e-06	2.2e-05
GL50803_7721	1101	Hypothetical protein	chr3	0.53	8.56	32.90	1.1e-04	3.9e-04
GL50803_13528	641	Sec1 family protein	chr1	0.53	6.88	50.01	1.6e-05	8.8e-05
GL50803_16652	154	Ribosomal protein S13	chr5	0.53	9.72	27.40	2.4e-04	7.4e-04
GL50803_22394	337	Cyclin	chr2	0.53	5.88	33.07	1.1e-04	3.8e-04
GL50803_17316	553	Inorganic polyphosphate/ATP-NAD kinase, putative	chr3	0.53	7.20	32.44	1.2e-04	4.1e-04
GL50803_15983	542	Prolyl-tRNA synthetase	chr4	0.52	8.64	40.93	4.2e-05	1.8e-04
GL50803_9210	269	Hypothetical protein	chr5	0.52	5.99	59.61	7.1e-06	4.7e-05
GL50803_10707	559	NAD-dependent histone deacetylase Sir2	chr4	0.52	5.83	21.69	6.2e-04	1.6e-03
GL50803_7081	323	Hypothetical protein	chr4	0.52	6.64	22.72	5.2e-04	1.4e-03
GL50803_40692	189	RWD domain-containing protein	chr2	0.52	6.49	60.09	6.8e-06	4.6e-05
GL50803_6583	93	Hypothetical protein	chr1	0.52	5.98	41.08	4.1e-05	1.8e-04
GL50803_7309	293	Qa-SNARE 1	chr4	0.52	7.69	42.00	3.7e-05	1.6e-04
GL50803_29304	298	Cathepsin B	chr4	0.52	4.68	27.38	2.4e-04	7.4e-04
GL50803_112846	1095	Kinesin-3	chr4	0.52	9.92	33.90	9.7e-05	3.5e-04
GL50803_24512	266	Neurogenic locus notch-like protein	chr4	0.52	6.97	31.61	1.3e-04	4.5e-04
GL50803_13857	430	Hypothetical protein	chr4	0.52	5.83	43.08	3.3e-05	1.5e-04
GL50803_14787	711	Type II inositol-1,4,5-trisphosphate 5-phosphatase	chr2	0.52	8.56	45.33	2.6e-05	1.2e-04
GL50803_29307	450	UTP-glucose-1-phosphate uridylyltransferase	chr4	0.52	8.46	25.03	3.5e-04	9.9e-04
GL50803_10569	505	KRI1-like family protein	chr1	0.52	6.00	22.66	5.2e-04	1.4e-03
GL50803_2825	122	Ribosomal protein L7Ae	chr4	0.52	6.95	54.21	1.1e-05	6.6e-05
GL50803_22138	415	Recombination factor protein RarA	chr3	0.52	7.28	36.44	7.1e-05	2.7e-04
GL50803_21603	478	Ankyrin repeat protein 1	chr3	0.51	6.18	32.63	1.2e-04	4.0e-04
GL50803_16639	579	Histone acetyltransferase Elp3	chr1	0.51	6.83	29.82	1.7e-04	5.5e-04
GL50803_90710	239	Vacuolar protein sorting 22	chr4	0.51	5.90	14.94	2.4e-03	5.2e-03
GL50803_23300	76	Ubiquitin family protein	chr3	0.51	4.06	14.65	2.6e-03	5.5e-03
GL50803_60969	415	Integral membrane protein	chr3	0.51	5.49	34.64	8.9e-05	3.3e-04
GL50803_61043	495	Hypothetical protein	chr3	0.51	5.96	27.65	2.3e-04	7.2e-04
GL50803_14534	346	Hypothetical protein	chr5	0.51	4.15	25.75	3.1e-04	9.0e-04
GL50803_8250	158	RNA recognition motif-containing protein	chr1	0.51	6.53	8.78	1.2e-02	2.1e-02
GL50803_6035	191	Ankyrin repeat protein 1	chr4	0.51	3.50	14.87	2.5e-03	5.3e-03
GL50803_11434	250	20S proteasome alpha subunit 2	chr5	0.51	6.72	38.63	5.4e-05	2.2e-04
GL50803_13661	350	Eukaryotic translation initiation factor 3 subunit 2	chr5	0.51	7.28	18.52	1.1e-03	2.7e-03
GL50803_8381	618	PHD zinc finger domain-containing protein	chr1	0.51	6.44	33.46	1.0e-04	3.7e-04
GL50803_13924	197	Hypothetical protein	chr4	0.51	6.35	25.97	3.0e-04	8.8e-04
GL50803_7597	510	Hypothetical protein	chr4	0.51	4.20	16.73	1.6e-03	3.7e-03
GL50803_41451	3901	Hypothetical protein	chr5	0.51	7.55	28.45	2.1e-04	6.5e-04
GL50803_11647	317	Hypothetical protein	chr3	0.51	6.15	20.93	7.1e-04	1.8e-03
GL50803_9162	302	Nuclear LIM interactor-interacting factor 1	chr5	0.51	5.85	21.19	6.8e-04	1.7e-03
GL50803_16574	1113	Hypothetical protein	chr5	0.51	6.91	38.56	5.5e-05	2.2e-04
GL50803_5981	1168	Hypothetical protein	chr1	0.51	7.22	45.67	2.5e-05	1.2e-04
GL50803_60565	2670	Kinase	chr4	0.51	6.13	42.30	3.6e-05	1.6e-04
GL50803_3021	307	Hypothetical protein	chr4	0.51	7.07	23.72	4.4e-04	1.2e-03
GL50803_89347	2076	DNA-directed RNA polymerase II largest subunit RPB1	chr1	0.50	8.32	20.38	7.9e-04	2.0e-03
GL50803_23756	422	E2F/DP family winged-helix DNA-binding domain-containing protein	chr4	0.50	7.17	39.62	4.9e-05	2.0e-04
GL50803_10943	843	Transmembrane domain-containing protein	chr4	0.50	7.64	31.72	1.3e-04	4.4e-04
GL50803_9239	268	Nif3-related protein	chr5	0.50	5.59	38.86	5.3e-05	2.2e-04
GL50803_10013	220	Qc-SNARE 3	chr3	0.50	6.87	23.74	4.4e-04	1.2e-03
GL50803_1345	217	Ribosomal protein L10a	chr5	0.50	10.45	24.21	4.0e-04	1.1e-03
GL50803_10291	1139	Hypothetical protein	chr4	0.50	6.76	33.24	1.1e-04	3.8e-04
GL50803_14834	654	Ankyrin repeat protein 1	chr3	0.50	6.27	40.96	4.2e-05	1.8e-04
GL50803_96264	268	Eukaryotic initiation factor 4E, putative	chr4	0.50	7.26	18.14	1.2e-03	2.9e-03
GL50803_10161	853	Hypothetical protein	chr3	0.50	7.44	11.28	6.0e-03	1.1e-02
GL50803_15559	448	PHD finger protein 15	chr3	0.50	5.82	29.37	1.8e-04	5.8e-04
GL50803_61458	369	Solute carrier family 35	chr1	0.50	5.63	32.13	1.2e-04	4.2e-04
GL50803_101832	536	High cysteine membrane protein	chr2	0.50	8.56	26.69	2.7e-04	8.0e-04
GL50803_7522	410	Eukaryotic initiation factor 5C	chr1	0.50	8.29	28.07	2.2e-04	6.8e-04
GL50803_16086	251	Ribosomal protein L8	chr5	0.50	10.52	20.71	7.4e-04	1.9e-03
GL50803_102542	805	Kinase, NEK	chr1	0.50	3.91	10.64	7.2e-03	1.3e-02
GL50803_14999	457	Hypothetical protein	chr2	0.50	5.58	50.76	1.5e-05	8.4e-05
GL50803_15906	297	Tubulin specific chaperone D	chr5	0.50	6.25	37.82	6.0e-05	2.4e-04
GL50803_11556	1000	Hypothetical protein	chr3	0.50	7.24	55.82	9.7e-06	6.0e-05
GL50803_34094	167	Hypothetical protein	chr4	0.50	6.87	26.53	2.8e-04	8.2e-04
GL50803_16484	1603	Hypothetical protein	chr5	0.50	7.67	22.19	5.7e-04	1.5e-03
GL50803_2750	182	Fcf1 pre-rRNA processing protein	chr2	0.50	6.58	48.12	2.0e-05	1.0e-04
GL50803_19003	102	Ribosomal protein L24A	chr5	0.50	8.77	16.54	1.7e-03	3.9e-03
GL50803_7139	262	Phosphopantetheine adenylyltransferase	chr3	0.50	5.73	35.64	7.8e-05	2.9e-04
GL50803_16006	268	Hypothetical protein	chr1	0.49	3.92	8.49	1.4e-02	2.3e-02
GL50803_4368	177	Ankyrin repeat protein 1	chr3	0.49	5.06	37.92	5.9e-05	2.4e-04
GL50803_11677	229	Hypothetical protein	chr5	0.49	5.42	25.94	3.0e-04	8.8e-04
GL50803_15513	562	WD-repeat protein BING4	chr3	0.49	5.99	39.43	5.0e-05	2.1e-04
GL50803_4365	501	26S protease regulatory subunit 6A	chr5	0.49	8.19	32.23	1.2e-04	4.2e-04
GL50803_6672	447	Ankyrin repeat protein 1	chr5	0.49	6.21	34.21	9.4e-05	3.4e-04
GL50803_10840	101	DNA-directed RNA polymerases I and III 16 kDa polypeptide	chr1	0.49	5.37	25.36	3.3e-04	9.5e-04
GL50803_16796	241	TP53 regulating kinase	chr5	0.49	5.12	28.42	2.1e-04	6.5e-04
GL50803_7664	319	Intraflagellar transport protein IFT46/ FAP32	chr2	0.49	8.02	33.94	9.7e-05	3.5e-04
GL50803_3861	408	Alcohol dehydrogenase 3	chr3	0.49	9.55	31.02	1.4e-04	4.8e-04
GL50803_3141	255	Hypothetical protein	chr5	0.49	5.09	15.65	2.1e-03	4.6e-03
GL50803_3869	271	Qa-SNARE 2	chr4	0.49	4.74	23.86	4.3e-04	1.2e-03
GL50803_8218	972	Kinase, NEK	chr3	0.49	7.56	43.79	3.1e-05	1.4e-04
GL50803_29327	200	Vacuolar protein sorting 2	chr1	0.49	7.34	26.33	2.9e-04	8.4e-04
GL50803_17547	316	Ribosomal protein L4	chr5	0.49	11.05	17.02	1.5e-03	3.5e-03
GL50803_33978	114	Hypothetical protein	chr5	0.49	4.27	8.27	1.5e-02	2.5e-02
GL50803_7825	199	Hypothetical protein	chr1	0.48	6.90	44.94	2.7e-05	1.3e-04
GL50803_27293	402	Hypothetical protein	chr5	0.48	6.11	46.73	2.3e-05	1.1e-04
GL50803_7427	91	Hypothetical protein	chr5	0.48	4.66	9.21	1.1e-02	1.9e-02
GL50803_4954	107	LSM domain-containing protein	chr5	0.48	3.02	16.28	1.8e-03	4.1e-03
GL50803_15158	70	High cysteine protein	chr1	0.48	5.10	15.14	2.3e-03	5.0e-03
GL50803_7760	102	Sentrin	chr5	0.48	6.07	17.78	1.3e-03	3.1e-03
GL50803_2906	577	Hypothetical protein	chr5	0.48	6.79	14.55	2.7e-03	5.6e-03
GL50803_16034	432	Kinase, CAMK CAMKL	chr3	0.48	9.73	17.04	1.5e-03	3.5e-03
GL50803_17366	273	NAD(P)H-hydrate epimerase, putative	chr4	0.48	6.48	34.63	8.9e-05	3.3e-04
GL50803_9779	310	Uridine phosphorylase 1	chr4	0.48	11.21	13.08	3.8e-03	7.6e-03
GL50803_6615	581	Hypothetical protein	chr3	0.48	6.19	32.85	1.1e-04	3.9e-04
GL50803_32398	565	Protein phosphatase PP2A regulatory subunit B	chr1	0.48	6.61	43.27	3.2e-05	1.5e-04
GL50803_16567	647	Protein phosphatase PP2A regulatory subunit A	chr4	0.48	8.23	22.85	5.1e-04	1.4e-03
GL50803_17599	286	Hypothetical protein	chr4	0.48	3.29	12.10	4.8e-03	9.5e-03
GL50803_12119	95	SnRNP Sm-like protein, putative	chr5	0.48	3.02	14.78	2.5e-03	5.4e-03
GL50803_d101307	309	Kinase, NEK	chr4	0.48	3.72	20.04	8.4e-04	2.1e-03
GL50803_17084	1462	Kinase, NEK	chr2	0.48	6.57	17.73	1.3e-03	3.1e-03
GL50803_14494	184	Hypothetical protein	chr4	0.48	4.49	31.56	1.3e-04	4.5e-04
GL50803_17216	834	Kinase, NEK	chr4	0.48	7.43	18.36	1.2e-03	2.8e-03
GL50803_14206	1331	Ankyrin repeat protein 2	chr3	0.48	8.47	47.84	2.0e-05	1.0e-04
GL50803_87817	1528	WD40 repeat protein	chr2	0.48	8.39	28.45	2.1e-04	6.5e-04
GL50803_34050	1471	AAA domain-containing protein	chr3	0.48	7.67	50.32	1.6e-05	8.6e-05
GL50803_9184	776	Transducin	chr5	0.48	7.03	43.89	3.0e-05	1.4e-04
GL50803_14636	804	Ankyrin repeat protein 1	chr1	0.48	6.83	40.26	4.5e-05	1.9e-04
GL50803_13903	735	Hypothetical protein	chr5	0.48	7.59	40.60	4.3e-05	1.9e-04
GL50803_9007	1832	Hypothetical protein	chr3	0.47	7.40	28.75	2.0e-04	6.3e-04
GL50803_40904	967	Kinase, NEK	chr3	0.47	6.70	40.11	4.6e-05	1.9e-04
GL50803_13791	625	ATP-dependent RNA helicase	chr4	0.47	7.15	31.45	1.4e-04	4.6e-04
GL50803_4532	1155	Hypothetical protein	chr4	0.47	6.74	31.15	1.4e-04	4.7e-04
GL50803_13101	271	Hypothetical protein	chr5	0.47	6.17	20.61	7.6e-04	1.9e-03
GL50803_10330	257	Tenascin-like protein	chr3	0.47	10.28	15.21	2.3e-03	5.0e-03
GL50803_17385	754	Hypothetical protein	chr2	0.47	5.29	26.99	2.6e-04	7.7e-04
GL50803_14451	554	ATP-dependent RNA helicase	chr1	0.47	7.00	39.52	4.9e-05	2.0e-04
GL50803_89552	1760	Hypothetical protein	chr2	0.47	8.26	31.56	1.3e-04	4.5e-04
GL50803_15016	1175	Hypothetical protein	chr3	0.47	7.45	52.04	1.4e-05	7.7e-05
GL50803_32697	686	Methyltransferase domain-containing protein	chr4	0.47	6.51	9.51	9.9e-03	1.8e-02
GL50803_6179	78	SnRNP Sm-like protein, putative	chr5	0.47	4.59	10.45	7.6e-03	1.4e-02
GL50803_33020	347	Hypothetical protein	chr3	0.47	4.41	13.84	3.2e-03	6.5e-03
GL50803_6171	151	Hypothetical protein	chr5	0.47	9.97	11.74	5.3e-03	1.0e-02
GL50803_9912	1029	Ribonuclease, putative	chr4	0.47	6.74	11.19	6.2e-03	1.2e-02
GL50803_14310	130	RNA polymerase Rpb4	chr2	0.47	5.93	28.89	1.9e-04	6.2e-04
GL50803_13452	1304	Regulator of nonsense transcripts 1-like protein	chr4	0.47	8.41	34.21	9.4e-05	3.4e-04
GL50803_7982	385	UDP-glucose 4-epimerase	chr3	0.47	6.23	39.72	4.8e-05	2.0e-04
GL50803_13555	991	Hypothetical protein	chr4	0.47	7.64	25.90	3.1e-04	8.9e-04
GL50803_7233	432	Hypothetical protein	chr5	0.47	5.87	33.80	9.9e-05	3.5e-04
GL50803_9038	618	Nicotinate phosphoribosyltransferase	chr5	0.46	8.46	24.58	3.8e-04	1.1e-03
GL50803_2351	318	Ankyrin repeat protein 2	chr1	0.46	6.78	25.99	3.0e-04	8.8e-04
GL50803_96779	413	Hypothetical protein	chr2	0.46	5.42	11.94	5.1e-03	9.8e-03
GL50803_19259	144	Hypothetical protein	chr3	0.46	6.98	36.71	6.8e-05	2.7e-04
GL50803_10756	330	Membrane protein	chr4	0.46	6.26	27.75	2.3e-04	7.1e-04
GL50803_16746	615	Hypothetical protein	chr5	0.46	4.52	12.73	4.1e-03	8.2e-03
GL50803_7350	1525	Hypothetical protein	chr2	0.46	8.04	23.91	4.2e-04	1.2e-03
GL50803_16905	585	DinF protein	chr3	0.46	7.05	41.82	3.8e-05	1.7e-04
GL50803_25013	63	High cysteine membrane protein	chr5	0.46	7.70	14.53	2.7e-03	5.6e-03
GL50803_15546	261	Translation initiation factor eIF3 subunit	chr1	0.46	7.04	26.48	2.8e-04	8.2e-04
GL50803_12953	187	Hypothetical protein	chr3	0.46	4.65	20.85	7.2e-04	1.8e-03
GL50803_3598	169	Nup53/35/40-type RNA recognition motif-containing protein	chr1	0.46	4.67	11.16	6.2e-03	1.2e-02
GL50803_17427	578	CDP-diacylglycerol--serine O-phosphatidyltransferase	chr4	0.46	7.79	48.85	1.8e-05	9.6e-05
GL50803_91504	4893	Hypothetical protein	chr5	0.46	8.34	18.37	1.2e-03	2.8e-03
GL50803_114778	269	Hypothetical protein	chr5	0.46	7.37	16.96	1.6e-03	3.6e-03
GL50803_5665	127	Ubiquitin/Ribosomal protein L40e	chr1	0.46	9.33	21.34	6.6e-04	1.7e-03
GL50803_16829	190	Serine/threonine-protein phosphatase 2B regulatory subunit	chr4	0.46	6.34	36.27	7.2e-05	2.8e-04
GL50803_8509	409	Hypothetical protein	chr2	0.46	6.13	35.92	7.5e-05	2.9e-04
GL50803_28856	153	Hypothetical protein	chr4	0.45	4.12	10.18	8.2e-03	1.5e-02
GL50803_101904	615	Serine/Threonine protein phosphatase, putative	chr5	0.45	4.85	29.18	1.9e-04	6.0e-04
GL50803_6291	529	Hypothetical protein	chr5	0.45	6.78	27.37	2.4e-04	7.4e-04
GL50803_16860	606	Hypothetical protein	chr2	0.45	6.05	28.47	2.1e-04	6.5e-04
GL50803_22802	251	Shwachman-Bodian-Diamond syndrome like protein protein	chr1	0.45	6.02	35.10	8.4e-05	3.1e-04
GL50803_4843	561	Ankyrin repeat protein 2	chr4	0.45	6.54	26.81	2.7e-04	7.9e-04
GL50803_9382	399	Protein farnesyltransferase subunit beta	chr2	0.45	6.74	24.01	4.2e-04	1.1e-03
GL50803_17217	1248	Hypothetical protein	chr4	0.45	6.10	39.39	5.0e-05	2.1e-04
GL50803_5610	270	Hypothetical protein	chr2	0.45	5.55	18.53	1.1e-03	2.7e-03
GL50803_16552	358	Phosphomevalonate kinase	chr5	0.45	6.86	28.83	2.0e-04	6.2e-04
GL50803_21924	671	Kinase, NEK	chr4	0.45	6.51	40.68	4.3e-05	1.8e-04
GL50803_112938	503	Hypothetical protein	chr3	0.45	5.00	22.82	5.1e-04	1.4e-03
GL50803_10606	260	CCR4-NOT transcription complex, subunit 7	chr5	0.45	5.22	26.62	2.7e-04	8.1e-04
GL50803_13164	147	Hypothetical protein	chr4	0.45	4.62	11.26	6.1e-03	1.1e-02
GL50803_5603	960	Coatomer gamma subunit	chr2	0.45	8.38	37.33	6.4e-05	2.5e-04
GL50803_5425	300	TMP-1 protein	chr4	0.45	5.56	14.33	2.8e-03	5.9e-03
GL50803_16823	322	Non ATPase subunit MPR1 of 26S proteasome	chr4	0.45	7.00	20.56	7.6e-04	1.9e-03
GL50803_4708	486	Hypothetical protein	chr3	0.45	6.50	29.55	1.8e-04	5.7e-04
GL50803_6980	539	DNA pol/primase, large sub	chr5	0.45	6.97	33.02	1.1e-04	3.9e-04
GL50803_10529	425	TPR_1 Tetratricopeptide repeat protein	chr5	0.45	6.26	26.03	3.0e-04	8.7e-04
GL50803_7843	198	Hypothetical protein	chr4	0.45	8.80	14.73	2.6e-03	5.4e-03
GL50803_5857	359	Pantothenate kinase 4	chr4	0.45	5.34	22.63	5.3e-04	1.4e-03
GL50803_16814	263	Hypothetical protein	chr5	0.45	4.64	19.12	1.0e-03	2.4e-03
GL50803_3822	694	Dipeptidyl-peptidase III	chr1	0.45	7.37	32.39	1.2e-04	4.1e-04
GL50803_7511	194	HAM1 protein	chr1	0.45	5.89	25.42	3.3e-04	9.4e-04
GL50803_8002	237	Ribosome biogenesis protein Nop16	chr2	0.45	7.61	14.77	2.5e-03	5.4e-03
GL50803_25238	685	High cysteine membrane protein	chr5	0.45	8.22	31.21	1.4e-04	4.7e-04
GL50803_2155	104	Hypothetical protein	chr4	0.45	2.77	6.64	2.5e-02	4.0e-02
GL50803_103935	341	DNA repair protein RAD52	chr4	0.45	4.30	21.54	6.4e-04	1.6e-03
GL50803_3449	860	Kinase, NEK	chr3	0.45	7.61	44.65	2.8e-05	1.3e-04
GL50803_15603	261	Hypothetical protein	chr4	0.45	6.74	22.29	5.6e-04	1.5e-03
GL50803_16357	149	Hypothetical protein	chr5	0.45	3.02	7.14	2.1e-02	3.4e-02
GL50803_60631	184	Helicase conserved C-terminal domain-containing protein	chr4	0.45	5.47	14.21	2.9e-03	6.0e-03
GL50803_10675	789	Noc2p family protein	chr2	0.45	6.40	25.71	3.2e-04	9.1e-04
GL50803_11566	266	Hypothetical protein	chr3	0.45	6.66	42.42	3.6e-05	1.6e-04
GL50803_17109	1088	Hypothetical protein	chr5	0.45	8.25	13.50	3.4e-03	7.0e-03
GL50803_94662	617	Ankyrin repeat protein 2	chr4	0.45	6.22	25.91	3.1e-04	8.8e-04
GL50803_21118	746	Long chain fatty acid CoA ligase 5	chr5	0.45	10.35	18.10	1.2e-03	2.9e-03
GL50803_7710	727	Ankyrin repeat protein 1	chr3	0.45	8.05	25.62	3.2e-04	9.2e-04
GL50803_60483	139	Hypothetical protein	chr5	0.45	5.84	26.78	2.7e-04	7.9e-04
GL50803_3763	151	Protein 21.4	chr4	0.44	6.11	16.48	1.7e-03	3.9e-03
GL50803_102858	1108	DNA helicase	chr2	0.44	3.95	6.42	2.7e-02	4.3e-02
GL50803_4964	341	Mevalonate kinase	chr5	0.44	4.16	20.10	8.3e-04	2.1e-03
GL50803_61105	829	Hypothetical protein	chr3	0.44	7.37	11.76	5.3e-03	1.0e-02
GL50803_16180	370	Protein phosphatase methylesterase-1	chr4	0.44	7.59	19.73	8.9e-04	2.2e-03
GL50803_97072	781	Ankyrin repeat protein 1	chr4	0.44	6.60	21.68	6.2e-04	1.6e-03
GL50803_9367	813	Hypothetical protein	chr4	0.44	5.59	23.37	4.6e-04	1.3e-03
GL50803_10679	140	Double-stranded DNA-binding domain-containing protein	chr2	0.44	3.89	18.93	1.0e-03	2.5e-03
GL50803_101805	742	High cysteine membrane protein Group 1	chr1	0.44	7.54	16.63	1.7e-03	3.8e-03
GL50803_17499	295	Hypothetical protein	chr4	0.44	6.08	24.51	3.8e-04	1.1e-03
GL50803_134441	131	Hypothetical protein	chr5	0.44	4.21	11.01	6.5e-03	1.2e-02
GL50803_10766	461	Hypothetical protein	chr4	0.44	5.87	19.39	9.6e-04	2.3e-03
GL50803_21233	319	Hypothetical protein	chr5	0.44	5.11	25.64	3.2e-04	9.2e-04
GL50803_23064	2590	DNA polymerase epsilon, catalytic subunit	chr4	0.44	7.04	32.27	1.2e-04	4.2e-04
GL50803_7373	1551	Ankyrin repeat protein 1	chr1	0.44	7.87	12.70	4.2e-03	8.3e-03
GL50803_33629	375	Hypothetical protein	chr5	0.44	7.93	23.06	4.9e-04	1.3e-03
GL50803_40863	665	Hypothetical protein	chr3	0.44	7.29	24.08	4.1e-04	1.1e-03
GL50803_5874	1231	Hypothetical protein	chr4	0.44	8.37	12.14	4.8e-03	9.4e-03
GL50803_41569	239	Hypothetical protein	chr4	0.44	4.17	14.42	2.7e-03	5.8e-03
GL50803_1713	252	Ankyrin repeat protein 1	chr2	0.44	6.70	25.86	3.1e-04	8.9e-04
GL50803_10605	458	Ankyrin repeat protein 2	chr5	0.44	5.29	16.74	1.6e-03	3.7e-03
GL50803_114216	1614	Hypothetical protein	chr2	0.44	9.06	26.32	2.9e-04	8.4e-04
GL50803_5534	266	Phospholipid-binding copine family protein	chr5	0.44	6.31	35.91	7.6e-05	2.9e-04
GL50803_13921	386	Kinase, NEK	chr4	0.44	8.19	28.12	2.2e-04	6.8e-04
GL50803_17422	229	RNA polymerase I subunit A43	chr4	0.44	5.97	35.73	7.7e-05	2.9e-04
GL50803_15987	338	Lysophosphatidylcholine acyltransferase	chr5	0.44	6.66	15.23	2.3e-03	4.9e-03
GL50803_102034	978	Kinase, NEK	chr5	0.43	8.43	18.77	1.1e-03	2.6e-03
GL50803_10889	233	Hypothetical protein	chr5	0.43	6.20	19.18	9.9e-04	2.4e-03
GL50803_2549	245	Hypothetical protein	chr5	0.43	4.84	31.56	1.3e-04	4.5e-04
GL50803_15404	1056	Glycosaminoglycan polysaccharide lyase, putative	chr2	0.43	7.99	29.22	1.9e-04	5.9e-04
GL50803_15525	233	Hypothetical protein	chr3	0.43	6.40	22.55	5.3e-04	1.4e-03
GL50803_15955	104	DNA-directed RNA polymerase II RPB6	chr1	0.43	4.45	10.65	7.2e-03	1.3e-02
GL50803_91643	1339	26S proteasome regulatory subunit, putative	chr1	0.43	9.17	25.91	3.1e-04	8.9e-04
GL50803_16365	1236	Hypothetical protein	chr5	0.43	7.66	39.73	4.8e-05	2.0e-04
GL50803_7234	379	Hypothetical protein	chr5	0.43	8.13	34.13	9.5e-05	3.4e-04
GL50803_17190	457	Eukaryotic peptide chain release factor subunit 1	chr3	0.43	8.54	26.92	2.6e-04	7.8e-04
GL50803_15045	249	Hypothetical protein	chr4	0.43	6.22	21.09	6.9e-04	1.8e-03
GL50803_8560	151	Hypothetical protein	chr5	0.43	8.11	23.82	4.3e-04	1.2e-03
GL50803_91252	604	GiOR-1	chr4	0.43	6.09	32.72	1.1e-04	4.0e-04
GL50803_5778	96	Hypothetical protein	chr3	0.43	6.56	8.22	1.5e-02	2.5e-02
GL50803_21628	383	Hypothetical protein	chr3	0.43	11.33	14.71	2.6e-03	5.4e-03
GL50803_7474	326	DNA-directed RNA polymerase RPB3	chr5	0.43	5.84	23.85	4.3e-04	1.2e-03
GL50803_10802	1181	Hypothetical protein	chr2	0.43	7.48	27.19	2.5e-04	7.5e-04
GL50803_16251	706	Kinase, NEK	chr3	0.43	6.14	14.73	2.6e-03	5.4e-03
GL50803_16126	315	Hypothetical protein	chr5	0.43	5.30	19.19	9.9e-04	2.4e-03
GL50803_23439	84	TM2 domain-containing protein	chr1	0.43	4.03	12.52	4.4e-03	8.6e-03
GL50803_17112	366	U3 small nucleolar ribonucleoprotein protein IMP4, putative	chr5	0.43	6.35	22.85	5.1e-04	1.4e-03
GL50803_5532	130	Hypothetical protein	chr5	0.43	5.52	20.97	7.1e-04	1.8e-03
GL50803_87112	1669	Hypothetical protein	chr2	0.43	7.45	16.63	1.7e-03	3.8e-03
GL50803_1657	105	Translation initiation factor	chr5	0.43	6.39	18.16	1.2e-03	2.9e-03
GL50803_97130	697	Kinase, NEK	chr5	0.43	6.95	26.76	2.7e-04	7.9e-04
GL50803_8929	320	Metal-dependent phosphoesterase, putative	chr2	0.43	6.17	12.01	5.0e-03	9.7e-03
GL50803_17037	254	Hypothetical protein	chr2	0.43	7.28	28.43	2.1e-04	6.5e-04
GL50803_4263	1178	Hypothetical protein	chr5	0.43	6.26	14.12	2.9e-03	6.1e-03
GL50803_9118	348	Hypothetical protein	chr5	0.43	6.44	15.26	2.3e-03	4.9e-03
GL50803_7562	168	ADP-ribosylation factor	chr5	0.43	6.58	15.19	2.3e-03	5.0e-03
GL50803_13360	486	Ankyrin repeat protein 1	chr4	0.43	5.50	14.09	3.0e-03	6.2e-03
GL50803_91480	1712	STU2-like protein	chr5	0.42	8.78	20.37	7.9e-04	2.0e-03
GL50803_15353	520	Hypothetical protein	chr4	0.42	8.31	25.92	3.1e-04	8.8e-04
GL50803_17405	753	Hypothetical protein	chr2	0.42	6.28	15.92	2.0e-03	4.3e-03
GL50803_16826	497	Kinase, NEK	chr4	0.42	7.14	17.00	1.5e-03	3.6e-03
GL50803_91099	1374	High cysteine membrane protein Group 2	chr3	0.42	7.34	15.06	2.4e-03	5.1e-03
GL50803_20593	111	TM2 domain-containing protein	chr4	0.42	4.00	19.63	9.1e-04	2.2e-03
GL50803_101768	158	Hypothetical protein	chr2	0.42	4.14	7.58	1.8e-02	3.0e-02
GL50803_5277	157	Hypothetical protein	chr4	0.42	4.78	13.71	3.2e-03	6.7e-03
GL50803_40783	210	Hypothetical protein	chr5	0.42	5.22	17.98	1.3e-03	3.0e-03
GL50803_6335	236	Isopentenyl-diphosphate delta-isomerase 1	chr2	0.42	6.06	28.65	2.0e-04	6.4e-04
GL50803_11040	321	Kinase, NEK	chr3	0.42	4.16	6.83	2.3e-02	3.8e-02
GL50803_13636	403	Bromodomain-containing protein	chr2	0.42	5.19	18.75	1.1e-03	2.6e-03
GL50803_14827	154	Ribosomal protein S11	chr2	0.42	9.24	17.87	1.3e-03	3.0e-03
GL50803_10825	740	Coiled-coil protein	chr1	0.42	7.22	18.55	1.1e-03	2.7e-03
GL50803_20652	153	Hypothetical protein	chr2	0.42	4.39	17.22	1.5e-03	3.4e-03
GL50803_17174	1903	AMP-binding enzyme	chr1	0.42	6.68	42.60	3.5e-05	1.6e-04
GL50803_10682	268	Hypothetical protein	chr2	0.42	4.73	9.00	1.2e-02	2.0e-02
GL50803_15334	1736	Hypothetical protein	chr3	0.42	8.88	24.35	3.9e-04	1.1e-03
GL50803_16049	686	Kinase, NEK	chr5	0.42	6.14	22.37	5.5e-04	1.5e-03
GL50803_6724	122	Nuclear transport factor 2, putative	chr5	0.41	7.46	19.64	9.1e-04	2.2e-03
GL50803_9183	1904	Hypothetical protein	chr5	0.41	11.92	10.10	8.4e-03	1.5e-02
GL50803_42008	750	Hypothetical protein	chr5	0.41	7.61	36.65	6.9e-05	2.7e-04
GL50803_17330	158	Hypothetical protein	chr1	0.41	5.13	26.90	2.6e-04	7.8e-04
GL50803_8189	459	Ubiquitin carboxyl-terminal hydrolase 14	chr3	0.41	6.69	13.41	3.5e-03	7.1e-03
GL50803_16285	520	Topoisomerase I-related protein	chr3	0.41	7.38	20.34	8.0e-04	2.0e-03
GL50803_17149	493	GTP-binding protein	chr5	0.41	7.34	15.62	2.1e-03	4.6e-03
GL50803_14456	154	Low molecular weight protein-tyrosine-phosphatase	chr5	0.41	6.64	31.30	1.4e-04	4.6e-04
GL50803_16375	529	Intraflagellar transport protein IFT56	chr5	0.41	7.59	38.94	5.2e-05	2.2e-04
GL50803_112076	1697	Kinase, CDC7	chr3	0.41	10.35	18.22	1.2e-03	2.9e-03
GL50803_13575	107	Tctex-1 family protein	chr4	0.41	5.44	9.39	1.0e-02	1.8e-02
GL50803_17258	216	Adenylate kinase	chr1	0.41	5.10	6.71	2.4e-02	3.9e-02
GL50803_5248	229	Myb-like DNA-binding domain-containing protein	chr4	0.41	4.79	24.10	4.1e-04	1.1e-03
GL50803_12074	532	Hypothetical protein	chr4	0.41	5.07	23.21	4.8e-04	1.3e-03
GL50803_7807	558	WD40 repeat protein	chr3	0.41	7.43	17.98	1.3e-03	3.0e-03
GL50803_10901	174	Hypothetical protein	chr5	0.41	5.45	18.96	1.0e-03	2.5e-03
GL50803_10196	164	Hypothetical protein	chr1	0.41	7.06	29.80	1.7e-04	5.5e-04
GL50803_14764	391	Ankyrin repeat protein 1	chr4	0.41	7.30	16.42	1.8e-03	4.0e-03
GL50803_15514	527	Kinase, STE STE20	chr3	0.41	7.75	18.51	1.1e-03	2.7e-03
GL50803_11712	1221	Hypothetical protein	chr2	0.41	10.69	9.85	9.0e-03	1.6e-02
GL50803_14161	255	Hypothetical protein	chr5	0.41	4.42	11.09	6.3e-03	1.2e-02
GL50803_16110	500	tRNA-ribosyltransferase, putative	chr4	0.41	3.92	7.94	1.6e-02	2.7e-02
GL50803_15948	343	WD domain, G-beta repeat-containing protein	chr1	0.41	4.63	11.88	5.1e-03	1.0e-02
GL50803_13995	738	Transcriptional regulator	chr5	0.41	5.89	23.08	4.9e-04	1.3e-03
GL50803_40995	419	IFT complex B	chr4	0.41	6.01	11.20	6.2e-03	1.2e-02
GL50803_5648	888	Hypothetical protein	chr5	0.41	7.22	23.33	4.7e-04	1.3e-03
GL50803_9157	270	Hypothetical protein	chr5	0.41	6.85	16.52	1.7e-03	3.9e-03
GL50803_13007	467	Zinc finger domain-containing protein	chr4	0.41	6.94	34.51	9.0e-05	3.3e-04
GL50803_17368	2294	Kinase, ULK	chr4	0.40	8.54	26.84	2.6e-04	7.9e-04
GL50803_15427	225	Trophozoite antigen GTA-2	chr3	0.40	9.77	9.20	1.1e-02	1.9e-02
GL50803_15162	159	Ubiquitin-conjugating enzyme E2-17 kDa	chr4	0.40	5.18	21.01	7.0e-04	1.8e-03
GL50803_10773	478	Hypothetical protein	chr4	0.40	5.54	16.14	1.9e-03	4.2e-03
GL50803_8725	469	Hypothetical protein	chr5	0.40	6.90	19.85	8.7e-04	2.2e-03
GL50803_17395	297	Ribosomal protein L5	chr2	0.40	11.03	13.05	3.8e-03	7.6e-03
GL50803_5710	313	Hypothetical protein	chr1	0.40	4.99	16.92	1.6e-03	3.6e-03
GL50803_8958	163	Hypothetical protein	chr1	0.40	6.16	14.92	2.4e-03	5.2e-03
GL50803_60531	437	Transmembrane domain-containing protein	chr5	0.40	6.82	28.69	2.0e-04	6.3e-04
GL50803_42368	853	Spc97 / Spc98 family protein	chr3	0.40	7.21	38.09	5.8e-05	2.3e-04
GL50803_14831	128	Variant-specific surface protein VSP4A1	chr3	0.40	4.31	13.90	3.1e-03	6.4e-03
GL50803_11359	268	Ribosomal protein S4	chr4	0.40	10.75	14.98	2.4e-03	5.2e-03
GL50803_15529	326	Hypothetical protein	chr4	0.40	6.55	20.64	7.5e-04	1.9e-03
GL50803_33083	1474	Mlh2-like protein	chr2	0.40	8.57	28.72	2.0e-04	6.3e-04
GL50803_6602	749	Ankyrin repeat protein 2	chr4	0.40	5.92	30.50	1.5e-04	5.1e-04
GL50803_15104	694	Sec1, putative	chr5	0.40	6.45	25.94	3.0e-04	8.8e-04
GL50803_21321	675	High cysteine membrane protein Group 5	chr4	0.40	9.00	13.35	3.5e-03	7.2e-03
GL50803_95269	133	Bet5-like protein	chr2	0.40	3.68	18.13	1.2e-03	2.9e-03
GL50803_34684	667	DEAD box RNA helicase Vasa	chr5	0.40	8.07	16.82	1.6e-03	3.7e-03
GL50803_11384	899	DNA helicase	chr2	0.40	7.31	25.48	3.3e-04	9.4e-04
GL50803_16718	201	Partner of Nob1	chr5	0.40	6.31	6.94	2.2e-02	3.6e-02
GL50803_6885	96	Hypothetical protein	chr2	0.40	3.05	7.97	1.6e-02	2.7e-02
GL50803_17549	1199	Hypothetical protein	chr5	0.40	7.78	29.61	1.7e-04	5.7e-04
GL50803_5947	123	Ribosomal protein L35a	chr1	0.40	9.02	13.34	3.6e-03	7.2e-03
GL50803_14104	767	Putative serine esterase	chr3	0.40	8.17	27.49	2.4e-04	7.3e-04
GL50803_16348	362	Mechanosensory abnormality MEC-17-like protein	chr2	0.40	7.98	19.28	9.7e-04	2.4e-03
GL50803_15139	173	Hypothetical protein	chr1	0.40	5.31	7.88	1.6e-02	2.8e-02
GL50803_112693	1431	VSP	chr5	0.40	3.90	8.92	1.2e-02	2.1e-02
GL50803_9128	445	Hypothetical protein	chr2	0.39	4.53	10.36	7.8e-03	1.4e-02
GL50803_17203	363	SacB	chr5	0.39	5.90	6.76	2.4e-02	3.8e-02
GL50803_13412	241	Ribosomal protein L10	chr5	0.39	6.12	13.10	3.8e-03	7.6e-03
GL50803_10612	308	Phosphotyrosyl phosphatase activator protein, putative	chr5	0.39	7.50	19.28	9.7e-04	2.4e-03
GL50803_137609	229	RNA polymerase II subunit Rpb5a	chr4	0.39	5.81	14.86	2.5e-03	5.3e-03
GL50803_7306	215	R-SNARE 2	chr4	0.39	5.65	26.31	2.9e-04	8.4e-04
GL50803_14469	239	R-SNARE 3	chr1	0.39	8.23	27.21	2.5e-04	7.5e-04
GL50803_15076	325	Annexin	chr4	0.39	5.95	26.83	2.6e-04	7.9e-04
GL50803_23602	582	tRNA-splicing ligase RtcB	chr4	0.39	7.78	27.32	2.5e-04	7.4e-04
GL50803_16293	502	Hypothetical protein	chr5	0.39	6.60	8.84	1.2e-02	2.1e-02
GL50803_16629	795	Hypothetical protein	chr5	0.39	5.78	12.59	4.3e-03	8.5e-03
GL50803_16498	541	Nucleolar GTPase	chr4	0.39	5.43	23.14	4.8e-04	1.3e-03
GL50803_5536	675	Hypothetical protein	chr5	0.39	6.99	32.51	1.2e-04	4.1e-04
GL50803_8242	63	Ribosome biogenesis protein Nop10	chr1	0.39	4.61	14.16	2.9e-03	6.1e-03
GL50803_1590	75	Hypothetical protein	chr1	0.39	2.65	6.74	2.4e-02	3.9e-02
GL50803_14599	407	Hypothetical protein	chr3	0.39	4.38	17.43	1.4e-03	3.3e-03
GL50803_13694	239	Hypothetical protein	chr2	0.39	6.98	16.27	1.8e-03	4.1e-03
GL50803_11305	203	Hypothetical protein	chr4	0.39	4.79	10.23	8.1e-03	1.5e-02
GL50803_16550	342	Hypothetical protein	chr5	0.39	8.24	13.07	3.8e-03	7.6e-03
GL50803_14509	819	Ubiquitin binding protein, PLAA family protein	chr4	0.39	6.67	36.77	6.8e-05	2.7e-04
GL50803_14018	780	Hypothetical protein	chr4	0.39	7.37	20.51	7.7e-04	1.9e-03
GL50803_7990	168	Eukaryotic initiation factor 4E	chr3	0.39	6.06	27.16	2.5e-04	7.6e-04
GL50803_17079	424	Hypothetical protein	chr2	0.38	5.28	15.71	2.0e-03	4.5e-03
GL50803_9196	297	Kinase, NEK	chr5	0.38	7.95	23.72	4.4e-04	1.2e-03
GL50803_7766	245	Ribosomal protein SA	chr5	0.38	10.94	11.90	5.1e-03	9.9e-03
GL50803_6451	254	Hypothetical protein	chr4	0.38	7.09	13.01	3.8e-03	7.7e-03
GL50803_30474	682	Ankyrin repeat protein 1	chr1	0.38	7.05	22.91	5.0e-04	1.3e-03
GL50803_4349	213	Endothelin-converting enzyme 2	chr3	0.38	7.71	9.21	1.1e-02	1.9e-02
GL50803_9530	179	Hypothetical protein	chr4	0.38	4.73	25.30	3.4e-04	9.6e-04
GL50803_2933	180	Programmed cell death protein-like protein	chr2	0.38	8.46	8.00	1.6e-02	2.7e-02
GL50803_37093	734	VSP	chr5	0.38	6.80	6.73	2.4e-02	3.9e-02
GL50803_7534	304	Hypothetical protein	chr3	0.38	6.21	25.41	3.3e-04	9.4e-04
GL50803_17586	480	Ankyrin repeat protein 1	chr4	0.38	7.12	26.34	2.9e-04	8.4e-04
GL50803_14768	703	Hypothetical protein	chr5	0.38	7.76	32.16	1.2e-04	4.2e-04
GL50803_12741	135	Hypothetical protein	chr5	0.38	6.74	21.94	5.9e-04	1.5e-03
GL50803_3755	193	Hypothetical protein	chr5	0.38	5.76	16.68	1.7e-03	3.8e-03
GL50803_16407	372	Ankyrin repeat protein 1	chr4	0.38	4.39	16.28	1.8e-03	4.1e-03
GL50803_1979	193	Hypothetical protein	chr3	0.38	5.15	15.76	2.0e-03	4.5e-03
GL50803_8652	444	Hypothetical protein	chr5	0.38	8.63	17.41	1.4e-03	3.3e-03
GL50803_10162	528	Hypothetical protein	chr3	0.38	7.16	10.75	7.0e-03	1.3e-02
GL50803_13103	228	Transcription elongation factor Elf1 like protein	chr5	0.38	7.65	20.39	7.9e-04	2.0e-03
GL50803_12598	328	Ribosomal RNA assembly protein KRR1	chr2	0.38	8.02	25.00	3.5e-04	1.0e-03
GL50803_9529	313	Palmitoyltransferase	chr4	0.38	5.65	27.72	2.3e-04	7.1e-04
GL50803_17025	666	Nuclear ATP/GTP-binding protein	chr5	0.38	6.70	10.22	8.1e-03	1.5e-02
GL50803_6226	924	Glycogen phosphorylase	chr5	0.38	10.86	8.19	1.5e-02	2.5e-02
GL50803_26917	220	Hypothetical protein	chr5	0.38	5.73	19.61	9.1e-04	2.2e-03
GL50803_17285	1095	Ankyrin repeat protein 1	chr5	0.38	8.08	13.03	3.8e-03	7.7e-03
GL50803_11499	274	Ankyrin repeat protein 1	chr2	0.38	5.47	12.89	4.0e-03	7.9e-03
GL50803_137719	466	Kinase, NEK	chr5	0.38	6.61	15.69	2.1e-03	4.5e-03
GL50803_16065	754	AAA-type ATPase	chr5	0.38	5.60	16.76	1.6e-03	3.7e-03
GL50803_15034	229	Hypothetical protein	chr4	0.37	5.19	11.58	5.6e-03	1.1e-02
GL50803_61578	683	Kinase, NEK	chr1	0.37	8.06	17.12	1.5e-03	3.5e-03
GL50803_7236	499	Reduced folate carrier	chr5	0.37	6.78	23.63	4.4e-04	1.2e-03
GL50803_14975	553	Phosphatidylinositol-glycan biosynthesis, class O protein	chr4	0.37	7.03	34.59	8.9e-05	3.3e-04
GL50803_10062	223	Hypothetical protein	chr5	0.37	5.71	17.35	1.4e-03	3.3e-03
GL50803_17340	479	Hypothetical protein	chr1	0.37	5.49	24.21	4.0e-04	1.1e-03
GL50803_15213	617	Hypothetical protein	chr1	0.37	7.90	34.95	8.5e-05	3.2e-04
GL50803_11099	886	Ankyrin repeat protein 1	chr5	0.37	6.50	21.32	6.7e-04	1.7e-03
GL50803_15397	340	Kinase, CMGC CDK	chr2	0.37	8.44	12.54	4.3e-03	8.6e-03
GL50803_14223	302	Kinase, NEK	chr5	0.37	6.28	27.92	2.2e-04	6.9e-04
GL50803_94478	1979	ABC transporter, putative	chr4	0.37	7.00	7.23	2.0e-02	3.3e-02
GL50803_16700	405	Hypothetical protein	chr5	0.37	5.36	25.92	3.0e-04	8.8e-04
GL50803_16266	404	Hypothetical protein	chr5	0.37	6.83	7.91	1.6e-02	2.7e-02
GL50803_8001	204	Ribosomal protein L15	chr2	0.37	10.26	12.26	4.7e-03	9.1e-03
GL50803_113242	344	High cysteine protein	chr5	0.37	5.57	6.93	2.3e-02	3.7e-02
GL50803_12941	268	Hypothetical protein	chr5	0.37	6.05	17.31	1.4e-03	3.4e-03
GL50803_11116	401	Hypothetical protein	chr5	0.37	6.99	33.29	1.1e-04	3.7e-04
GL50803_10898	202	Hypothetical protein	chr5	0.37	3.30	6.13	3.0e-02	4.7e-02
GL50803_4008	208	Mob1-like protein	chr5	0.37	4.52	14.09	3.0e-03	6.2e-03
GL50803_1935	466	Zinc finger protein	chr3	0.37	7.36	21.92	6.0e-04	1.6e-03
GL50803_8471	451	Gp49, putative	chr4	0.37	6.72	13.33	3.6e-03	7.2e-03
GL50803_6294	563	Hypothetical protein	chr5	0.37	4.90	12.41	4.5e-03	8.8e-03
GL50803_93550	2497	Hypothetical protein	chr4	0.37	9.14	19.54	9.3e-04	2.3e-03
GL50803_16598	514	Mannose-1-phosphate guanyltransferase	chr2	0.37	6.30	11.91	5.1e-03	9.9e-03
GL50803_16356	582	Suppressor of actin 1	chr5	0.37	7.07	17.81	1.3e-03	3.1e-03
GL50803_3531	376	Hypothetical protein	chr3	0.37	7.16	33.23	1.1e-04	3.8e-04
GL50803_15342	470	Hypothetical protein	chr5	0.37	6.05	27.65	2.3e-04	7.2e-04
GL50803_15063	684	Long chain fatty acid CoA ligase 5	chr1	0.37	8.09	22.32	5.6e-04	1.5e-03
GL50803_5823	262	Hypothetical protein	chr5	0.37	6.05	22.63	5.3e-04	1.4e-03
GL50803_9803	348	La ribonucleoprotein, putative	chr5	0.37	6.06	20.86	7.2e-04	1.8e-03
GL50803_95895	620	ZipA	chr3	0.37	6.47	17.81	1.3e-03	3.1e-03
GL50803_16980	3049	Hypothetical protein	chr5	0.37	7.64	10.59	7.3e-03	1.3e-02
GL50803_3063	388	Hypothetical protein	chr5	0.37	6.43	27.85	2.3e-04	7.0e-04
GL50803_16930	1350	Hypothetical protein	chr1	0.37	8.17	18.87	1.1e-03	2.5e-03
GL50803_6332	1073	Hypothetical protein	chr2	0.37	6.24	29.93	1.7e-04	5.5e-04
GL50803_23496	2142	DNA-directed RNA polymerase	chr5	0.37	7.52	11.34	5.9e-03	1.1e-02
GL50803_16569	391	Transcriptional regulator, Sir2 family	chr4	0.36	5.77	14.66	2.6e-03	5.5e-03
GL50803_11752	413	Hypothetical protein	chr2	0.36	5.28	25.32	3.4e-04	9.6e-04
GL50803_13897	210	MCT-1 protein-like protein	chr5	0.36	7.82	16.50	1.7e-03	3.9e-03
GL50803_17541	1616	WD40 repeat protein	chr5	0.36	7.82	35.13	8.3e-05	3.1e-04
GL50803_6735	974	CLASP N terminal domain-containing protein	chr5	0.36	8.36	17.25	1.5e-03	3.4e-03
GL50803_15573	698	Hypothetical protein	chr4	0.36	7.07	20.75	7.4e-04	1.9e-03
GL50803_93601	572	Hypothetical protein	chr5	0.36	6.36	25.41	3.3e-04	9.4e-04
GL50803_6535	104	Hypothetical protein	chr5	0.36	4.86	15.45	2.2e-03	4.7e-03
GL50803_10698	770	Hypothetical protein	chr4	0.36	9.59	18.32	1.2e-03	2.8e-03
GL50803_112584	809	High cysteine membrane protein VSP-like	chr5	0.36	6.32	13.21	3.7e-03	7.4e-03
GL50803_5458	373	Hypothetical protein	chr1	0.36	4.80	8.04	1.6e-02	2.6e-02
GL50803_14360	402	Tenascin-like protein	chr5	0.36	6.19	25.98	3.0e-04	8.8e-04
GL50803_33787	546	Na+ driven multidrug efflux pump	chr4	0.36	7.46	11.53	5.6e-03	1.1e-02
GL50803_137608	531	VSP with INR	chr4	0.36	6.81	8.04	1.6e-02	2.6e-02
GL50803_32838	197	Nfu	chr4	0.36	6.46	9.63	9.6e-03	1.7e-02
GL50803_14309	221	Hypothetical protein	chr2	0.36	4.67	8.68	1.3e-02	2.2e-02
GL50803_11209	537	Cathepsin L	chr5	0.36	7.03	19.69	9.0e-04	2.2e-03
GL50803_16122	1401	Kinase, NEK	chr3	0.36	7.43	7.74	1.7e-02	2.9e-02
GL50803_15436	261	Hypothetical protein	chr3	0.36	6.08	11.30	6.0e-03	1.1e-02
GL50803_8209	265	CCR4-NOT transcription complex, subunit 7	chr3	0.36	5.12	14.39	2.8e-03	5.8e-03
GL50803_16916	1661	Hypothetical protein	chr5	0.36	11.45	7.67	1.8e-02	2.9e-02
GL50803_33166	1232	26S proteasome non-ATPase regulatory subunit 2	chr1	0.36	8.46	19.67	9.0e-04	2.2e-03
GL50803_89746	501	tRNA pseudouridine38/39 synthase, putative	chr4	0.36	6.91	15.43	2.2e-03	4.8e-03
GL50803_14748	160	p25-alpha family protein	chr2	0.36	6.70	14.31	2.8e-03	5.9e-03
GL50803_13690	212	Hypothetical protein	chr2	0.36	5.64	15.75	2.0e-03	4.5e-03
GL50803_15820	329	Rab geranylgeranyltransferase	chr1	0.36	5.90	19.65	9.1e-04	2.2e-03
GL50803_23630	359	Hypothetical protein	chr5	0.36	4.87	13.33	3.6e-03	7.2e-03
GL50803_90044	1192	Non-SMC mitotic condensation complex subunit 1	chr3	0.35	5.94	11.58	5.6e-03	1.1e-02
GL50803_2261	638	Ser/Thr protein phosphatase 2A	chr5	0.35	7.86	27.43	2.4e-04	7.4e-04
GL50803_14269	524	Hypothetical protein	chr5	0.35	5.91	15.00	2.4e-03	5.2e-03
GL50803_8102	269	ARID2 protein	chr1	0.35	4.65	11.15	6.2e-03	1.2e-02
GL50803_4578	116	Hypothetical protein	chr1	0.35	3.57	9.65	9.5e-03	1.7e-02
GL50803_8687	504	Tenascin-like protein	chr4	0.35	11.21	11.85	5.2e-03	1.0e-02
GL50803_13672	227	Nicotinamide-nucleotide adenylyltransferase	chr3	0.35	4.79	11.54	5.6e-03	1.1e-02
GL50803_221692	589	Kinase, AGC	chr4	0.35	8.23	19.58	9.2e-04	2.2e-03
GL50803_103849	1053	Hypothetical protein	chr2	0.35	6.67	29.53	1.8e-04	5.7e-04
GL50803_8589	702	Suppressor of actin 1	chr2	0.35	7.79	6.33	2.8e-02	4.4e-02
GL50803_60401	361	Hypothetical protein	chr5	0.35	5.53	16.39	1.8e-03	4.0e-03
GL50803_8508	605	Tetratricopeptide repeat-containing protein	chr2	0.35	6.96	27.50	2.4e-04	7.3e-04
GL50803_112017	524	Hypothetical protein	chr4	0.35	5.51	8.98	1.2e-02	2.0e-02
GL50803_15137	214	Hypothetical protein	chr3	0.35	6.59	29.38	1.8e-04	5.8e-04
GL50803_14525	344	Hypothetical protein	chr5	0.35	5.95	17.12	1.5e-03	3.5e-03
GL50803_23004	163	Hypothetical protein	chr2	0.35	7.84	9.58	9.7e-03	1.7e-02
GL50803_10755	222	Splicing factor 3A subunit 2	chr4	0.35	6.30	22.29	5.6e-04	1.5e-03
GL50803_23888	211	FixW protein, putative	chr3	0.35	7.22	15.99	1.9e-03	4.3e-03
GL50803_7230	553	Hypothetical protein	chr5	0.35	6.77	22.45	5.4e-04	1.4e-03
GL50803_6471	254	Hypothetical protein	chr3	0.34	5.75	7.51	1.9e-02	3.1e-02
GL50803_16215	875	Hypothetical protein	chr2	0.34	7.16	27.90	2.2e-04	6.9e-04
GL50803_5822	668	Hypothetical protein	chr5	0.34	6.62	21.66	6.2e-04	1.6e-03
GL50803_5867	645	Cysteinyl-tRNA synthetase	chr4	0.34	8.29	18.15	1.2e-03	2.9e-03
GL50803_115159	644	Phospholipase B	chr5	0.34	8.11	10.77	6.9e-03	1.3e-02
GL50803_15343	427	Hypothetical protein	chr5	0.34	4.90	15.78	2.0e-03	4.5e-03
GL50803_5346	493	Kinase, NEK	chr5	0.34	8.70	10.29	7.9e-03	1.4e-02
GL50803_10459	190	rRNA-processing protein Fcf1	chr1	0.34	6.41	11.19	6.2e-03	1.2e-02
GL50803_14841	230	Phosphoglycolate phosphatase	chr5	0.34	4.90	7.98	1.6e-02	2.7e-02
GL50803_87706	833	High cysteine membrane protein Group 3	chr5	0.34	6.80	7.26	2.0e-02	3.3e-02
GL50803_24947	190	Vacuolar protein sorting 46b	chr4	0.34	7.31	7.88	1.6e-02	2.8e-02
GL50803_6262	1073	Kinesin-3	chr4	0.34	7.73	20.31	8.0e-04	2.0e-03
GL50803_27028	66	Hypothetical protein	chr1	0.34	3.84	7.99	1.6e-02	2.7e-02
GL50803_6559	143	Hypothetical protein	chr5	0.34	3.77	8.73	1.3e-02	2.2e-02
GL50803_137753	1453	Hypothetical protein	chr3	0.34	9.58	13.55	3.4e-03	6.9e-03
GL50803_111987	223	Ankyrin repeat protein 1	chr5	0.34	8.33	16.24	1.8e-03	4.1e-03
GL50803_10801	1054	Tubulin tyrosine ligase-like 6	chr2	0.34	8.00	23.16	4.8e-04	1.3e-03
GL50803_9272	774	Tubulin tyrosine ligase-like 5	chr4	0.34	6.12	25.62	3.2e-04	9.2e-04
GL50803_16477	582	Tenascin-like protein	chr3	0.34	8.88	12.11	4.8e-03	9.4e-03
GL50803_8415	403	Nop53 (60S ribosomal biogenesis)	chr5	0.34	7.14	17.53	1.4e-03	3.2e-03
GL50803_15215	310	Serine/threonine-protein phosphatase	chr1	0.34	8.49	18.85	1.1e-03	2.6e-03
GL50803_14642	119	Prefoldin subunit	chr5	0.34	5.14	11.62	5.5e-03	1.1e-02
GL50803_8496	218	Rac/Rho-like protein	chr3	0.34	8.00	14.21	2.9e-03	6.0e-03
GL50803_9155	552	Ribonuclease	chr5	0.34	5.86	16.14	1.9e-03	4.2e-03
GL50803_17494	314	Hypothetical protein	chr4	0.34	3.91	8.99	1.2e-02	2.0e-02
GL50803_15204	206	Transmembrane emp24 domain-containing protein	chr4	0.34	6.04	25.95	3.0e-04	8.8e-04
GL50803_61566	1626	Hypothetical protein	chr1	0.34	8.70	15.02	2.4e-03	5.1e-03
GL50803_8433	298	Hypothetical protein	chr5	0.34	5.42	19.87	8.7e-04	2.2e-03
GL50803_32815	446	Hypothetical protein	chr5	0.34	6.35	12.07	4.9e-03	9.5e-03
GL50803_14649	365	Hypothetical protein	chr5	0.33	7.52	21.24	6.7e-04	1.7e-03
GL50803_6346	444	Kinase, NEK	chr3	0.33	7.05	20.82	7.3e-04	1.8e-03
GL50803_17362	1702	Hypothetical protein	chr4	0.33	8.60	13.06	3.8e-03	7.6e-03
GL50803_15097	330	Alpha-14 giardin	chr2	0.33	8.84	14.35	2.8e-03	5.8e-03
GL50803_21366	653	Kinase, NEK	chr2	0.33	7.63	14.94	2.4e-03	5.2e-03
GL50803_16950	396	Hypothetical protein	chr5	0.33	4.60	13.60	3.3e-03	6.8e-03
GL50803_12055	1198	Elongation factor 2	chr4	0.33	6.68	24.58	3.8e-04	1.1e-03
GL50803_103606	1168	Hypothetical protein	chr4	0.33	7.78	21.88	6.0e-04	1.6e-03
GL50803_16795	483	Vacuolar protein sorting 4b	chr5	0.33	8.06	11.74	5.3e-03	1.0e-02
GL50803_9004	114	Hypothetical protein	chr3	0.33	5.62	13.98	3.0e-03	6.3e-03
GL50803_101918	319	Hypothetical protein	chr2	0.33	7.83	17.70	1.3e-03	3.1e-03
GL50803_16862	299	Kinase, NEK	chr2	0.33	5.04	15.56	2.1e-03	4.6e-03
GL50803_17393	326	Nucleotidyl transferase, putative	chr2	0.33	6.57	18.60	1.1e-03	2.7e-03
GL50803_6015	323	Hypothetical protein	chr4	0.33	5.40	18.80	1.1e-03	2.6e-03
GL50803_13346	368	Dmc1b	chr3	0.33	6.61	24.46	3.9e-04	1.1e-03
GL50803_14047	401	Tenascin-like protein	chr4	0.33	5.58	12.68	4.2e-03	8.3e-03
GL50803_8364	392	Thymidine kinase	chr4	0.33	7.53	7.20	2.1e-02	3.4e-02
GL50803_9846	366	Hypothetical protein	chr1	0.33	3.92	6.74	2.4e-02	3.9e-02
GL50803_137742	464	Kinase, NEK	chr3	0.33	4.64	8.50	1.3e-02	2.3e-02
GL50803_4331	408	26S proteasome non-ATPase regulatory subunit 6	chr3	0.33	7.52	9.74	9.3e-03	1.7e-02
GL50803_6170	302	Coatomer delta subunit	chr5	0.33	6.91	14.93	2.4e-03	5.2e-03
GL50803_24485	381	GYF domain-containing protein	chr1	0.33	6.71	10.42	7.6e-03	1.4e-02
GL50803_5333	153	Calmodulin	chr5	0.33	8.36	10.96	6.6e-03	1.2e-02
GL50803_15496	396	Hypothetical protein	chr2	0.33	5.98	13.14	3.7e-03	7.5e-03
GL50803_15297	344	Ribokinase	chr1	0.33	9.17	15.56	2.1e-03	4.6e-03
GL50803_21330	876	Hypothetical protein	chr4	0.33	6.33	13.48	3.4e-03	7.0e-03
GL50803_17406	1638	Phosphoinositide-3-kinase, class 3	chr2	0.32	8.19	8.20	1.5e-02	2.5e-02
GL50803_1903	220	Glutamine methyltransferase	chr5	0.32	3.71	10.30	7.9e-03	1.4e-02
GL50803_9088	186	Protein deglycase	chr2	0.32	7.88	18.68	1.1e-03	2.6e-03
GL50803_7394	464	Hypothetical protein	chr3	0.32	7.35	25.59	3.2e-04	9.2e-04
GL50803_15984	276	Impact-like protein	chr4	0.32	3.75	6.94	2.3e-02	3.6e-02
GL50803_3958	316	Hypothetical protein	chr5	0.32	6.38	18.66	1.1e-03	2.6e-03
GL50803_4571	171	Hypothetical protein	chr1	0.32	4.51	9.50	1.0e-02	1.8e-02
GL50803_112059	571	Hypothetical protein	chr2	0.32	4.41	6.52	2.6e-02	4.1e-02
GL50803_8621	1173	Leucyl-tRNA synthetase	chr1	0.32	8.94	6.82	2.3e-02	3.8e-02
GL50803_12028	729	Ankyrin repeat protein 1	chr3	0.32	6.18	22.70	5.2e-04	1.4e-03
GL50803_2777	140	Hypothetical protein	chr5	0.32	4.76	12.62	4.2e-03	8.4e-03
GL50803_16406	486	Chaperone protein DnaJ subfamily C	chr4	0.32	6.99	9.43	1.0e-02	1.8e-02
GL50803_17334	803	Hypothetical protein	chr1	0.32	5.89	17.05	1.5e-03	3.5e-03
GL50803_14901	969	Hypothetical protein	chr5	0.32	7.70	19.59	9.2e-04	2.2e-03
GL50803_9545	339	Hypothetical protein	chr4	0.32	3.78	10.06	8.5e-03	1.5e-02
GL50803_20594	356	Hypothetical protein	chr4	0.32	4.46	10.30	7.9e-03	1.4e-02
GL50803_10341	338	Ribosomal protein L10e	chr3	0.32	6.33	13.38	3.5e-03	7.2e-03
GL50803_95639	792	Hypothetical protein	chr3	0.32	6.38	16.96	1.6e-03	3.6e-03
GL50803_11761	456	Hypothetical protein	chr2	0.32	5.89	13.79	3.2e-03	6.6e-03
GL50803_16765	640	Kinase, NEK	chr5	0.32	7.32	12.58	4.3e-03	8.5e-03
GL50803_27147	168	Signal transduction protein	chr5	0.32	5.35	8.71	1.3e-02	2.2e-02
GL50803_6048	444	Hypothetical protein	chr5	0.32	6.00	19.23	9.8e-04	2.4e-03
GL50803_9117	460	cAMP-dependent protein kinase regulatory chain	chr5	0.32	7.91	14.44	2.7e-03	5.7e-03
GL50803_3209	209	Proteasome subunit beta type 2	chr4	0.32	6.07	11.53	5.6e-03	1.1e-02
GL50803_15587	257	Ankyrin repeat protein 1	chr5	0.32	7.65	8.25	1.5e-02	2.5e-02
GL50803_40817	375	Actin	chr2	0.32	8.47	15.72	2.0e-03	4.5e-03
GL50803_16205	631	Kinase, NEK	chr1	0.32	6.29	10.36	7.8e-03	1.4e-02
GL50803_14002	216	Hypothetical protein	chr1	0.31	5.82	8.98	1.2e-02	2.0e-02
GL50803_10193	960	WD-repeat membrane protein, putative	chr1	0.31	8.86	15.52	2.1e-03	4.7e-03
GL50803_8657	198	C2HC-type zinc-finger domain-containing protein	chr5	0.31	7.73	14.68	2.6e-03	5.5e-03
GL50803_2421	247	Cyst wall protein 3	chr5	0.31	6.52	23.14	4.8e-04	1.3e-03
GL50803_26988	109	Hypothetical protein	chr4	0.31	4.88	7.69	1.7e-02	2.9e-02
GL50803_9802	186	Ankyrin repeat protein 1	chr5	0.31	4.53	13.79	3.2e-03	6.6e-03
GL50803_17139	613	Kinase, CMGC CMGC-GL1	chr4	0.31	7.50	19.65	9.1e-04	2.2e-03
GL50803_12057	892	Spc97/Spc98 family protein	chr4	0.31	5.78	13.02	3.8e-03	7.7e-03
GL50803_32399	388	Hypothetical protein	chr1	0.31	6.86	10.19	8.1e-03	1.5e-02
GL50803_8968	84	Hypothetical protein	chr1	0.31	6.60	12.79	4.1e-03	8.1e-03
GL50803_102728	621	Hypothetical protein	chr3	0.31	6.89	19.57	9.2e-04	2.3e-03
GL50803_15392	890	Replication factor C, subunit 1	chr4	0.31	7.39	6.01	3.1e-02	4.9e-02
GL50803_4816	71	Hypothetical protein	chr4	0.31	4.83	7.42	1.9e-02	3.1e-02
GL50803_8820	1032	Spindle pole protein, putative	chr5	0.31	7.34	16.07	1.9e-03	4.2e-03
GL50803_d103094	223	Ankyrin repeat protein 1	chr5	0.31	5.98	8.57	1.3e-02	2.3e-02
GL50803_15566	352	Peter pan protein	chr4	0.31	7.05	16.25	1.8e-03	4.1e-03
GL50803_3158	197	Hypothetical protein	chr5	0.31	5.69	8.22	1.5e-02	2.5e-02
GL50803_6519	264	Hypothetical protein	chr2	0.31	5.25	17.26	1.5e-03	3.4e-03
GL50803_15769	197	Hypothetical protein	chr3	0.31	4.55	6.17	2.9e-02	4.6e-02
GL50803_8789	333	Kelch motif-containing protein	chr2	0.31	8.36	13.45	3.5e-03	7.1e-03
GL50803_14126	634	Hypothetical protein	chr4	0.31	7.04	24.60	3.8e-04	1.1e-03
GL50803_6918	867	DNA damage repair protein	chr5	0.31	6.40	17.03	1.5e-03	3.5e-03
GL50803_24980	520	Hypothetical protein	chr3	0.31	6.03	13.07	3.8e-03	7.6e-03
GL50803_17042	980	Hypothetical protein	chr1	0.31	6.95	16.39	1.8e-03	4.0e-03
GL50803_6590	380	RNA 3'-terminal phosphate cyclase-like protein	chr3	0.31	3.98	8.21	1.5e-02	2.5e-02
GL50803_24412	507	Ankyrin repeat protein 1	chr5	0.31	9.06	6.73	2.4e-02	3.9e-02
GL50803_12657	163	Hypothetical protein	chr5	0.31	5.00	11.11	6.3e-03	1.2e-02
GL50803_15368	509	Katanin (p60)	chr5	0.31	6.88	21.82	6.1e-04	1.6e-03
GL50803_102662	521	VSP	chr5	0.31	6.94	16.23	1.8e-03	4.1e-03
GL50803_8253	148	OST3 / OST6 family, transporter family protein	chr5	0.31	5.96	12.04	4.9e-03	9.6e-03
GL50803_2328	204	Hypothetical protein	chr3	0.31	3.33	6.12	3.0e-02	4.7e-02
GL50803_6671	656	Histone chaperone Rttp106-like family protein	chr5	0.31	8.24	9.86	9.0e-03	1.6e-02
GL50803_10686	72	Ankyrin repeat protein 1	chr2	0.30	4.51	7.45	1.9e-02	3.1e-02
GL50803_15777	551	Hypothetical protein	chr3	0.30	6.51	12.65	4.2e-03	8.3e-03
GL50803_8182	1309	Phospholipid-transporting ATPase IA, putative	chr5	0.30	7.82	13.53	3.4e-03	6.9e-03
GL50803_2555	192	Hypothetical protein	chr4	0.30	6.31	8.35	1.4e-02	2.4e-02
GL50803_22454	163	GTPase activating protein for ARF	chr2	0.30	6.31	13.49	3.4e-03	7.0e-03
GL50803_3678	268	Vacuolar ATP synthase subunit D	chr5	0.30	7.49	10.24	8.0e-03	1.5e-02
GL50803_10297	449	U3 small nucleolar RNA interacting protein, putative	chr4	0.30	7.70	11.88	5.1e-03	1.0e-02
GL50803_15307	175	Nitroreductase family protein	chr1	0.30	5.80	11.81	5.2e-03	1.0e-02
GL50803_112489	1234	Hypothetical protein	chr5	0.30	8.94	9.34	1.0e-02	1.8e-02
GL50803_8604	172	Hypothetical protein	chr3	0.30	5.11	15.77	2.0e-03	4.5e-03
GL50803_21505	871	Ankyrin repeat protein 1	chr5	0.30	9.70	7.40	1.9e-02	3.2e-02
GL50803_112258	2222	Sec7 family protein	chr1	0.30	6.99	8.84	1.2e-02	2.1e-02
GL50803_11897	506	Phosphatidylinositol-4-phosphate 5-kinase, putative	chr3	0.30	5.07	8.08	1.5e-02	2.6e-02
GL50803_60027	391	Kinase, NEK	chr5	0.30	5.90	11.74	5.3e-03	1.0e-02
GL50803_91911	332	Translation initiation factor eIF-2B alpha subunit	chr4	0.30	7.60	18.58	1.1e-03	2.7e-03
GL50803_14181	693	Spindle pole protein, putative	chr3	0.30	6.16	14.02	3.0e-03	6.2e-03
GL50803_14753	441	Histone acetyltransferase type B subunit 2	chr5	0.30	6.26	10.50	7.5e-03	1.4e-02
GL50803_113592	4360	Hypothetical protein	chr3	0.30	8.13	11.81	5.2e-03	1.0e-02
GL50803_10361	648	P60 katanin	chr4	0.30	5.96	14.51	2.7e-03	5.7e-03
GL50803_15823	783	1,4-alpha-glucan branching enzyme	chr1	0.30	7.77	11.60	5.5e-03	1.1e-02
GL50803_10892	737	Hypothetical protein	chr5	0.30	7.27	17.86	1.3e-03	3.0e-03
GL50803_103981	277	Hypothetical protein	chr4	0.30	3.95	6.54	2.6e-02	4.1e-02
GL50803_16903	789	Ankyrin repeat protein 1	chr3	0.30	5.23	7.45	1.9e-02	3.1e-02
GL50803_4692	239	Hypothetical protein	chr4	0.30	6.71	12.21	4.7e-03	9.2e-03
GL50803_17543	609	MYND finger domain-containing protein	chr5	0.30	7.55	15.01	2.4e-03	5.1e-03
GL50803_16650	1056	Kinesin-4	chr5	0.30	6.88	14.29	2.8e-03	5.9e-03
GL50803_4548	669	Pumilio-family RNA-binding protein, putative	chr1	0.30	7.22	12.55	4.3e-03	8.5e-03
GL50803_11186	273	RNA binding protein, putative	chr5	0.30	7.70	11.52	5.6e-03	1.1e-02
GL50803_7007	86	Hypothetical protein	chr2	0.30	6.30	10.66	7.1e-03	1.3e-02
GL50803_16230	889	Hypothetical protein	chr3	0.30	7.48	11.09	6.3e-03	1.2e-02
GL50803_3169	564	Cathepsin L	chr2	0.30	7.90	11.93	5.1e-03	9.8e-03
GL50803_114209	3123	Hypothetical protein	chr2	0.30	7.45	15.68	2.1e-03	4.5e-03
GL50803_15483	387	UAA transporter family protein	chr2	0.30	8.32	13.65	3.3e-03	6.8e-03
GL50803_3733	91	Hypothetical protein	chr3	0.30	4.27	8.41	1.4e-02	2.4e-02
GL50803_15347	1017	Glycosaminoglycan polysaccharide lyase, putative	chr4	0.30	8.24	16.51	1.7e-03	3.9e-03
GL50803_7130	1271	Hypothetical protein	chr2	0.29	8.41	17.07	1.5e-03	3.5e-03
GL50803_112312	442	Elongation factor 1-alpha	chr2	0.29	10.85	7.92	1.6e-02	2.7e-02
GL50803_6691	215	GA binding protein beta-1 chain	chr5	0.29	5.17	9.25	1.1e-02	1.9e-02
GL50803_15296	326	Hypothetical protein	chr1	0.29	7.11	15.43	2.2e-03	4.8e-03
GL50803_11684	818	Leucine-rich repeat protein	chr5	0.29	8.29	7.30	2.0e-02	3.3e-02
GL50803_16817	457	Transglutaminase/protease, putative	chr5	0.29	7.96	8.49	1.4e-02	2.3e-02
GL50803_115129	1263	Hypothetical protein	chr4	0.29	7.19	10.07	8.4e-03	1.5e-02
GL50803_16427	1769	Hypothetical protein	chr5	0.29	6.69	14.99	2.4e-03	5.2e-03
GL50803_16387	172	Ribosomal protein L18a	chr5	0.29	9.78	7.24	2.0e-02	3.3e-02
GL50803_4248	388	Diphthamide biosynthesis protein 1	chr2	0.29	6.71	16.92	1.6e-03	3.6e-03
GL50803_20603	106	Cgr1 family protein	chr2	0.29	5.31	6.37	2.7e-02	4.3e-02
GL50803_17145	538	Hypothetical protein	chr4	0.29	5.00	6.72	2.4e-02	3.9e-02
GL50803_50101	593	VSP	chr5	0.29	7.04	11.63	5.5e-03	1.1e-02
GL50803_10339	421	Hypothetical protein	chr3	0.29	6.52	14.55	2.7e-03	5.6e-03
GL50803_137614	689	VSP	chr1	0.29	7.51	10.03	8.5e-03	1.5e-02
GL50803_16167	546	Kinase, NEK	chr2	0.29	5.22	6.46	2.7e-02	4.2e-02
GL50803_137684	1336	Ankyrin repeat protein 1	chr5	0.29	8.73	11.42	5.8e-03	1.1e-02
GL50803_14828	271	alpha/beta hydrolase	chr2	0.29	5.95	15.45	2.2e-03	4.7e-03
GL50803_5988	236	Hypothetical protein	chr3	0.29	4.86	11.81	5.2e-03	1.0e-02
GL50803_7878	145	Ribosomal protein S14	chr4	0.29	9.68	8.80	1.2e-02	2.1e-02
GL50803_16129	685	Translation initiation factor	chr5	0.29	6.78	15.42	2.2e-03	4.8e-03
GL50803_24123	239	Ankyrin repeat protein 1	chr4	0.29	4.90	9.61	9.6e-03	1.7e-02
GL50803_12223	642	Kinase, NAK	chr4	0.29	8.87	10.67	7.1e-03	1.3e-02
GL50803_16234	171	Hypothetical protein	chr5	0.29	6.30	10.56	7.3e-03	1.4e-02
GL50803_14620	248	Ribosomal protein S6e	chr1	0.29	10.83	7.06	2.2e-02	3.5e-02
GL50803_104984	267	Hypothetical protein	chr3	0.29	6.56	13.84	3.1e-03	6.5e-03
GL50803_10676	714	Hypothetical protein	chr2	0.29	5.57	6.83	2.3e-02	3.8e-02
GL50803_16556	1272	Hypothetical protein	chr5	0.29	8.06	16.73	1.6e-03	3.7e-03
GL50803_16647	252	Hypothetical protein	chr5	0.29	6.46	15.02	2.4e-03	5.1e-03
GL50803_6886	908	Hypothetical protein	chr2	0.29	6.83	17.12	1.5e-03	3.5e-03
GL50803_94653	1172	WD40 repeat protein	chr4	0.28	7.32	13.41	3.5e-03	7.1e-03
GL50803_8438	371	Ankyrin repeat protein 2	chr5	0.28	5.01	6.60	2.5e-02	4.0e-02
GL50803_16369	463	Hypothetical protein	chr4	0.28	5.65	10.69	7.1e-03	1.3e-02
GL50803_17014	614	Nuclear ATP/GTP-binding protein	chr5	0.28	6.33	11.43	5.8e-03	1.1e-02
GL50803_16701	1262	Hypothetical protein	chr5	0.28	8.22	11.86	5.2e-03	1.0e-02
GL50803_4405	684	Kinase, TTK	chr4	0.28	7.17	12.41	4.5e-03	8.8e-03
GL50803_8241	89	RING-H2 zinc finger domain-containing protein	chr1	0.28	5.25	6.44	2.7e-02	4.2e-02
GL50803_8960	315	Alpha/beta hydrolase family protein	chr1	0.28	6.82	10.00	8.6e-03	1.5e-02
GL50803_90402	190	Adenylate kinase/UMP-CMP kinase	chr1	0.28	5.26	10.09	8.4e-03	1.5e-02
GL50803_16370	1859	Transcriptional activator, putative	chr4	0.28	7.46	11.38	5.9e-03	1.1e-02
GL50803_16803	484	Hypothetical protein	chr3	0.28	6.24	13.28	3.6e-03	7.3e-03
GL50803_32606	1676	Hypothetical protein	chr3	0.28	8.22	12.78	4.1e-03	8.1e-03
GL50803_50363	1099	VSP	chr2	0.28	4.43	6.27	2.9e-02	4.5e-02
GL50803_61453	503	Hypothetical protein	chr1	0.28	4.29	6.05	3.1e-02	4.8e-02
GL50803_17471	1229	Hypothetical protein	chr5	0.28	7.01	12.96	3.9e-03	7.8e-03
GL50803_14488	326	Cyclin A	chr5	0.28	5.72	8.30	1.4e-02	2.5e-02
GL50803_27635	129	Hypothetical protein	chr4	0.28	6.67	8.04	1.6e-02	2.6e-02
GL50803_15406	1026	Hypothetical protein	chr4	0.28	7.41	11.82	5.2e-03	1.0e-02
GL50803_17167	450	Hypothetical protein	chr1	0.28	6.39	14.85	2.5e-03	5.3e-03
GL50803_17152	669	Ankyrin repeat protein 1	chr5	0.28	5.97	17.74	1.3e-03	3.1e-03
GL50803_31295	759	DinF protein	chr2	0.28	6.42	11.62	5.5e-03	1.1e-02
GL50803_91220	1144	Kinase, NEK	chr4	0.28	8.54	10.30	7.9e-03	1.4e-02
GL50803_111906	880	Hypothetical protein	chr5	0.28	7.04	9.31	1.1e-02	1.9e-02
GL50803_96994	307	Qa-SNARE 3	chr3	0.28	6.95	8.47	1.4e-02	2.3e-02
GL50803_9481	135	Dynein-like protein	chr1	0.28	5.90	9.30	1.1e-02	1.9e-02
GL50803_17195	178	Hypothetical protein	chr5	0.27	7.71	6.58	2.5e-02	4.1e-02
GL50803_34058	1106	Mismatch repair protein	chr5	0.27	6.56	6.65	2.5e-02	4.0e-02
GL50803_17260	703	Hypothetical protein	chr1	0.27	7.54	19.07	1.0e-03	2.5e-03
GL50803_60750	218	Hypothetical protein	chr4	0.27	6.82	13.18	3.7e-03	7.4e-03
GL50803_37421	376	EGF-like domain-containing protein	chr4	0.27	5.39	10.36	7.8e-03	1.4e-02
GL50803_61646	65	Hypothetical protein	chr1	0.27	4.13	9.43	1.0e-02	1.8e-02
GL50803_10765	704	DNA replication licensing factor MCM7	chr4	0.27	6.52	10.38	7.7e-03	1.4e-02
GL50803_17584	208	Hypothetical protein	chr4	0.27	6.15	8.98	1.2e-02	2.0e-02
GL50803_29081	148	Hypothetical protein	chr4	0.27	4.18	8.11	1.5e-02	2.6e-02
GL50803_16438	539	Putative Ulp1 protease family protein	chr2	0.27	5.83	10.55	7.4e-03	1.4e-02
GL50803_9847	229	Hypothetical protein	chr1	0.27	6.06	11.14	6.3e-03	1.2e-02
GL50803_23389	1102	Hypothetical protein	chr5	0.27	8.43	10.96	6.6e-03	1.2e-02
GL50803_2947	935	Hypothetical protein	chr5	0.27	5.78	11.46	5.7e-03	1.1e-02
GL50803_90343	568	Kinase, WNK	chr4	0.27	8.98	11.18	6.2e-03	1.2e-02
GL50803_4266	1086	Hypothetical protein	chr5	0.27	8.55	7.65	1.8e-02	2.9e-02
GL50803_60026	715	Ankyrin repeat protein 1	chr5	0.27	6.02	7.74	1.7e-02	2.9e-02
GL50803_16678	326	Hypothetical protein	chr1	0.27	6.18	9.88	8.9e-03	1.6e-02
GL50803_41258	2092	Coiled-coil protein	chr4	0.27	8.98	6.42	2.7e-02	4.3e-02
GL50803_14230	1500	Hypothetical protein	chr2	0.27	6.40	17.77	1.3e-03	3.1e-03
GL50803_27024	149	Hypothetical protein	chr2	0.27	4.98	11.13	6.3e-03	1.2e-02
GL50803_87208	576	tRNA pseudouridine synthase 10, putative	chr1	0.27	6.72	7.78	1.7e-02	2.8e-02
GL50803_2401	344	Hypothetical protein	chr2	0.27	6.04	7.68	1.8e-02	2.9e-02
GL50803_114793	1009	Sulfatase	chr5	0.27	6.36	7.74	1.7e-02	2.9e-02
GL50803_8708	160	Eukaryotic translation initiation factor 1A	chr4	0.27	6.65	7.35	2.0e-02	3.2e-02
GL50803_9368	348	Pyruvate formate-lyase activating enzyme	chr4	0.27	6.11	12.66	4.2e-03	8.3e-03
GL50803_111886	2363	Hypothetical protein	chr4	0.26	7.27	6.09	3.0e-02	4.8e-02
GL50803_1721	200	TATA-binding protein-like factor	chr3	0.26	4.20	8.53	1.3e-02	2.3e-02
GL50803_8595	127	VSP	chr2	0.26	5.05	7.25	2.0e-02	3.3e-02
GL50803_11105	588	Hypothetical protein	chr5	0.26	7.86	13.54	3.4e-03	6.9e-03
GL50803_5533	604	Ubiquitin carboxyl-terminal hydrolase	chr5	0.26	8.08	15.12	2.3e-03	5.0e-03
GL50803_113565	1070	Hypothetical protein	chr3	0.26	6.05	8.02	1.6e-02	2.7e-02
GL50803_9665	378	Kinase, NEK	chr5	0.26	4.76	6.73	2.4e-02	3.9e-02
GL50803_3414	354	5'-AMP-activated protein kinase, gamma-1 subunit	chr3	0.26	5.68	7.92	1.6e-02	2.7e-02
GL50803_17438	850	ATP-dependent DNA helicase recQ	chr4	0.26	7.26	9.18	1.1e-02	1.9e-02
GL50803_5949	189	Tetratricopeptide repeat protein	chr1	0.26	6.30	13.08	3.8e-03	7.6e-03
GL50803_14702	1842	RRNA biogenesis protein RRP5	chr5	0.26	7.94	8.60	1.3e-02	2.3e-02
GL50803_86683	510	26S protease regulatory subunit 7	chr5	0.26	7.67	10.23	8.1e-03	1.5e-02
GL50803_113522	1514	Kinase, AGC PDK1	chr3	0.26	8.27	11.95	5.1e-03	9.8e-03
GL50803_7789	191	ADP-ribosylation factor 1	chr5	0.26	9.48	7.88	1.6e-02	2.8e-02
GL50803_15252	166	Ubiquitin-conjugating enzyme E2	chr5	0.26	7.40	10.70	7.1e-03	1.3e-02
GL50803_5842	286	Hypothetical protein	chr3	0.26	5.98	7.68	1.8e-02	2.9e-02
GL50803_6060	123	Hypothetical protein	chr3	0.26	4.17	7.42	1.9e-02	3.2e-02
GL50803_16659	414	26S proteasome regulatory complex component	chr4	0.26	7.42	13.53	3.4e-03	6.9e-03
GL50803_60569	1399	Ankyrin repeat protein 1	chr4	0.26	8.51	12.57	4.3e-03	8.5e-03
GL50803_86498	409	Annexin	chr5	0.26	5.98	9.90	8.9e-03	1.6e-02
GL50803_16675	324	Protein geranylgeranyltransferase/Protein farnesyltransferase	chr1	0.26	5.66	9.56	9.8e-03	1.7e-02
GL50803_16512	765	DNA repair helicase TFIIH P90	chr4	0.26	7.64	15.29	2.2e-03	4.9e-03
GL50803_14450	678	Hypothetical protein	chr1	0.26	6.38	10.83	6.8e-03	1.3e-02
GL50803_22573	2183	WD40 repeat protein	chr1	0.26	8.80	11.45	5.8e-03	1.1e-02
GL50803_2692	386	Acyltransferase	chr4	0.26	3.68	6.82	2.3e-02	3.8e-02
GL50803_21234	495	Hypothetical protein	chr5	0.25	6.40	10.18	8.2e-03	1.5e-02
GL50803_14043	239	VSP	chr4	0.25	5.03	10.20	8.1e-03	1.5e-02
GL50803_17119	767	Putative zinc-RING and/or ribbon domain-containing protein	chr5	0.25	6.76	7.39	1.9e-02	3.2e-02
GL50803_103437	301	Alpha-9 giardin	chr3	0.25	5.96	7.52	1.8e-02	3.1e-02
GL50803_16522	103	Hypothetical protein	chr4	0.25	6.90	13.84	3.1e-03	6.5e-03
GL50803_14375	548	Asparaginyl-tRNA synthetase	chr3	0.25	8.80	8.02	1.6e-02	2.6e-02
GL50803_14390	1498	Hypothetical protein	chr5	0.25	9.28	7.31	2.0e-02	3.3e-02
GL50803_15186	342	Hypothetical protein	chr4	0.25	6.69	6.42	2.7e-02	4.3e-02
GL50803_17550	378	Cia1	chr4	0.25	6.22	9.07	1.1e-02	2.0e-02
GL50803_5820	472	Hypothetical protein	chr5	0.25	6.57	15.91	2.0e-03	4.4e-03
GL50803_16390	2703	Ankyrin repeat protein 1	chr3	0.25	7.73	7.62	1.8e-02	3.0e-02
GL50803_12089	1602	Kinase, PEK	chr4	0.25	8.10	11.07	6.4e-03	1.2e-02
GL50803_3256	405	Epsin related protein	chr5	0.25	8.08	7.78	1.7e-02	2.8e-02
GL50803_16223	1741	DNA-directed RNA polymerase subunit A	chr4	0.25	8.17	10.35	7.8e-03	1.4e-02
GL50803_14933	705	Hypothetical protein	chr4	0.25	6.64	10.81	6.9e-03	1.3e-02
GL50803_95192	1146	Ankyrin repeat protein 1	chr3	0.25	9.07	9.68	9.5e-03	1.7e-02
GL50803_17579	549	Inositol-3-phosphate synthase	chr4	0.25	7.63	13.20	3.7e-03	7.4e-03
GL50803_10893	321	Kinase, NEK	chr5	0.25	6.37	12.85	4.0e-03	8.0e-03
GL50803_16992	996	Hypothetical protein	chr5	0.25	6.92	11.25	6.1e-03	1.2e-02
GL50803_102444	221	Ankyrin repeat protein 1	chr5	0.25	8.38	9.09	1.1e-02	2.0e-02
GL50803_15548	1047	Kinase	chr1	0.25	6.20	12.70	4.2e-03	8.3e-03
GL50803_15954	694	Hypothetical protein	chr2	0.25	7.86	13.04	3.8e-03	7.7e-03
GL50803_16811	832	Hypothetical protein	chr5	0.25	8.22	9.86	9.0e-03	1.6e-02
GL50803_23699	597	Hypothetical protein	chr5	0.25	7.16	6.69	2.5e-02	3.9e-02
GL50803_17540	469	ARID1 protein	chr5	0.25	5.95	12.66	4.2e-03	8.3e-03
GL50803_17561	314	Putative GTPase activating protein for Arf	chr4	0.25	7.00	6.02	3.1e-02	4.9e-02
GL50803_38462	8161	Hypothetical protein	chr3	0.25	8.99	9.46	1.0e-02	1.8e-02
GL50803_8781	245	Yip1 family member 6	chr5	0.25	7.51	7.95	1.6e-02	2.7e-02
GL50803_16889	561	Kinase, NEK	chr2	0.25	5.53	6.03	3.1e-02	4.9e-02
GL50803_8512	518	Hypothetical protein	chr2	0.25	6.53	7.16	2.1e-02	3.4e-02
GL50803_16805	2633	Phosphatidylinositol 3- and 4-kinase	chr4	0.25	8.05	12.24	4.7e-03	9.2e-03
GL50803_7797	302	Alpha-5 giardin	chr3	0.25	6.58	7.77	1.7e-02	2.8e-02
GL50803_8556	1479	Kinase, NEK	chr5	0.25	6.93	7.11	2.1e-02	3.5e-02
GL50803_113873	3182	Hypothetical protein	chr5	0.25	5.84	7.97	1.6e-02	2.7e-02
GL50803_8658	331	Hypothetical protein	chr5	0.25	7.91	6.97	2.2e-02	3.6e-02
GL50803_17105	1960	Intraflagellar transport protein IFT172	chr5	0.25	8.75	6.36	2.8e-02	4.4e-02
GL50803_9705	270	YEATS family protein	chr3	0.24	6.08	6.26	2.9e-02	4.5e-02
GL50803_39904	841	High cysteine membrane protein Group 2	chr5	0.24	7.97	11.14	6.3e-03	1.2e-02
GL50803_9262	1258	Hypothetical protein	chr4	0.24	6.73	6.86	2.3e-02	3.7e-02
GL50803_14712	768	Hypothetical protein	chr3	0.24	7.44	15.17	2.3e-03	5.0e-03
GL50803_2830	157	Hypothetical protein	chr5	0.24	4.65	7.59	1.8e-02	3.0e-02
GL50803_15193	300	Hypothetical protein	chr4	0.24	5.93	10.31	7.9e-03	1.4e-02
GL50803_6427	519	Major facilitator family transporter	chr5	0.24	7.15	9.17	1.1e-02	1.9e-02
GL50803_88888	392	Hypothetical protein	chr5	0.24	8.91	9.35	1.0e-02	1.8e-02
GL50803_10255	391	Translation initiation factor eIF-4A, putative	chr1	0.24	9.20	8.26	1.5e-02	2.5e-02
GL50803_16813	728	Hypothetical protein	chr5	0.24	6.69	11.19	6.2e-03	1.2e-02
GL50803_25205	1246	Hypothetical protein	chr5	0.24	7.88	10.06	8.5e-03	1.5e-02
GL50803_17617	256	Hypothetical protein	chr3	0.24	6.50	13.31	3.6e-03	7.3e-03
GL50803_27027	653	WD-repeat protein	chr1	0.24	6.29	9.81	9.1e-03	1.6e-02
GL50803_96537	616	ATP-dependent RNA helicase	chr5	0.24	7.09	8.94	1.2e-02	2.1e-02
GL50803_14497	244	20S proteasome alpha subunit 3	chr4	0.24	7.08	9.84	9.0e-03	1.6e-02
GL50803_5069	596	Ubiquitin family protein	chr5	0.24	7.09	8.64	1.3e-02	2.2e-02
GL50803_17345	159	Coatomer zeta subunit	chr1	0.23	6.44	7.72	1.7e-02	2.9e-02
GL50803_17538	764	Phosphoprotein phosphatase 2A regulatory subunit	chr5	0.23	7.45	8.64	1.3e-02	2.2e-02
GL50803_101810	1432	Phospholipid-transporting ATPase IIB, putative	chr1	0.23	9.00	8.48	1.4e-02	2.3e-02
GL50803_3116	206	Hypothetical protein	chr1	0.23	5.57	7.82	1.7e-02	2.8e-02
GL50803_7685	223	Hypothetical protein	chr5	0.23	7.00	9.61	9.6e-03	1.7e-02
GL50803_17146	1361	Helicase	chr4	0.23	7.13	6.31	2.8e-02	4.4e-02
GL50803_17308	511	mRNA capping enzyme alpha subunit	chr3	0.23	6.24	10.20	8.1e-03	1.5e-02
GL50803_24425	455	PPPDE putative peptidase domain-containing protein	chr5	0.23	6.88	6.89	2.3e-02	3.7e-02
GL50803_16020	1032	Leucine-rich repeat protein	chr1	0.23	6.53	7.69	1.7e-02	2.9e-02
GL50803_16224	905	Kinesin-related protein	chr4	0.23	6.82	6.98	2.2e-02	3.6e-02
GL50803_13996	303	Alpha-15 giardin	chr5	0.23	6.66	8.06	1.6e-02	2.6e-02
GL50803_9430	665	CAF1 family ribonuclease	chr3	0.23	6.62	6.93	2.3e-02	3.7e-02
GL50803_4416	262	E2F/DP family winged-helix DNA-binding domain-containing protein	chr5	0.23	5.66	6.50	2.6e-02	4.2e-02
GL50803_17205	634	5' nucleotidase family protein	chr5	0.22	7.76	8.29	1.4e-02	2.5e-02
GL50803_89535	910	Hypothetical protein	chr2	0.22	7.64	8.17	1.5e-02	2.5e-02
GL50803_8745	1414	Hypothetical protein	chr4	0.22	7.71	6.78	2.4e-02	3.8e-02
GL50803_17168	1354	Hypothetical protein	chr1	0.22	7.53	7.35	2.0e-02	3.2e-02
GL50803_100987	1524	Hypothetical protein	chr4	0.22	7.52	9.46	1.0e-02	1.8e-02
GL50803_97741	212	Hypothetical protein	chr2	0.22	6.35	8.95	1.2e-02	2.0e-02
GL50803_10810	279	Eukaryotic rRNA processing protein EBP2	chr2	0.22	5.80	9.12	1.1e-02	2.0e-02
GL50803_15416	1054	Hypothetical protein	chr5	0.22	7.05	8.45	1.4e-02	2.3e-02
GL50803_17103	372	Orc1/CDC6	chr5	0.22	5.66	7.59	1.8e-02	3.0e-02
GL50803_13055	370	Ankyrin repeat protein 1	chr4	0.22	6.51	7.42	1.9e-02	3.1e-02
GL50803_101906	454	Vacuolar protein sorting 4a	chr5	0.22	7.11	9.61	9.6e-03	1.7e-02
GL50803_13930	187	ADP-ribosylation factor	chr1	0.22	7.56	7.59	1.8e-02	3.0e-02
GL50803_16069	511	Phosphoglucosamine mutase	chr1	0.21	6.95	6.37	2.7e-02	4.3e-02
GL50803_95693	219	Hypothetical protein	chr3	0.21	6.97	6.21	2.9e-02	4.6e-02
GL50803_12989	560	Hypothetical protein	chr3	0.21	6.14	8.28	1.4e-02	2.5e-02
GL50803_14290	793	Hypothetical protein	chr3	0.21	6.71	6.45	2.7e-02	4.2e-02
GL50803_16737	419	Acid sphingomyelinase	chr5	0.21	5.42	7.29	2.0e-02	3.3e-02
GL50803_22855	437	Hypothetical protein	chr5	0.21	8.60	7.06	2.2e-02	3.5e-02
GL50803_15049	685	Kinase, NEK	chr5	0.21	7.08	8.15	1.5e-02	2.6e-02
GL50803_13790	1254	Hypothetical protein	chr4	0.21	7.71	10.74	7.0e-03	1.3e-02
GL50803_11755	260	Ribosomal protein S8e	chr2	0.21	6.22	8.07	1.5e-02	2.6e-02
GL50803_9045	324	Thioredoxin family protein	chr5	0.21	7.64	8.19	1.5e-02	2.5e-02
GL50803_14704	995	Hypothetical protein	chr5	0.21	8.78	7.33	2.0e-02	3.2e-02
GL50803_112633	1693	High cysteine membrane protein EGF-like	chr3	0.21	7.49	6.82	2.3e-02	3.8e-02
GL50803_9043	383	Magnesium transporter NIPA	chr5	0.21	6.15	6.81	2.4e-02	3.8e-02
GL50803_16672	960	Ankyrin repeat protein 1	chr4	0.20	7.93	8.93	1.2e-02	2.1e-02
GL50803_113603	924	Ankyrin repeat protein 3	chr1	0.20	6.48	7.00	2.2e-02	3.6e-02
GL50803_17065	980	Sec24-like 3	chr5	0.20	8.05	9.48	1.0e-02	1.8e-02
GL50803_17365	312	PAP2 superfamily protein	chr4	0.20	5.43	7.77	1.7e-02	2.8e-02
GL50803_60213	1666	Hypothetical protein	chr5	0.20	7.72	6.10	3.0e-02	4.8e-02
GL50803_12945	299	Yip1 domain-containing protein	chr5	0.20	6.59	8.41	1.4e-02	2.4e-02
GL50803_14947	229	EF-hand domain pair-containing protein	chr4	0.20	6.08	6.82	2.3e-02	3.8e-02
GL50803_16443	821	Protein phosphatase 2A B' regulatory subunit Wdb1	chr4	0.20	8.83	6.98	2.2e-02	3.6e-02
GL50803_16736	1207	Ankyrin repeat protein 1	chr5	0.20	6.55	8.85	1.2e-02	2.1e-02
GL50803_17259	767	Hypothetical protein	chr1	0.20	7.15	8.75	1.2e-02	2.2e-02
GL50803_14086	260	High cysteine membrane protein	chr2	0.19	6.81	6.81	2.4e-02	3.8e-02
GL50803_4631	377	Putative undecaprenyl diphosphate synthase	chr3	0.19	6.01	6.14	3.0e-02	4.7e-02
GL50803_6508	158	Hypothetical protein	chr2	0.19	7.20	7.65	1.8e-02	2.9e-02
GL50803_17051	750	Ankyrin repeat protein 1	chr5	0.19	6.10	7.49	1.9e-02	3.1e-02
GL50803_7649	810	DNA ligase (ATP)	chr1	0.19	7.51	10.09	8.4e-03	1.5e-02
GL50803_13852	621	Kinase, CAMK CAMK-Unique	chr3	0.19	5.72	8.07	1.5e-02	2.6e-02
GL50803_14661	469	Kinase, CAMK CAMKL	chr3	0.19	7.01	6.29	2.8e-02	4.5e-02
GL50803_7723	702	PX domain-containing protein	chr3	0.19	7.77	8.96	1.2e-02	2.0e-02
GL50803_11383	254	E2F/DP family winged-helix DNA-binding domain-containing protein	chr2	0.18	6.21	7.44	1.9e-02	3.1e-02
GL50803_15962	923	Kinesin-7	chr1	0.18	7.46	7.83	1.7e-02	2.8e-02
GL50803_6342	1287	Ankyrin repeat protein 1	chr3	0.18	7.64	8.19	1.5e-02	2.5e-02
GL50803_5456	601	Hypothetical protein	chr1	0.18	6.99	7.07	2.1e-02	3.5e-02
GL50803_4016	535	Hypothetical protein	chr5	0.18	7.36	7.48	1.9e-02	3.1e-02
GL50803_17012	419	Hypothetical protein	chr5	0.18	5.70	6.99	2.2e-02	3.6e-02
GL50803_8961	968	Kinase, NEK	chr1	0.17	7.08	6.87	2.3e-02	3.7e-02
GL50803_21116	604	Kinase, CMGC CMGC-GL1	chr5	-3.52	7.52	1448.39	1.9e-13	9.3e-10
GL50803_100955	203	Mitotic spindle checkpoint protein MAD2	chr4	-3.43	5.70	178.16	2.5e-08	1.4e-06
GL50803_87577	302	Hypothetical protein	chr4	-3.03	3.69	224.91	6.8e-09	7.3e-07
GL50803_112103	580	Arginine deiminase	chr3	-3.01	11.76	86.31	1.2e-06	1.3e-05
GL50803_16367	546	Hypothetical protein	chr4	-3.01	5.83	438.68	1.7e-10	1.0e-07
GL50803_17090	181	Trophozoite antigen GTA-1	chr3	-2.97	8.27	151.54	6.1e-08	2.1e-06
GL50803_102322	901	Glycosyltransferase, putative	chr1	-2.93	7.11	412.05	2.4e-10	1.3e-07
GL50803_17400	314	Cyclin	chr2	-2.78	7.29	197.66	1.5e-08	1.1e-06
GL50803_10527	315	Hypothetical protein	chr5	-2.77	6.11	215.95	8.4e-09	7.9e-07
GL50803_7538	104	Hypothetical protein	chr3	-2.56	3.47	135.90	1.0e-07	2.9e-06
GL50803_16534	1028	Ankyrin repeat protein 1	chr5	-2.51	5.77	115.31	2.6e-07	4.9e-06
GL50803_5188	519	Ankyrin repeat protein 1	chr4	-2.49	7.04	125.85	1.6e-07	3.7e-06
GL50803_8044	318	Seven transmembrane protein 1	chr5	-2.44	8.54	294.01	1.5e-09	3.3e-07
GL50803_95593	376	Kinase, NEK	chr3	-2.44	7.94	220.25	7.6e-09	7.8e-07
GL50803_13651	675	Hypothetical protein	chr1	-2.35	7.35	540.09	5.2e-11	6.2e-08
GL50803_14971	674	SMC family protein	chr2	-2.33	6.97	218.32	8.0e-09	7.9e-07
GL50803_16453	316	Carbamate kinase	chr2	-2.29	10.49	72.87	2.7e-06	2.4e-05
GL50803_8980	114	Hypothetical protein	chr3	-2.20	3.81	97.43	5.9e-07	8.5e-06
GL50803_8726	968	Hypothetical protein	chr5	-2.19	8.52	112.35	2.9e-07	5.4e-06
GL50803_16802	291	Kinase, CMGC CDK	chr3	-2.18	6.64	107.67	3.7e-07	6.2e-06
GL50803_7390	462	tRNA-dihydrouridine synthase 2	chr3	-2.10	6.13	302.27	1.3e-09	3.3e-07
GL50803_16343	857	Median body protein	chr5	-2.07	9.43	125.99	1.5e-07	3.6e-06
GL50803_5183	985	Hypothetical protein	chr5	-2.05	6.12	86.06	1.2e-06	1.3e-05
GL50803_11151	229	Hypothetical protein	chr4	-2.03	5.88	582.11	3.4e-11	5.5e-08
GL50803_8263	128	Hypothetical protein	chr5	-2.02	3.34	172.93	2.8e-08	1.4e-06
GL50803_17558	1234	Kinase, CMGC DYRK	chr4	-2.01	8.01	143.06	7.8e-08	2.4e-06
GL50803_113610	454	GlcNAc-PI synthesis protein	chr1	-2.00	2.72	150.30	6.0e-08	2.1e-06
GL50803_2622	282	Phosphatidylinositol-4-phosphate 5-kinase, putative	chr4	-1.99	7.48	104.72	4.3e-07	6.7e-06
GL50803_13133	526	Hypothetical protein	chr1	-1.99	6.51	227.85	6.3e-09	7.0e-07
GL50803_7137	77	Hypothetical protein	chr3	-1.95	3.66	272.00	2.4e-09	4.4e-07
GL50803_12231	940	Hypothetical protein	chr4	-1.94	6.29	191.11	1.6e-08	1.2e-06
GL50803_4357	661	Phosphatase, putative	chr3	-1.94	7.02	216.93	8.2e-09	7.9e-07
GL50803_9612	423	Hypothetical protein	chr2	-1.91	5.35	363.14	4.8e-10	1.9e-07
GL50803_86933	362	Hypothetical protein	chr4	-1.91	1.90	59.30	7.2e-06	4.7e-05
GL50803_7444	367	UvrB/uvrC motif-containing protein	chr5	-1.91	7.06	176.74	2.5e-08	1.4e-06
GL50803_16915	768	Ankyrin repeat protein 1	chr5	-1.89	6.89	165.20	3.6e-08	1.7e-06
GL50803_17578	1030	Kinase, NEK	chr4	-1.87	6.82	85.31	1.2e-06	1.3e-05
GL50803_15218	787	WD40 repeat protein	chr1	-1.87	7.23	105.64	4.1e-07	6.5e-06
GL50803_112135	1144	High cysteine membrane protein VSP-like	chr2	-1.85	8.20	172.71	2.8e-08	1.4e-06
GL50803_5883	562	Hypothetical protein	chr1	-1.84	8.99	106.97	3.6e-07	6.2e-06
GL50803_4322	1003	Kinase, NEK	chr4	-1.83	4.95	95.99	6.4e-07	8.9e-06
GL50803_12230	230	Hypothetical protein	chr4	-1.82	5.48	124.20	1.7e-07	3.8e-06
GL50803_24590	970	Ankyrin repeat protein 1	chr5	-1.82	7.31	93.23	7.8e-07	1.0e-05
GL50803_16935	874	Hypothetical protein	chr3	-1.80	8.01	249.33	3.8e-09	5.6e-07
GL50803_3977	341	G2/mitotic-specific cyclin B	chr2	-1.78	5.66	134.44	1.1e-07	3.0e-06
GL50803_16945	714	Kinesin-13	chr3	-1.77	7.30	176.18	2.6e-08	1.4e-06
GL50803_101943	201	GINS complex protein, putative	chr4	-1.76	3.14	71.92	2.8e-06	2.4e-05
GL50803_11940	114	Hypothetical protein	chr4	-1.76	1.20	72.50	2.7e-06	2.4e-05
GL50803_8727	1123	Hypothetical protein	chr5	-1.76	8.16	233.04	5.6e-09	6.7e-07
GL50803_9130	294	Histone methyltransferase HMT1	chr2	-1.74	3.11	98.54	5.6e-07	8.1e-06
GL50803_94542	1471	Hypothetical protein	chr5	-1.74	7.06	85.93	1.2e-06	1.3e-05
GL50803_16300	1066	Ankyrin repeat protein 1	chr5	-1.74	5.40	149.89	6.1e-08	2.1e-06
GL50803_16202	502	Axoneme central apparatus protein	chr2	-1.73	7.31	211.59	9.4e-09	8.3e-07
GL50803_16532	814	Ankyrin repeat protein 1	chr5	-1.73	8.86	57.83	8.4e-06	5.3e-05
GL50803_24555	1102	Hypothetical protein	chr5	-1.73	5.64	91.73	8.1e-07	1.0e-05
GL50803_104866	194	Hypothetical protein	chr2	-1.73	6.20	130.09	1.3e-07	3.3e-06
GL50803_14341	247	SF-assemblin/beta-giardin, putative	chr1	-1.73	3.84	147.63	6.6e-08	2.2e-06
GL50803_32741	1691	tRNA guanosine-2'-O-methyltransferase	chr3	-1.72	6.43	62.26	5.9e-06	4.1e-05
GL50803_92498	898	Kinase, NEK	chr4	-1.69	7.87	71.65	2.9e-06	2.5e-05
GL50803_10450	109	FKBP-type peptidyl-prolyl cis-trans isomerase	chr1	-1.69	5.66	52.44	1.3e-05	7.7e-05
GL50803_16050	988	Hypothetical protein	chr5	-1.68	6.90	91.00	8.4e-07	1.1e-05
GL50803_10522	284	SHIPPO repeat domain-containing protein	chr5	-1.68	5.69	148.36	6.5e-08	2.2e-06
GL50803_29359	686	Hypothetical protein	chr2	-1.67	5.96	299.89	1.4e-09	3.3e-07
GL50803_3538	284	Hypothetical protein	chr1	-1.67	6.38	184.03	2.0e-08	1.3e-06
GL50803_91374	867	Coiled-coil protein	chr5	-1.67	6.37	452.54	1.4e-10	1.0e-07
GL50803_8505	99	TM2 domain-containing protein	chr2	-1.66	3.63	142.94	7.9e-08	2.4e-06
GL50803_21662	1920	Coiled-coil protein	chr3	-1.66	6.63	140.39	8.7e-08	2.6e-06
GL50803_16540	468	Dynein regulatory complex	chr3	-1.65	5.61	84.33	1.2e-06	1.4e-05
GL50803_115478	739	Ankyrin repeat protein 1	chr4	-1.64	3.62	66.71	4.1e-06	3.2e-05
GL50803_22850	360	Kinase, CMGC MAPK	chr5	-1.63	7.66	129.89	1.3e-07	3.3e-06
GL50803_9270	610	Dual specificity protein phosphatase CDC14A	chr4	-1.63	7.05	75.59	2.2e-06	2.1e-05
GL50803_2404	171	Hypothetical protein	chr2	-1.63	2.11	86.17	1.1e-06	1.3e-05
GL50803_24423	846	WW domain-containing protein	chr5	-1.63	6.14	153.97	5.3e-08	2.0e-06
GL50803_113986	272	PP-loop family protein	chr4	-1.62	1.77	64.21	4.9e-06	3.6e-05
GL50803_10232	669	Hypothetical protein	chr3	-1.62	7.09	229.06	6.1e-09	7.0e-07
GL50803_61627	193	Hypothetical protein	chr1	-1.62	5.78	128.66	1.4e-07	3.4e-06
GL50803_10570	354	Peptidyl-prolyl cis-trans isomerase	chr1	-1.61	6.86	59.36	7.4e-06	4.8e-05
GL50803_17212	206	High cysteine membrane protein	chr4	-1.61	1.69	39.81	4.7e-05	2.0e-04
GL50803_3920	738	Hypothetical protein	chr3	-1.59	5.92	53.63	1.2e-05	7.1e-05
GL50803_112112	1220	Hypothetical protein	chr3	-1.59	7.20	67.93	3.8e-06	3.0e-05
GL50803_60085	157	Hypothetical protein	chr5	-1.58	2.95	75.53	2.2e-06	2.0e-05
GL50803_2861	171	Hypothetical protein	chr4	-1.58	1.97	79.32	1.7e-06	1.7e-05
GL50803_90872	409	Phosphoglycerate kinase	chr2	-1.58	9.97	65.05	4.6e-06	3.5e-05
GL50803_19230	143	Pam16	chr4	-1.56	3.33	58.93	7.5e-06	4.8e-05
GL50803_115479	739	Ankyrin repeat protein 1	chr4	-1.56	3.62	65.02	4.6e-06	3.5e-05
GL50803_41512	656	Flagella associated protein	chr5	-1.56	8.03	112.87	2.8e-07	5.1e-06
GL50803_14135	387	Nucleoside diphosphate kinase	chr3	-1.55	6.41	136.57	1.0e-07	2.9e-06
GL50803_114120	586	Kinase, NEK	chr5	-1.55	5.95	240.76	4.6e-09	5.9e-07
GL50803_13372	464	Spindle pole protein, putative	chr1	-1.53	6.01	144.62	7.4e-08	2.4e-06
GL50803_102455	1194	Kinesin-6	chr4	-1.52	7.54	59.50	7.3e-06	4.8e-05
GL50803_8430	265	Hypothetical protein	chr5	-1.52	4.44	135.97	1.0e-07	2.9e-06
GL50803_10311	327	Ornithine carbamoyltransferase	chr3	-1.52	12.59	53.92	1.1e-05	6.8e-05
GL50803_16951	1456	Hypothetical protein	chr5	-1.52	5.97	158.99	4.5e-08	1.8e-06
GL50803_8770	258	Uracil-DNA glycosylase	chr5	-1.52	6.72	65.01	4.8e-06	3.5e-05
GL50803_16668	694	Hypothetical protein	chr4	-1.52	7.16	245.68	4.2e-09	5.6e-07
GL50803_14730	364	Macro domain-containing protein	chr5	-1.50	5.83	146.94	6.8e-08	2.2e-06
GL50803_13737	815	Ring finger domain-containing protein	chr4	-1.50	7.01	471.99	1.1e-10	1.0e-07
GL50803_16840	1587	Trichohyalin	chr4	-1.50	7.09	133.52	1.1e-07	3.1e-06
GL50803_61554	1094	Hypothetical protein	chr1	-1.49	6.98	160.14	4.3e-08	1.8e-06
GL50803_11165	748	Ankyrin repeat protein 1	chr5	-1.49	7.71	88.18	9.9e-07	1.2e-05
GL50803_7411	597	Hypothetical protein	chr1	-1.49	5.32	295.60	1.5e-09	3.3e-07
GL50803_16720	840	Radial spokehead-like protein	chr5	-1.49	8.16	113.17	2.7e-07	5.1e-06
GL50803_93002	2430	Hypothetical protein	chr3	-1.48	7.57	73.37	2.5e-06	2.3e-05
GL50803_14583	174	Hypothetical protein	chr3	-1.48	5.47	43.48	3.2e-05	1.5e-04
GL50803_3868	1076	Coiled-coil protein	chr4	-1.48	5.69	83.48	1.3e-06	1.4e-05
GL50803_7397	132	Hypothetical protein	chr3	-1.47	2.83	48.11	2.0e-05	1.0e-04
GL50803_678	216	5'-3' deoxyribonucleotidase, putative	chr2	-1.45	5.09	247.91	4.0e-09	5.6e-07
GL50803_16287	809	Tetratricopeptide repeat-containing protein	chr3	-1.45	5.53	130.09	1.3e-07	3.3e-06
GL50803_10879	819	Hypothetical protein	chr3	-1.44	5.70	51.75	1.4e-05	8.0e-05
GL50803_17130	1500	Ankyrin repeat protein 1	chr4	-1.44	6.16	190.11	1.7e-08	1.2e-06
GL50803_6227	270	Hypothetical protein	chr5	-1.44	1.88	38.92	5.3e-05	2.2e-04
GL50803_1875	101	Hypothetical protein	chr1	-1.43	5.50	61.64	6.0e-06	4.2e-05
GL50803_14311	339	Serine/threonine-protein phosphatase	chr2	-1.43	7.12	186.60	1.9e-08	1.2e-06
GL50803_27806	194	Myb-like DNA-binding domain-containing protein	chr3	-1.41	2.33	93.66	7.3e-07	9.6e-06
GL50803_95789	340	Deoxyribonuclease, TatD family	chr1	-1.41	3.91	109.48	3.2e-07	5.7e-06
GL50803_17312	669	Hypothetical protein	chr3	-1.41	5.80	67.88	3.7e-06	3.0e-05
GL50803_17255	664	Hypothetical protein	chr4	-1.41	7.63	88.55	9.7e-07	1.2e-05
GL50803_103676	454	Alpha-tubulin 1	chr5	-1.41	10.97	36.01	7.5e-05	2.9e-04
GL50803_7796	296	Alpha-2 giardin	chr3	-1.40	9.79	37.63	6.1e-05	2.4e-04
GL50803_8865	404	Hypothetical protein	chr1	-1.40	4.84	107.12	3.6e-07	6.1e-06
GL50803_14551	297	Alpha-6 giardin	chr3	-1.40	9.02	65.12	4.6e-06	3.4e-05
GL50803_9145	702	DNA helicase RecQ	chr5	-1.40	5.12	195.16	1.5e-08	1.1e-06
GL50803_33866	688	Hypothetical protein	chr1	-1.38	6.97	448.52	1.5e-10	1.0e-07
GL50803_3331	331	Malate dehydrogenase	chr2	-1.38	9.34	66.72	4.1e-06	3.2e-05
GL50803_17607	456	Cathepsin L	chr3	-1.38	4.62	250.71	3.7e-09	5.6e-07
GL50803_15410	251	Ankyrin repeat protein 1	chr2	-1.37	7.80	64.99	4.6e-06	3.5e-05
GL50803_8620	650	Hypothetical protein	chr1	-1.36	5.27	166.19	3.5e-08	1.7e-06
GL50803_86511	902	Acyl-CoA synthetase	chr3	-1.36	10.44	80.38	1.6e-06	1.7e-05
GL50803_4911	496	Major facilitator family protein	chr3	-1.36	6.33	217.91	8.0e-09	7.9e-07
GL50803_60084	208	Hypothetical protein	chr5	-1.36	2.82	80.37	1.6e-06	1.7e-05
GL50803_41834	2143	Hypothetical protein	chr4	-1.35	8.01	126.72	1.5e-07	3.6e-06
GL50803_50041	402	High cysteine membrane protein Group 4	chr5	-1.35	3.55	44.97	2.7e-05	1.3e-04
GL50803_16475	359	Structure-specific endonuclease subunit SLX1, putative	chr3	-1.34	4.25	106.16	3.8e-07	6.3e-06
GL50803_9720	1024	Ankyrin repeat protein 1	chr5	-1.34	8.09	45.98	2.5e-05	1.2e-04
GL50803_12108	937	Threonine dehydratase	chr4	-1.34	8.61	100.64	5.0e-07	7.5e-06
GL50803_21048	4034	Hypothetical protein	chr5	-1.33	7.64	43.52	3.2e-05	1.5e-04
GL50803_16679	593	Hypothetical protein	chr1	-1.33	6.73	58.55	7.7e-06	4.9e-05
GL50803_112079	454	Alpha-tubulin	chr3	-1.33	10.40	44.31	2.9e-05	1.3e-04
GL50803_137712	6458	Hypothetical protein	chr5	-1.33	8.93	55.39	1.0e-05	6.1e-05
GL50803_113023	315	Tetratricopeptide repeat-containing protein	chr4	-1.33	4.87	180.31	2.3e-08	1.3e-06
GL50803_9598	100	Hypothetical protein	chr5	-1.32	4.40	39.14	5.1e-05	2.1e-04
GL50803_3279	311	Ribonuclease	chr4	-1.32	4.42	123.53	1.7e-07	3.8e-06
GL50803_13797	1172	Kinesin-14	chr1	-1.32	6.08	139.33	9.0e-08	2.7e-06
GL50803_8559	173	Vacuolar ATP synthase 16 kDa proteolipid subunit	chr5	-1.32	8.09	56.31	9.3e-06	5.8e-05
GL50803_16820	786	Ankyrin repeat protein 1	chr5	-1.31	6.28	42.58	3.6e-05	1.6e-04
GL50803_136021	447	Beta-tubulin 2	chr5	-1.31	1.89	48.00	2.0e-05	1.0e-04
GL50803_14568	325	Ser/Thr protein phosphatase PP1-alpha 2 catalytic subunit	chr4	-1.30	7.60	102.81	4.5e-07	6.9e-06
GL50803_6744	161	Centrin	chr5	-1.30	6.83	110.59	3.1e-07	5.5e-06
GL50803_9827	314	Thioredoxin reductase	chr2	-1.30	10.26	15.90	2.0e-03	4.4e-03
GL50803_16021	935	Hypothetical protein	chr5	-1.29	6.80	206.18	1.1e-08	9.2e-07
GL50803_4622	581	Hypothetical protein	chr3	-1.29	5.60	154.10	5.3e-08	2.0e-06
GL50803_14119	258	Zinc finger domain-containing protein	chr5	-1.29	5.40	121.42	1.9e-07	4.0e-06
GL50803_27308	99	Dynein light chain LC4	chr1	-1.29	5.02	67.89	3.7e-06	3.0e-05
GL50803_8524	429	Transitional endoplasmic reticulum ATPase	chr2	-1.29	5.05	91.89	8.0e-07	1.0e-05
GL50803_7891	606	Hypothetical protein	chr5	-1.28	5.71	113.84	2.6e-07	5.0e-06
GL50803_9829	209	CDP-diacylglycerol-inositol 3-phosphatidyltransferase	chr2	-1.28	5.74	211.88	9.4e-09	8.3e-07
GL50803_3146	952	Hypothetical protein	chr2	-1.28	7.46	347.40	6.1e-10	2.1e-07
GL50803_10821	515	Hypothetical protein	chr1	-1.28	6.02	248.09	3.9e-09	5.6e-07
GL50803_2116	292	DHHC palmitoyltransferase	chr5	-1.28	2.89	48.29	1.9e-05	1.0e-04
GL50803_4977	385	Kinase, NEK	chr1	-1.28	5.98	35.93	7.7e-05	2.9e-04
GL50803_10880	532	Hypothetical protein	chr3	-1.27	5.89	198.88	1.3e-08	1.0e-06
GL50803_17348	423	Hypothetical protein	chr1	-1.27	4.49	154.96	5.1e-08	2.0e-06
GL50803_10976	1422	Carboxypeptidase, putative	chr2	-1.26	7.15	74.65	2.3e-06	2.1e-05
GL50803_5488	140	FEN-1 nuclease	chr3	-1.26	5.99	69.73	3.3e-06	2.7e-05
GL50803_8979	114	Hypothetical protein	chr3	-1.26	4.89	121.49	1.9e-07	4.0e-06
GL50803_8460	831	Hypothetical protein	chr3	-1.26	7.32	158.51	4.5e-08	1.9e-06
GL50803_17015	426	Ankyrin repeat protein 1	chr5	-1.26	2.89	48.70	1.9e-05	9.7e-05
GL50803_12807	184	Thioredoxin like protein	chr1	-1.25	5.03	73.78	2.5e-06	2.2e-05
GL50803_13982	552	Ankyrin repeat protein 1	chr3	-1.25	6.30	132.93	1.2e-07	3.1e-06
GL50803_94868	125	Hypothetical protein	chr4	-1.25	4.49	49.28	1.8e-05	9.3e-05
GL50803_16996	358	Enkurin superfamily protein	chr5	-1.25	6.90	126.02	1.5e-07	3.6e-06
GL50803_86761	716	Hypothetical protein	chr5	-1.25	7.22	85.69	1.1e-06	1.3e-05
GL50803_9060	237	Hypothetical protein	chr2	-1.25	5.69	173.10	2.8e-08	1.4e-06
GL50803_13323	839	Hypothetical protein	chr5	-1.25	6.98	216.06	8.4e-09	7.9e-07
GL50803_17278	297	Radial spoke protein 9	chr5	-1.25	6.50	160.18	4.3e-08	1.8e-06
GL50803_33685	1075	Hypothetical protein	chr4	-1.25	7.66	173.75	2.8e-08	1.4e-06
GL50803_11363	322	Hypothetical protein	chr4	-1.24	3.21	43.93	3.0e-05	1.4e-04
GL50803_17118	1160	U2 small nuclear ribonucleoprotein A', putative	chr5	-1.24	6.28	111.53	2.9e-07	5.4e-06
GL50803_10079	744	Hypothetical protein	chr5	-1.24	5.73	178.89	2.4e-08	1.3e-06
GL50803_13584	386	Hypothetical protein	chr1	-1.23	8.43	91.73	8.1e-07	1.0e-05
GL50803_16603	1308	Hypothetical protein	chr2	-1.23	7.39	250.29	3.8e-09	5.6e-07
GL50803_8922	354	Hypothetical protein	chr5	-1.23	3.73	101.89	4.7e-07	7.2e-06
GL50803_12105	621	Hypothetical protein	chr4	-1.22	7.11	53.89	1.2e-05	6.8e-05
GL50803_112787	1844	Hypothetical protein	chr4	-1.22	6.06	35.89	7.7e-05	2.9e-04
GL50803_114623	422	EamA-like transporter family protein	chr5	-1.22	8.46	104.29	4.2e-07	6.6e-06
GL50803_14198	378	Hypothetical protein	chr5	-1.22	6.67	75.16	2.2e-06	2.1e-05
GL50803_15145	664	Putative AAA family protein	chr1	-1.22	4.13	92.24	7.9e-07	1.0e-05
GL50803_11487	571	Hypothetical protein	chr2	-1.22	5.76	104.01	4.2e-07	6.7e-06
GL50803_14970	97	Hypothetical protein	chr2	-1.22	3.62	63.97	5.0e-06	3.7e-05
GL50803_91934	1272	Hypothetical protein	chr4	-1.21	4.40	196.09	1.4e-08	1.1e-06
GL50803_114192	1067	Kinase, NEK	chr3	-1.21	7.05	36.90	6.8e-05	2.7e-04
GL50803_98054A	347	Heat shock protein 90	chr5	-1.21	9.74	6.07	3.1e-02	4.8e-02
GL50803_60621	223	Ankyrin repeat protein 1	chr4	-1.21	2.58	82.34	1.4e-06	1.5e-05
GL50803_10219	1430	Ankyrin repeat protein 1	chr1	-1.20	7.39	140.10	8.8e-08	2.6e-06
GL50803_88556	328	OTU-like cysteine protease, putative	chr5	-1.19	6.25	117.36	2.2e-07	4.5e-06
GL50803_16804B	2677	Outer-arm dynein gamma	chr1	-1.19	10.65	39.94	4.7e-05	2.0e-04
GL50803_16013	500	Spindle pole protein, putative	chr1	-1.19	6.62	52.11	1.4e-05	7.7e-05
GL50803_5000	1110	3'5'-cyclic nucleotide phosphodiesterase	chr4	-1.19	5.79	125.02	1.6e-07	3.7e-06
GL50803_17625	350	Kinase, CMGC GSK	chr3	-1.18	7.51	111.27	3.0e-07	5.4e-06
GL50803_7616	916	Ankyrin repeat protein 1	chr4	-1.18	6.06	96.12	6.4e-07	8.9e-06
GL50803_22027	408	Hypothetical protein	chr4	-1.18	5.15	103.30	4.4e-07	6.8e-06
GL50803_15226	290	Hypothetical protein	chr4	-1.18	5.10	151.56	5.8e-08	2.1e-06
GL50803_3903	1477	Ankyrin repeat protein 1	chr4	-1.17	6.24	43.48	3.2e-05	1.4e-04
GL50803_15109	1528	Hypothetical protein	chr5	-1.17	7.46	105.54	3.9e-07	6.3e-06
GL50803_4563	249	Copine I	chr3	-1.17	4.80	34.44	9.1e-05	3.3e-04
GL50803_12921	147	Hypothetical protein	chr2	-1.17	3.19	39.26	5.1e-05	2.1e-04
GL50803_17320	976	Coiled-coil protein	chr3	-1.17	7.19	141.34	8.4e-08	2.6e-06
GL50803_9618	853	Leucine-rich repeat protein	chr2	-1.17	6.76	147.99	6.5e-08	2.2e-06
GL50803_112729	1108	Kinesin like protein	chr5	-1.17	5.92	178.08	2.4e-08	1.3e-06
GL50803_24505	1167	Hypothetical protein	chr5	-1.17	6.44	180.17	2.3e-08	1.3e-06
GL50803_137751	690	Hypothetical protein	chr3	-1.16	6.52	245.55	4.2e-09	5.6e-07
GL50803_9115	584	Glucose-6-phosphate isomerase	chr5	-1.16	10.88	30.27	1.6e-04	5.3e-04
GL50803_29147	133	High cysteine membrane protein	chr3	-1.16	4.96	53.97	1.1e-05	6.8e-05
GL50803_37452	1863	Hypothetical protein	chr2	-1.15	8.18	44.52	2.8e-05	1.3e-04
GL50803_5515	121	Hypothetical protein	chr5	-1.15	5.93	118.92	2.1e-07	4.2e-06
GL50803_11118	445	Enolase	chr5	-1.15	11.16	31.70	1.3e-04	4.5e-04
GL50803_8799	313	Hypothetical protein	chr2	-1.15	5.47	52.61	1.3e-05	7.4e-05
GL50803_4337	276	Hypothetical protein	chr2	-1.15	6.31	147.10	6.8e-08	2.2e-06
GL50803_14313	287	Hypothetical protein	chr2	-1.14	3.18	24.33	3.9e-04	1.1e-03
GL50803_16875	334	Hypothetical protein	chr2	-1.14	3.89	60.66	6.5e-06	4.4e-05
GL50803_9851	70	Hypothetical protein	chr1	-1.14	4.16	101.75	4.7e-07	7.2e-06
GL50803_10429	185	Wos2 protein	chr4	-1.14	8.43	12.73	4.2e-03	8.3e-03
GL50803_15000	406	TFIIH P44	chr2	-1.14	6.71	200.34	1.3e-08	1.0e-06
GL50803_60167	128	Hypothetical protein	chr5	-1.14	3.12	46.81	2.2e-05	1.1e-04
GL50803_9305	255	Hypothetical protein	chr3	-1.14	5.84	43.77	3.1e-05	1.4e-04
GL50803_8191	395	Hypothetical protein	chr3	-1.13	5.04	114.14	2.6e-07	4.9e-06
GL50803_16476	563	Hypothetical protein	chr3	-1.13	5.01	115.26	2.5e-07	4.8e-06
GL50803_92618	249	Nicotinamide-nucleotide adenylyltransferase	chr5	-1.12	3.48	64.50	4.8e-06	3.6e-05
GL50803_16039	826	Coiled-coil protein	chr3	-1.12	5.55	32.45	1.2e-04	4.1e-04
GL50803_8843	76	Ubiquitin	chr2	-1.12	4.65	54.79	1.1e-05	6.4e-05
GL50803_3342	1002	Hypothetical protein	chr5	-1.12	5.84	77.31	1.9e-06	1.9e-05
GL50803_6082	2658	Ankyrin repeat protein 3	chr4	-1.12	6.02	129.49	1.3e-07	3.3e-06
GL50803_16768	3175	Hypothetical protein	chr5	-1.12	8.08	49.47	1.7e-05	9.2e-05
GL50803_20413	170	Hypothetical protein	chr3	-1.12	4.69	183.66	2.0e-08	1.3e-06
GL50803_4063	432	Nuclear LIM interactor-interacting factor 1	chr1	-1.12	6.15	54.75	1.1e-05	6.4e-05
GL50803_10167	1190	Hypothetical protein	chr3	-1.12	10.12	54.50	1.1e-05	6.5e-05
GL50803_60955	1207	Hypothetical protein	chr3	-1.12	5.43	25.82	3.1e-04	9.1e-04
GL50803_32509	1035	Guanylate binding protein	chr3	-1.11	6.56	43.32	3.2e-05	1.5e-04
GL50803_15545	624	Hypothetical protein	chr1	-1.11	5.84	66.23	4.2e-06	3.3e-05
GL50803_104685	176	Centrin	chr5	-1.11	7.30	86.56	1.1e-06	1.2e-05
GL50803_7134	558	Hypothetical protein	chr3	-1.11	7.60	143.79	7.6e-08	2.4e-06
GL50803_40014	1609	Ankyrin repeat protein 1	chr4	-1.10	7.46	131.19	1.2e-07	3.2e-06
GL50803_96460	969	Alanyl-tRNA synthetase	chr4	-1.10	7.67	132.42	1.2e-07	3.1e-06
GL50803_10238	1024	Glycosaminoglycan polysaccharide lyase	chr3	-1.10	8.66	87.30	1.0e-06	1.2e-05
GL50803_8771	176	Hypothetical protein	chr5	-1.10	2.97	45.97	2.4e-05	1.2e-04
GL50803_16607	324	Hypothetical protein	chr2	-1.10	5.57	94.44	7.0e-07	9.4e-06
GL50803_11442	639	Kinesin-related protein	chr5	-1.10	5.22	27.99	2.3e-04	7.0e-04
GL50803_17403	1576	Hypothetical protein	chr2	-1.10	7.83	65.49	4.4e-06	3.4e-05
GL50803_7524	201	Hypothetical protein	chr1	-1.10	3.52	41.46	3.9e-05	1.7e-04
GL50803_93938	257	Triosephosphate isomerase, cytosolic	chr5	-1.09	8.28	40.78	4.3e-05	1.8e-04
GL50803_18713	107	U6 snRNA-associated Sm-like protein LSm2, putative	chr5	-1.09	6.21	178.71	2.4e-08	1.3e-06
GL50803_114609	1253	Pyruvate-flavodoxin oxidoreductase	chr2	-1.09	11.72	48.34	1.9e-05	1.0e-04
GL50803_12157	185	RabJ-like protein	chr3	-1.09	4.71	82.65	1.4e-06	1.5e-05
GL50803_93721	250	Cyclin fold protein 1, putative	chr2	-1.09	6.69	98.76	5.5e-07	8.1e-06
GL50803_7260	313	Aldose reductase	chr2	-1.09	9.04	20.21	8.3e-04	2.1e-03
GL50803_6542	938	Ankyrin repeat protein 1	chr3	-1.09	6.35	68.34	3.6e-06	2.9e-05
GL50803_6725	886	Hypothetical protein	chr5	-1.08	7.56	98.61	5.6e-07	8.1e-06
GL50803_15196	161	Iron-sulfur cluster biosynthesis protein IscU	chr5	-1.08	7.72	69.76	3.2e-06	2.7e-05
GL50803_14003	878	Hypothetical protein	chr1	-1.08	5.89	51.87	1.4e-05	7.8e-05
GL50803_5514	67	Hypothetical protein	chr5	-1.08	3.66	65.18	4.6e-06	3.4e-05
GL50803_16867	870	AAA family ATPase	chr4	-1.08	9.84	38.91	5.3e-05	2.2e-04
GL50803_22003	869	Ankyrin repeat protein 1	chr4	-1.08	6.76	75.34	2.2e-06	2.1e-05
GL50803_3491	278	Hypothetical protein	chr1	-1.08	5.05	112.85	2.8e-07	5.1e-06
GL50803_21110	233	Hypothetical protein	chr5	-1.08	5.34	52.76	1.3e-05	7.4e-05
GL50803_7259	284	CDP-diacylglycerol-glycerol-3-phosphate 3-phosphatidyltransferase	chr2	-1.08	6.51	127.98	1.4e-07	3.4e-06
GL50803_17279	435	Hypothetical protein	chr5	-1.08	6.28	178.68	2.4e-08	1.3e-06
GL50803_9352	1568	U5 small nuclear ribonucleoprotein 200 kDa helicase, putative	chr5	-1.07	5.01	45.17	2.7e-05	1.3e-04
GL50803_3594	635	Hypothetical protein	chr3	-1.07	4.62	93.78	7.2e-07	9.6e-06
GL50803_40007	240	RNase PH-like 3'-5' exoribonuclease	chr4	-1.07	5.15	186.41	1.9e-08	1.2e-06
GL50803_9523	332	Ankyrin repeat protein 1	chr2	-1.07	5.36	122.70	1.8e-07	3.9e-06
GL50803_113024	385	VSP	chr4	-1.07	2.96	57.41	8.5e-06	5.3e-05
GL50803_15549	745	Dynein binding protein, putative	chr1	-1.07	7.34	137.05	9.9e-08	2.9e-06
GL50803_16906	376	Phosphatidate cytidylyltransferase	chr3	-1.07	7.03	151.46	5.8e-08	2.1e-06
GL50803_13330	241	Hypothetical protein	chr3	-1.07	4.07	89.05	9.4e-07	1.1e-05
GL50803_3582	361	Hypothetical protein	chr1	-1.07	6.65	45.88	2.5e-05	1.2e-04
GL50803_4465	86	Hypothetical protein	chr5	-1.06	4.20	72.64	2.7e-06	2.3e-05
GL50803_10038	286	Alpha-18 giardin	chr5	-1.06	5.38	66.11	4.2e-06	3.3e-05
GL50803_12139	681	Ankyrin repeat protein 3	chr5	-1.06	9.56	19.55	9.4e-04	2.3e-03
GL50803_11218	309	Inositol hexakisphosphate kinase	chr5	-1.06	1.96	20.19	8.2e-04	2.0e-03
GL50803_13467	310	Hypothetical protein	chr1	-1.06	7.05	103.50	4.3e-07	6.8e-06
GL50803_39312	4835	Midasin	chr2	-1.05	6.99	157.12	4.7e-08	1.9e-06
GL50803_6564	299	Proliferating cell nuclear antigen	chr5	-1.05	6.58	128.08	1.4e-07	3.4e-06
GL50803_7240	330	Nucleoporin complex subunit 54	chr1	-1.05	5.53	161.41	4.1e-08	1.8e-06
GL50803_12220	228	Hydrolase, putative	chr4	-1.05	5.84	128.80	1.4e-07	3.4e-06
GL50803_16978	548	Hypothetical protein	chr5	-1.05	5.90	200.29	1.3e-08	1.0e-06
GL50803_3593	407	Alcohol dehydrogenase 3	chr3	-1.04	8.96	91.62	8.2e-07	1.0e-05
GL50803_14507	388	Hypothetical protein	chr4	-1.04	5.39	55.39	1.0e-05	6.1e-05
GL50803_17585	718	Ankyrin repeat protein 1	chr4	-1.04	8.29	46.11	2.4e-05	1.2e-04
GL50803_3099	429	Cathepsin L-like protease	chr3	-1.04	4.27	72.18	2.7e-06	2.4e-05
GL50803_9068	154	Hypothetical protein	chr2	-1.04	3.54	31.55	1.3e-04	4.5e-04
GL50803_4414	303	Hypothetical protein	chr5	-1.04	5.76	126.19	1.5e-07	3.6e-06
GL50803_17408	1131	Hypothetical protein	chr2	-1.04	7.25	230.64	5.9e-09	7.0e-07
GL50803_61419	576	Ankyrin repeat protein 1	chr2	-1.03	4.55	77.14	2.0e-06	1.9e-05
GL50803_9850	307	RING finger domain-containing protein	chr1	-1.03	5.81	98.19	5.7e-07	8.2e-06
GL50803_23874	86	Hypothetical protein	chr4	-1.03	3.76	48.68	1.9e-05	9.7e-05
GL50803_7747	1661	Hypothetical protein	chr1	-1.03	8.29	73.35	2.5e-06	2.3e-05
GL50803_4323	386	Hypothetical protein	chr4	-1.02	5.80	63.30	5.3e-06	3.8e-05
GL50803_4356	201	Hypothetical protein	chr3	-1.02	5.08	105.74	3.9e-07	6.3e-06
GL50803_5919	525	Cation efflux family protein	chr1	-1.02	6.81	108.61	3.4e-07	5.8e-06
GL50803_21803	546	Hypothetical protein	chr5	-1.02	6.61	116.09	2.4e-07	4.6e-06
GL50803_17280	296	Hypothetical protein	chr5	-1.02	5.70	85.80	1.1e-06	1.3e-05
GL50803_7135	132	Hypothetical protein	chr3	-1.02	5.66	114.60	2.5e-07	4.9e-06
GL50803_7268	1156	Ankyrin repeat protein 1	chr3	-1.02	8.16	50.65	1.5e-05	8.4e-05
GL50803_7439	652	Ser/Thr phosphatase 2A regulatory subunit A	chr5	-1.02	8.39	120.54	1.9e-07	4.1e-06
GL50803_14158	932	Ankyrin repeat protein 1	chr5	-1.02	6.69	70.33	3.1e-06	2.7e-05
GL50803_12885	398	UBA-like domain-containing protein	chr4	-1.01	6.88	74.78	2.3e-06	2.1e-05
GL50803_13231	154	Calmodulin	chr3	-1.01	4.31	61.02	6.3e-06	4.3e-05
GL50803_8075	644	Hypothetical protein	chr5	-1.01	6.32	135.28	1.1e-07	3.0e-06
GL50803_16731	3049	Hypothetical protein	chr5	-1.01	7.60	49.23	1.8e-05	9.3e-05
GL50803_16934	1375	Tetratricopeptide repeat protein	chr3	-1.01	6.77	36.42	7.1e-05	2.8e-04
GL50803_4059	294	5'-methylthioadenosine nucleosidase/S-adenosylhomocysteine nucleosidase	chr5	-1.01	6.12	111.53	2.9e-07	5.4e-06
GL50803_114930	805	High cysteine membrane protein Group 4	chr4	-1.01	5.98	53.43	1.2e-05	7.0e-05
GL50803_14539	1209	Ankyrin repeat protein 1	chr5	-1.00	6.66	130.32	1.3e-07	3.3e-06
GL50803_5873	135	Hypothetical protein	chr4	-1.00	3.08	58.99	7.4e-06	4.8e-05
GL50803_14835	1049	Kinase, NEK	chr3	-1.00	7.47	79.82	1.6e-06	1.7e-05
GL50803_95717	1025	Kinase, NEK	chr3	-1.00	7.23	106.64	3.7e-07	6.2e-06
GL50803_8051	216	Hypothetical protein	chr1	-1.00	5.66	109.37	3.3e-07	5.7e-06
GL50803_7748	1081	High cysteine membrane protein	chr1	-1.00	6.01	96.82	6.1e-07	8.7e-06
GL50803_7203	205	Guanylate kinase	chr5	-0.99	4.82	76.81	2.0e-06	1.9e-05
GL50803_13671	1156	Hypothetical protein	chr3	-0.99	7.18	95.47	6.6e-07	9.1e-06
GL50803_15304	1513	Ankyrin repeat protein 1	chr1	-0.99	6.30	47.48	2.1e-05	1.1e-04
GL50803_1300	267	Hypothetical protein	chr5	-0.99	5.87	94.38	7.0e-07	9.4e-06
GL50803_11328	567	Hypothetical protein	chr2	-0.99	4.96	47.56	2.1e-05	1.1e-04
GL50803_4018	578	Hypothetical protein	chr5	-0.98	6.92	140.12	8.8e-08	2.6e-06
GL50803_14326	224	Hypothetical protein	chr5	-0.98	5.21	180.33	2.3e-08	1.3e-06
GL50803_7679	723	Ankyrin repeat protein 1	chr4	-0.98	6.39	85.29	1.2e-06	1.3e-05
GL50803_101866	809	Kinase, NEK	chr4	-0.98	5.75	62.38	5.7e-06	4.0e-05
GL50803_5784	1091	Hypothetical protein	chr3	-0.98	6.78	46.48	2.3e-05	1.2e-04
GL50803_11311	367	Kinase, NEK	chr4	-0.98	6.90	68.58	3.5e-06	2.9e-05
GL50803_101189	392	Hypothetical protein	chr4	-0.98	5.94	92.20	7.9e-07	1.0e-05
GL50803_17288	1822	Ankyrin repeat protein 1	chr5	-0.97	6.29	76.33	2.1e-06	2.0e-05
GL50803_17518	2015	WD40 repeat protein	chr1	-0.97	8.32	130.25	1.3e-07	3.3e-06
GL50803_16479	1213	Kinase, NEK	chr5	-0.97	6.94	92.73	7.7e-07	1.0e-05
GL50803_12147	311	Hypothetical protein	chr3	-0.97	6.43	92.93	7.6e-07	1.0e-05
GL50803_7414	370	Ankyrin repeat protein 1	chr1	-0.97	6.44	133.63	1.1e-07	3.1e-06
GL50803_11654	295	Alpha-1 giardin	chr3	-0.97	11.35	31.30	1.4e-04	4.6e-04
GL50803_13608	715	Acetyl-CoA synthetase	chr3	-0.97	9.95	63.55	5.2e-06	3.8e-05
GL50803_33037	495	Hypothetical protein	chr1	-0.97	6.33	149.20	6.3e-08	2.2e-06
GL50803_14668	267	Hypothetical protein	chr1	-0.97	4.93	68.33	3.6e-06	2.9e-05
GL50803_17198	783	Leucine-rich repeat protein	chr5	-0.97	7.74	54.00	1.1e-05	6.7e-05
GL50803_17313	1693	Hypothetical protein	chr3	-0.97	7.24	44.38	2.9e-05	1.3e-04
GL50803_33762	301	WD40 repeat protein	chr2	-0.96	5.33	67.75	3.8e-06	3.0e-05
GL50803_8702	734	Nuclear pore protein, putative	chr4	-0.96	6.66	58.89	7.5e-06	4.8e-05
GL50803_17060	623	Ankyrin repeat protein 1	chr5	-0.96	9.90	18.20	1.2e-03	2.9e-03
GL50803_31998	841	Hypothetical protein	chr4	-0.96	7.44	101.49	4.8e-07	7.3e-06
GL50803_4355	103	Hypothetical protein	chr3	-0.96	4.29	59.15	7.3e-06	4.8e-05
GL50803_4259	283	Hypothetical protein	chr1	-0.96	7.00	77.48	1.9e-06	1.9e-05
GL50803_16793	1263	Hypothetical protein	chr5	-0.95	6.31	77.96	1.9e-06	1.8e-05
GL50803_61044	932	Mucin-like protein	chr3	-0.95	3.80	24.73	3.7e-04	1.0e-03
GL50803_17380	511	High cysteine membrane protein	chr4	-0.95	4.48	86.38	1.1e-06	1.3e-05
GL50803_16956	755	Hypothetical protein	chr3	-0.95	4.16	30.92	1.5e-04	4.9e-04
GL50803_112210	110	Hypothetical protein	chr1	-0.95	4.79	37.34	6.3e-05	2.5e-04
GL50803_26739	264	Hypothetical protein	chr4	-0.94	3.19	45.61	2.5e-05	1.2e-04
GL50803_6175	278	Nitroreductase family protein fused to ferredoxin domain Fd-NR1	chr5	-0.94	3.35	26.54	2.8e-04	8.2e-04
GL50803_11976	106	Hypothetical protein	chr4	-0.94	3.56	24.67	3.7e-04	1.0e-03
GL50803_8858	453	Hypothetical protein	chr1	-0.94	4.52	71.24	2.9e-06	2.5e-05
GL50803_16076	201	Peroxiredoxin 1	chr5	-0.94	9.12	8.82	1.2e-02	2.1e-02
GL50803_17505	535	Cyclin B-like protein	chr1	-0.94	4.46	96.31	6.3e-07	8.9e-06
GL50803_13204	418	Zinc transporter protein	chr4	-0.94	8.26	79.06	1.7e-06	1.7e-05
GL50803_20666	139	Hypothetical protein	chr4	-0.93	3.72	75.63	2.2e-06	2.0e-05
GL50803_37985	5631	Dynein heavy chain	chr1	-0.93	8.50	46.51	2.3e-05	1.2e-04
GL50803_5910	595	Helicase-related protein	chr1	-0.93	5.83	109.59	3.2e-07	5.7e-06
GL50803_15007	139	Hypothetical protein	chr5	-0.93	4.32	20.13	8.3e-04	2.1e-03
GL50803_4165	1005	NOD3 protein, putative	chr4	-0.93	7.21	89.92	9.0e-07	1.1e-05
GL50803_15310	733	WD40 repeat protein	chr5	-0.92	7.17	102.76	4.5e-07	6.9e-06
GL50803_4540	295	Hypothetical protein	chr4	-0.92	6.45	22.92	5.1e-04	1.4e-03
GL50803_17431	2186	Hypothetical protein	chr4	-0.92	7.13	110.09	3.1e-07	5.6e-06
GL50803_16642	1457	Polyadenylation specificity factor family protein	chr2	-0.92	6.98	65.22	4.5e-06	3.4e-05
GL50803_114199	305	Ankyrin repeat protein 1	chr2	-0.92	6.10	35.27	8.2e-05	3.1e-04
GL50803_137603	463	Hypothetical protein	chr5	-0.92	8.22	118.98	2.1e-07	4.2e-06
GL50803_113219	3191	IQ calmodulin-binding motif-containing protein	chr5	-0.91	6.81	122.71	1.8e-07	3.9e-06
GL50803_16236	107	Hypothetical protein	chr5	-0.91	4.94	90.27	8.8e-07	1.1e-05
GL50803_4597	356	Hypothetical protein	chr4	-0.91	5.41	131.71	1.2e-07	3.2e-06
GL50803_27614	145	Ribose 5-phosphate isomerase	chr3	-0.91	6.11	44.00	3.0e-05	1.4e-04
GL50803_21444	588	Spindle pole protein, putative	chr5	-0.91	6.44	14.15	2.9e-03	6.1e-03
GL50803_14921	498	Hypothetical protein	chr5	-0.91	7.73	62.05	5.8e-06	4.1e-05
GL50803_32363	490	Hypothetical protein	chr5	-0.91	6.08	102.26	4.6e-07	7.1e-06
GL50803_7204	159	RNA recognition motif family protein	chr5	-0.91	7.05	45.67	2.5e-05	1.2e-04
GL50803_5879	1275	Ankyrin repeat protein 1	chr3	-0.90	5.04	43.77	3.1e-05	1.4e-04
GL50803_5749	676	Hypothetical protein	chr4	-0.90	6.91	66.50	4.1e-06	3.2e-05
GL50803_13882	717	Hypothetical protein	chr4	-0.90	5.76	59.61	7.1e-06	4.7e-05
GL50803_16402	634	Hypothetical protein	chr4	-0.90	4.69	68.37	3.6e-06	2.9e-05
GL50803_4038	496	Transglutaminase-like superfamily protein	chr3	-0.90	4.80	78.47	1.8e-06	1.8e-05
GL50803_5012	378	Rhodanese-like domain-containing protein	chr5	-0.90	6.51	88.07	1.0e-06	1.2e-05
GL50803_15429	453	Glutathione synthetase, putative	chr3	-0.90	5.56	20.51	7.8e-04	2.0e-03
GL50803_4246	300	RNA cap guanine-N2 methyltransferase	chr2	-0.90	4.06	49.60	1.7e-05	9.1e-05
GL50803_14628	568	Phosphatidylinositol-4-phosphate 5-kinase, putative	chr5	-0.90	6.96	33.53	1.0e-04	3.6e-04
GL50803_7718	242	DDI1-like DNA-damage inducible protein	chr3	-0.90	5.49	14.67	2.6e-03	5.5e-03
GL50803_7352	258	Hypothetical protein	chr2	-0.89	5.13	82.72	1.4e-06	1.5e-05
GL50803_7272	232	GARP-like protein 1	chr3	-0.89	4.49	54.34	1.1e-05	6.6e-05
GL50803_96306	567	Hypothetical protein	chr4	-0.89	5.98	114.72	2.5e-07	4.8e-06
GL50803_6147	289	Hypothetical protein	chr1	-0.89	4.27	79.79	1.7e-06	1.7e-05
GL50803_14796	807	Hypothetical protein	chr4	-0.88	6.92	31.01	1.4e-04	4.8e-04
GL50803_11364	586	Kinase, AGC Akt	chr4	-0.88	7.19	38.56	5.5e-05	2.2e-04
GL50803_8525	186	Hypothetical protein	chr2	-0.88	2.72	42.13	3.7e-05	1.6e-04
GL50803_21971	417	Tetratricopeptide repeat-containing protein	chr4	-0.88	4.73	65.53	4.4e-06	3.4e-05
GL50803_17536	433	Hypothetical protein	chr5	-0.88	5.27	89.42	9.2e-07	1.1e-05
GL50803_10370	453	ATP/GTP binding protein, putative	chr4	-0.88	8.59	37.95	5.9e-05	2.4e-04
GL50803_11867	398	Coiled-coil protein	chr1	-0.88	7.35	64.16	4.9e-06	3.6e-05
GL50803_17246	211	ELMO/CED-12 family protein	chr3	-0.88	4.89	75.45	2.2e-06	2.1e-05
GL50803_32911	814	Ankyrin repeat protein 1	chr4	-0.88	5.66	44.36	2.9e-05	1.3e-04
GL50803_9413	449	Protein disulfide isomerase PDI2	chr4	-0.88	10.18	14.89	2.5e-03	5.3e-03
GL50803_11354	281	Hypothetical protein	chr4	-0.88	8.99	30.83	1.5e-04	4.9e-04
GL50803_15026	544	Src-associated protein-like protein	chr5	-0.87	5.35	55.71	9.8e-06	6.0e-05
GL50803_16973	520	Hypothetical protein	chr5	-0.87	7.13	133.85	1.1e-07	3.1e-06
GL50803_13766	819	Ankyrin repeat protein 1	chr3	-0.87	6.83	19.61	9.3e-04	2.3e-03
GL50803_17562	413	Ankyrin repeat protein 1	chr4	-0.87	5.05	118.10	2.2e-07	4.3e-06
GL50803_7416	264	Methyltransferase, putative	chr1	-0.87	4.92	51.95	1.4e-05	7.7e-05
GL50803_3419	173	Hypothetical protein	chr4	-0.87	5.22	70.27	3.1e-06	2.7e-05
GL50803_8371	204	Hypothetical protein	chr1	-0.87	4.61	59.42	7.2e-06	4.7e-05
GL50803_17411	564	TCP-1 chaperonin subunit gamma	chr2	-0.87	8.02	44.85	2.7e-05	1.3e-04
GL50803_33932	1338	DENN (AEX-3) domain-containing protein	chr1	-0.87	6.14	61.17	6.2e-06	4.3e-05
GL50803_16958	1284	Phospholipid-transporting ATPase IA, putative	chr3	-0.87	7.65	149.90	6.1e-08	2.1e-06
GL50803_101423	248	Hypothetical protein	chr3	-0.86	3.83	10.05	8.5e-03	1.5e-02
GL50803_19910	215	Hypothetical protein	chr2	-0.86	4.16	41.33	4.0e-05	1.7e-04
GL50803_16943	946	Kinase, NEK	chr3	-0.86	4.46	36.64	6.9e-05	2.7e-04
GL50803_96324	1003	Hypothetical protein	chr4	-0.86	6.63	63.63	5.1e-06	3.7e-05
GL50803_16716	674	High cysteine membrane protein Group 5	chr5	-0.86	9.43	47.85	2.0e-05	1.0e-04
GL50803_7569	191	GTP-binding protein Sar1	chr2	-0.86	6.83	54.38	1.1e-05	6.6e-05
GL50803_20037	156	Histone H3	chr5	-0.86	2.49	36.18	7.3e-05	2.8e-04
GL50803_7620	150	Hypothetical protein	chr4	-0.86	3.51	44.70	2.8e-05	1.3e-04
GL50803_41304	2792	Hypothetical protein	chr5	-0.85	7.81	90.63	8.6e-07	1.1e-05
GL50803_6404	767	Kinesin-9	chr4	-0.85	6.62	96.59	6.2e-07	8.8e-06
GL50803_11341	79	Hypothetical protein	chr2	-0.85	3.33	21.51	6.4e-04	1.7e-03
GL50803_17230	311	Gamma giardin	chr3	-0.85	10.95	7.41	1.9e-02	3.2e-02
GL50803_9058	447	TAP42-like family protein	chr2	-0.85	7.95	123.87	1.7e-07	3.8e-06
GL50803_50366	870	VSP with INR	chr2	-0.85	5.81	17.73	1.3e-03	3.1e-03
GL50803_17567	593	Protein phosphatases PP1 regulatory subunit SDS22	chr4	-0.85	6.52	54.89	1.1e-05	6.4e-05
GL50803_14004	545	Kinase, CMGC RCK/Long-flagella protein	chr1	-0.85	7.12	82.53	1.4e-06	1.5e-05
GL50803_92760	487	Hypothetical protein	chr5	-0.85	7.17	49.58	1.7e-05	9.1e-05
GL50803_23330	257	Hypothetical protein	chr3	-0.85	5.05	45.57	2.5e-05	1.2e-04
GL50803_22291	472	EamA-like transporter family protein	chr4	-0.85	8.47	53.08	1.2e-05	7.2e-05
GL50803_15455	237	Parkin co-regulated protein	chr4	-0.85	6.58	111.26	3.0e-07	5.4e-06
GL50803_3867	498	Hypothetical protein	chr4	-0.85	5.50	37.22	6.4e-05	2.5e-04
GL50803_61303	83	Hypothetical protein	chr2	-0.85	4.33	42.86	3.4e-05	1.5e-04
GL50803_29119	302	Hypothetical protein	chr1	-0.85	5.12	94.58	6.9e-07	9.4e-06
GL50803_24139	787	Hypothetical protein	chr4	-0.85	5.38	105.58	3.9e-07	6.3e-06
GL50803_14438	334	Hypothetical protein	chr1	-0.85	5.31	74.40	2.4e-06	2.2e-05
GL50803_86520	827	Hypothetical protein	chr3	-0.84	5.20	85.69	1.1e-06	1.3e-05
GL50803_137705	510	Hypothetical protein	chr5	-0.84	6.35	119.33	2.1e-07	4.2e-06
GL50803_87945	2563	Kinase, NEK	chr3	-0.84	7.78	65.78	4.3e-06	3.3e-05
GL50803_7521	144	Hypothetical protein	chr1	-0.84	5.00	72.87	2.6e-06	2.3e-05
GL50803_95847	211	Ankyrin repeat protein 1	chr2	-0.84	3.12	26.06	3.0e-04	8.7e-04
GL50803_89112	730	DNA replication licensing factor MCM5	chr1	-0.84	6.79	123.76	1.7e-07	3.8e-06
GL50803_14874	189	SAS-6_N domain-containing protein	chr5	-0.84	5.75	66.41	4.1e-06	3.2e-05
GL50803_14546	228	Phosphoglycolate phosphatase	chr5	-0.84	4.96	60.86	6.4e-06	4.3e-05
GL50803_17401	1897	Hypothetical protein	chr2	-0.84	6.05	68.13	3.7e-06	2.9e-05
GL50803_15054	1514	Kelch repeat-containing protein	chr5	-0.84	8.58	106.07	3.8e-07	6.3e-06
GL50803_113268	420	Hypothetical protein	chr5	-0.83	4.63	30.94	1.4e-04	4.9e-04
GL50803_41467	1130	Ankyrin repeat protein 2	chr5	-0.83	6.79	76.44	2.1e-06	2.0e-05
GL50803_6153	144	Hypothetical protein	chr4	-0.83	4.37	68.21	3.6e-06	2.9e-05
GL50803_41227	529	VSP	chr1	-0.83	5.41	88.01	1.0e-06	1.2e-05
GL50803_11955	90	Hypothetical protein	chr4	-0.83	6.11	34.46	9.1e-05	3.3e-04
GL50803_11642	537	Ceramide glucosyltransferase	chr3	-0.83	3.99	33.39	1.0e-04	3.7e-04
GL50803_5866	221	Phosphate-starvation-inducible E family protein	chr4	-0.83	5.33	82.85	1.4e-06	1.5e-05
GL50803_21897	2253	Hypothetical protein	chr4	-0.83	8.43	83.12	1.3e-06	1.4e-05
GL50803_60603	6956	Hypothetical protein	chr4	-0.83	7.33	94.76	6.9e-07	9.4e-06
[truncated: 1,108 more rows]
