# Supplementary material for: High Cysteine Membrane Proteins (HCMPs) Are Up-Regulated During Giardia-Host Cell Interactions
Source: Front Genet. 2020 Aug 18;11:913. doi: 10.3389/fgene.2020.00913 (PMC7461913; doi:10.3389/fgene.2020.00913)
Supplement: Supplementary file 5 [file Table_5.XLSX]

## Sheet: Table S5 HCMP Expression
Geneid	Description	logFC_1.5vs0	logFC_3vs0	logFC_4.5vs0	FC_1.5vs0	FC_3vs0	FC_4.5vs0
GL50803_137727	High cysteine membrane protein EGF-like	1.98	2.13	2.2	3.9	4.4	4.6
GL50803_d15250	High cysteine membrane protein Group 6	1.67	2.1	1.97	3.2	4.3	3.9
GL50803_114089	High cysteine membrane protein Group 4	NA	1.2	1.87	NA	2.3	3.7
GL50803_115066	High cysteine membrane protein VSP-like	1.28	1.55	1.82	2.4	2.9	3.5
GL50803_9620	High cysteine membrane protein Group 2	1.21	1.69	1.72	2.3	3.2	3.3
GL50803_11309	High cysteine membrane protein Group 1	NA	1.31	1.68	NA	2.5	3.2
GL50803_10659	High cysteine membrane protein Group 1	0.93	1.26	1.61	1.9	2.4	3.1
GL50803_22547	High cysteine membrane protein Group 2	1.45	1.51	1.56	2.7	2.8	2.9
GL50803_7715	High cysteine membrane protein Group 1	0.86	1.1	1.4	1.8	2.1	2.6
GL50803_15250	High cysteine membrane protein Group 6	1.22	1.47	1.37	2.3	2.8	2.6
GL50803_112828	High cysteine membrane protein Group 4	0.7	0.96	1.2	1.6	1.9	2.3
GL50803_15317	High cysteine membrane protein Group 1	0.94	0.97	0.97	1.9	2.0	2.0
GL50803_112432	High cysteine membrane protein Group 5	0.89	0.89	0.98	1.9	1.9	2.0
GL50803_112305	High cysteine membrane protein VSP-like	NA	0.4	0.84	NA	1.3	1.8
GL50803_16374	High cysteine membrane protein Group 2	0.62	0.73	0.86	1.5	1.7	1.8
GL50803_137691	High cysteine membrane protein	NA	0.45	0.74	NA	1.4	1.7
GL50803_91707	High cysteine membrane protein Group 1	NA	NA	0.79	NA	NA	1.7
GL50803_113416	High cysteine membrane protein TMK-like	NA	0.57	0.64	NA	1.5	1.6
GL50803_137715	High cysteine membrane protein Group 5	0.66	0.6	0.64	1.6	1.5	1.6
GL50803_114891	High cysteine membrane protein Group 3	0.39	0.77	0.69	1.3	1.7	1.6
GL50803_25816	High cysteine membrane protein Group 1	NA	0.52	0.69	NA	1.4	1.6
GL50803_113531	High cysteine membrane protein EGF-like	0.94	0.75	0.65	1.9	1.7	1.6
GL50803_101589	High cysteine membrane protein	0.51	0.59	0.64	1.4	1.5	1.6
GL50803_16936	High cysteine membrane protein EGF-like	0.42	0.27	0.55	1.3	1.2	1.5
GL50803_17328	High cysteine membrane protein Group 2	0.64	0.52	0.54	1.6	1.4	1.5
GL50803_17476	High cysteine membrane protein	NA	NA	0.58	NA	NA	1.5
GL50803_113987	High cysteine membrane protein Group 3	0.92	0.67	0.54	1.9	1.6	1.5
GL50803_114470	High cysteine membrane protein Group 6	0.41	0.58	0.54	1.3	1.5	1.5
GL50803_101832	High cysteine membrane protein	NA	NA	0.5	NA	NA	1.4
GL50803_25238	High cysteine membrane protein	0.47	0.5	0.45	1.4	1.4	1.4
GL50803_101805	High cysteine membrane protein Group 1	0.69	0.51	0.44	1.6	1.4	1.4
GL50803_25013	High cysteine membrane protein	NA	NA	0.46	NA	NA	1.4
GL50803_87706	High cysteine membrane protein Group 3	0.37	0.51	0.34	1.3	1.4	1.3
GL50803_112584	High cysteine membrane protein VSP-like	0.39	0.4	0.36	1.3	1.3	1.3
GL50803_91099	High cysteine membrane protein Group 2	0.57	0.48	0.42	1.5	1.4	1.3
GL50803_21321	High cysteine membrane protein Group 5	0.74	0.34	0.4	1.7	1.3	1.3
GL50803_112633	High cysteine membrane protein EGF-like	NA	NA	0.21	NA	NA	1.2
GL50803_39904	High cysteine membrane protein Group 2	0.3	0.23	0.24	1.2	1.2	1.2
GL50803_14086	High cysteine membrane protein	0.19	0.2	0.19	1.1	1.1	1.1
GL50803_6509	High cysteine membrane protein	-0.2	-0.34	-0.22	0.9	0.8	0.9
GL50803_15475	High cysteine membrane protein Group 2	NA	-0.17	-0.22	NA	0.9	0.9
GL50803_114852	High cysteine membrane protein VSP-like	NA	-0.34	-0.4	NA	0.8	0.8
GL50803_6372	High cysteine membrane protein	-0.32	-0.39	-0.41	0.8	0.8	0.8
GL50803_16721	High cysteine membrane protein Group 2	NA	NA	-0.26	NA	NA	0.8
GL50803_114042	High cysteine membrane protein Group 4	NA	NA	-0.29	NA	NA	0.8
GL50803_113512	High cysteine membrane protein Group 6	NA	NA	-0.31	NA	NA	0.8
GL50803_15008	High cysteine membrane protein Group 1	NA	NA	-0.44	NA	NA	0.7
GL50803_50127	High cysteine membrane protein EGF-like	NA	NA	-0.49	NA	NA	0.7
GL50803_16158	High cysteine membrane protein	-0.34	-0.31	-0.46	0.8	0.8	0.7
GL50803_137672	High cysteine membrane protein VSP-like	-0.38	-0.54	-0.43	0.8	0.7	0.7
GL50803_16454	High cysteine membrane protein	-0.28	-0.5	-0.55	0.8	0.7	0.7
GL50803_94003	High cysteine membrane protein	-0.32	-0.57	-0.64	0.8	0.7	0.6
GL50803_16716	High cysteine membrane protein Group 5	NA	-0.67	-0.86	NA	0.6	0.6
GL50803_114930	High cysteine membrane protein Group 4	-0.73	-0.88	-1.01	0.6	0.5	0.5
GL50803_7748	High cysteine membrane protein	-0.86	-0.86	-1.0	0.6	0.6	0.5
GL50803_17380	High cysteine membrane protein	-0.65	-0.89	-0.95	0.6	0.5	0.5
GL50803_50041	High cysteine membrane protein Group 4	-0.62	-1.11	-1.35	0.7	0.5	0.4
GL50803_29147	High cysteine membrane protein	-0.61	-1.01	-1.16	0.7	0.5	0.4
GL50803_112135	High cysteine membrane protein VSP-like	-0.94	-1.71	-1.85	0.5	0.3	0.3
GL50803_17212	High cysteine membrane protein	-0.56	-1.11	-1.61	0.7	0.5	0.3
GL50803_114991	High cysteine membrane protein EGF-like	0.9	NA	NA	1.9	NA	NA
GL50803_32607	High cysteine membrane protein Group 1	-0.73	-0.44	NA	0.6	0.7	NA
GL50803_d50221	High cysteine membrane protein Group 1	0.57	NA	NA	1.5	NA	NA
GL50803_113801	High cysteine membrane protein VSP-like	-0.51	-0.37	NA	0.7	0.8	NA
GL50803_114626	High cysteine membrane protein EGF-like	0.5	NA	NA	1.4	NA	NA
GL50803_6679	High cysteine membrane protein	0.43	NA	NA	1.3	NA	NA
GL50803_103943	High cysteine membrane protein Group 3	0.35	NA	NA	1.3	NA	NA
GL50803_50332	High cysteine membrane protein	-0.33	-0.25	NA	0.8	0.8	NA
GL50803_14017	High cysteine membrane protein Group 2	0.25	NA	NA	1.2	NA	NA
GL50803_16842	High cysteine membrane protein Group 2	NA	-0.28	NA	NA	0.8	NA
