# Supplementary material for: High Cysteine Membrane Proteins (HCMPs) Are Up-Regulated During Giardia-Host Cell Interactions
Source: Front Genet. 2020 Aug 18;11:913. doi: 10.3389/fgene.2020.00913 (PMC7461913; doi:10.3389/fgene.2020.00913)
Supplement: Supplementary file 6 [file Table_6.XLSX]

## Sheet: Table S6 No ferric vs TYDK
Geneid	Length	Description	Chromosome	logFC	logCPM	F	PValue	FDR
GL50803_24880	942	High cysteine membrane protein Group 2	chr3	1.24	8.55	22.65	7.6e-04	0.03209
GL50803_13922	1087	Hypothetical protein	chr4	1.18	7.40	17.66	1.8e-03	0.04569
GL50803_11309	1335	High cysteine membrane protein Group 1	chr4	1.18	9.82	89.20	2.6e-07	0.00084
GL50803_114043	772	Hypothetical protein	chr4	1.17	3.04	20.98	4.7e-04	0.03095
GL50803_112018	772	Hypothetical protein	chr4	1.11	3.08	19.96	5.8e-04	0.03095
GL50803_17063	1199	Pyruvate-flavodoxin oxidoreductase	chr5	1.00	10.24	32.92	6.0e-05	0.02047
GL50803_5795	749	Leucine-rich repeat protein 1 virus receptor protein	chr2	0.93	9.47	30.36	8.8e-05	0.02469
GL50803_16507	875	Hypothetical protein	chr4	0.92	9.35	24.71	2.4e-04	0.02869
GL50803_114609	1253	Pyruvate-flavodoxin oxidoreductase	chr2	0.91	9.98	27.25	1.5e-04	0.02869
GL50803_32778	588	Ankyrin repeat protein 1	chr1	0.89	9.22	23.34	3.1e-04	0.02928
GL50803_114497	1062	Hypothetical protein	chr5	0.86	5.11	18.64	8.5e-04	0.03298
GL50803_9183	1904	Hypothetical protein	chr5	0.86	9.39	26.16	1.8e-04	0.02869
GL50803_103454	736	High cysteine membrane protein Group 1	chr4	0.85	8.26	26.79	1.7e-04	0.02869
GL50803_16916	1661	Hypothetical protein	chr5	0.85	8.98	38.28	2.8e-05	0.01497
GL50803_113987	833	High cysteine membrane protein Group 3	chr4	0.84	5.06	27.13	1.5e-04	0.02869
GL50803_93358	888	Bifunctional acetaldehyde-CoA/alcohol dehydrogenase	chr3	0.83	10.85	34.45	4.8e-05	0.02047
GL50803_114636	828	Hypothetical protein	chr3	0.83	3.47	17.01	1.1e-03	0.03710
GL50803_86511	902	Acyl-CoA synthetase	chr3	0.79	9.92	26.80	1.6e-04	0.02869
GL50803_14566	541	Dipeptidyl-peptidase I	chr4	0.78	7.40	32.34	6.5e-05	0.02083
GL50803_6372	533	High cysteine membrane protein	chr3	0.78	7.97	31.37	7.5e-05	0.02266
GL50803_115066	1167	High cysteine membrane protein VSP-like	chr2	0.76	7.09	23.77	2.9e-04	0.02928
GL50803_60647	1525	Hypothetical protein	chr4	0.76	9.12	16.75	1.2e-03	0.03927
GL50803_8805	936	Kinase, SCY1	chr2	0.76	8.56	22.84	3.5e-04	0.02928
GL50803_9276	470	High cysteine protein	chr4	0.76	10.03	41.51	1.8e-05	0.01497
GL50803_25816	937	High cysteine membrane protein Group 1	chr5	0.76	7.10	84.69	3.5e-07	0.00084
GL50803_92223	941	ABC transporter family protein	chr2	0.72	7.31	22.40	3.8e-04	0.02962
GL50803_114210	1088	Hypothetical protein	chr2	0.72	6.90	38.91	2.6e-05	0.01497
GL50803_16936	1521	High cysteine membrane protein EGF-like	chr3	0.72	6.39	43.97	1.4e-05	0.01497
GL50803_16125	1111	FAD-dependent glycerol-3-phosphate dehydrogenase	chr5	0.72	9.57	46.34	1.0e-05	0.01497
GL50803_11390	777	Kinase, NEK	chr2	0.72	9.50	22.54	3.5e-04	0.02928
GL50803_14019	300	Cathepsin B	chr4	0.72	11.52	24.12	2.6e-04	0.02869
GL50803_6226	924	Glycogen phosphorylase	chr5	0.71	9.49	25.59	2.0e-04	0.02869
GL50803_32658	1095	Plasma membrane calcium-transporting ATPase 2	chr5	0.71	7.96	34.95	4.4e-05	0.02047
GL50803_9909	884	Pyruvate, phosphate dikinase	chr4	0.71	10.87	21.81	4.0e-04	0.02975
GL50803_9704	719	Transketolase	chr3	0.71	9.48	29.58	1.0e-04	0.02523
GL50803_17332	1649	Hypothetical protein	chr1	0.71	8.07	25.60	2.0e-04	0.02869
GL50803_94440	5573	Dynein heavy chain	chr4	0.71	7.74	16.35	1.6e-03	0.04418
GL50803_15317	1615	High cysteine membrane protein Group 1	chr4	0.70	9.17	17.67	9.6e-04	0.03571
GL50803_95162	572	Tenascin-like protein	chr5	0.69	10.34	30.07	9.2e-05	0.02469
GL50803_21423	1132	Beta adaptin	chr5	0.69	8.57	16.91	1.2e-03	0.03842
GL50803_10885	1731	Amylo-alpha-1,6-glucosidase	chr3	0.68	8.62	27.07	1.5e-04	0.02869
GL50803_33279	900	VSP	chr2	0.67	4.91	17.21	1.1e-03	0.03658
GL50803_137712	6458	Hypothetical protein	chr5	0.67	8.10	18.35	8.6e-04	0.03316
GL50803_101278	1330	Hypothetical protein	chr5	0.67	9.25	22.49	3.5e-04	0.02928
GL50803_16867	870	AAA family ATPase	chr4	0.66	9.34	22.77	3.3e-04	0.02928
GL50803_17060	623	Ankyrin repeat protein 1	chr5	0.66	9.25	19.33	6.6e-04	0.03095
GL50803_112135	1144	High cysteine membrane protein VSP-like	chr2	0.65	6.71	17.11	1.1e-03	0.03732
GL50803_114991	1451	High cysteine membrane protein EGF-like	chr2	0.63	5.06	15.40	1.6e-03	0.04418
GL50803_14628	568	Phosphatidylinositol-4-phosphate 5-kinase, putative	chr5	0.63	6.22	20.49	5.2e-04	0.03095
GL50803_92246	1366	Cation-transporting ATPase 2, putative	chr2	0.63	7.32	25.99	1.8e-04	0.02869
GL50803_7350	1525	Hypothetical protein	chr2	0.62	6.32	17.26	1.1e-03	0.03694
GL50803_10167	1190	Hypothetical protein	chr3	0.61	9.26	17.69	9.5e-04	0.03571
GL50803_16353	755	Hypothetical protein	chr5	0.61	8.04	20.50	5.2e-04	0.03095
GL50803_114815	574	Tenascin-like protein	chr5	0.61	8.97	28.22	1.2e-04	0.02856
GL50803_111950	5117	IAD-5 dynein heavy chain	chr5	0.60	7.93	15.91	1.5e-03	0.04250
GL50803_16779	298	Cathepsin B	chr4	0.60	10.39	19.33	6.6e-04	0.03095
GL50803_17570	898	Elongation factor 2	chr4	0.59	11.33	20.12	5.6e-04	0.03095
GL50803_16653	990	FYVE zinc finger domain-containing protein	chr5	0.59	9.08	15.39	1.6e-03	0.04418
GL50803_96670	1335	Sodium/potassium-transporting ATPase subunit alpha	chr2	0.58	9.21	25.51	2.0e-04	0.02869
GL50803_17109	1088	Hypothetical protein	chr5	0.57	7.03	33.10	5.8e-05	0.02047
GL50803_16435	695	Ankyrin repeat protein 1	chr1	0.57	7.71	33.42	5.5e-05	0.02047
GL50803_94117	2180	Hypothetical protein	chr1	0.57	7.20	19.68	6.2e-04	0.03095
GL50803_40496	4877	IAD-4 Dynein heavy chain	chr5	0.57	8.66	19.79	6.0e-04	0.03095
GL50803_27652	143	Hypothetical protein	chr5	0.57	4.31	19.68	6.2e-04	0.03095
GL50803_9421	584	Kinase, NEK	chr4	0.57	7.29	22.92	3.2e-04	0.02928
GL50803_102108	1871	Clathrin heavy chain	chr4	0.56	8.80	14.31	2.1e-03	0.04807
GL50803_111933	741	VSP	chr4	0.56	4.07	19.56	6.3e-04	0.03095
GL50803_14859	925	Ankyrin repeat protein 1	chr5	0.56	9.64	15.87	1.5e-03	0.04228
GL50803_10521	621	Arginyl-tRNA synthetase	chr5	0.56	10.18	19.94	5.8e-04	0.03095
GL50803_16504	886	Hypothetical protein	chr4	0.56	8.87	20.10	5.6e-04	0.03095
GL50803_13608	715	Acetyl-CoA synthetase	chr3	0.56	9.70	22.22	3.7e-04	0.02951
GL50803_61420	612	Ankyrin repeat protein 1	chr2	0.56	8.78	18.44	8.1e-04	0.03209
GL50803_15988	1215	Hypothetical protein	chr5	0.56	7.01	38.34	2.8e-05	0.01497
GL50803_8722	530	Myb 1-like protein	chr5	0.56	8.65	39.07	2.5e-05	0.01497
GL50803_9515	1374	Coiled-coil protein	chr2	0.55	8.94	15.43	1.6e-03	0.04418
GL50803_3206	654	Pyruvate kinase	chr3	0.55	9.01	20.95	4.7e-04	0.03095
GL50803_16963	2730	Hypothetical protein	chr3	0.55	6.46	21.77	4.0e-04	0.02975
GL50803_14373	732	Dynamin	chr3	0.55	10.62	14.94	1.8e-03	0.04569
GL50803_21411	1978	ABC transporter, ATP-binding protein	chr5	0.55	6.80	21.07	4.6e-04	0.03095
GL50803_9618	853	Leucine-rich repeat protein	chr2	0.55	6.06	23.90	2.7e-04	0.02921
GL50803_15106	1151	Importin beta-3 subunit	chr5	0.55	9.72	23.76	2.7e-04	0.02928
GL50803_93548	544	Phospholipase B	chr4	0.55	10.07	20.11	5.6e-04	0.03095
GL50803_21942	449	NADP-specific glutamate dehydrogenase	chr4	0.55	9.98	22.35	3.6e-04	0.02928
GL50803_103943	838	High cysteine membrane protein Group 3	chr4	0.54	7.35	21.23	4.5e-04	0.03095
GL50803_103059	2406	Dynein heavy chain	chr2	0.54	8.73	14.39	2.1e-03	0.04807
GL50803_9115	584	Glucose-6-phosphate isomerase	chr5	0.53	8.86	19.07	7.0e-04	0.03160
GL50803_23833	765	Vacuolar protein sorting 35	chr5	0.53	9.19	14.18	2.2e-03	0.04856
GL50803_27717	836	High cysteine membrane protein Group 3	chr2	0.52	6.86	19.30	6.7e-04	0.03095
GL50803_137747	1079	Hypothetical protein	chr3	0.52	7.42	29.28	1.0e-04	0.02523
GL50803_113722	3869	Hypothetical protein	chr3	0.52	6.75	16.45	1.3e-03	0.03957
GL50803_11684	818	Leucine-rich repeat protein	chr5	0.52	7.34	21.83	4.0e-04	0.02975
GL50803_16745	1039	Axoneme-associated protein GASP-180	chr5	0.52	10.06	17.98	8.9e-04	0.03413
GL50803_17558	1234	Kinase, CMGC DYRK	chr4	0.52	7.93	24.85	2.2e-04	0.02869
GL50803_9508	1172	Metalloendopeptidase	chr2	0.51	7.13	17.47	1.0e-03	0.03598
GL50803_15232	847	Ankyrin repeat protein 1	chr5	0.51	6.09	24.84	2.2e-04	0.02869
GL50803_16667	905	Acyl-CoA synthetase	chr4	0.51	9.40	23.57	2.8e-04	0.02928
GL50803_16312	983	Hypothetical protein	chr5	0.50	6.85	18.55	7.9e-04	0.03209
GL50803_16478	628	Hypothetical protein	chr3	0.49	7.03	19.53	6.4e-04	0.03095
GL50803_23492	721	Ankyrin repeat protein 1	chr5	0.49	7.15	16.91	1.1e-03	0.03732
GL50803_8426	840	Radial spokehead-like protein	chr5	0.48	8.66	19.18	6.9e-04	0.03119
GL50803_15953	1117	Kinase, NEK	chr2	0.48	7.97	19.50	6.4e-04	0.03095
GL50803_35341	6939	Hypothetical protein	chr2	0.48	6.66	16.43	1.3e-03	0.03957
GL50803_9807	1403	Hypothetical protein	chr5	0.48	6.09	20.66	5.0e-04	0.03095
GL50803_37620	3396	Hypothetical protein	chr5	0.48	6.34	21.05	4.6e-04	0.03095
GL50803_12150	521	Alanine aminotransferase, putative	chr3	0.48	9.92	19.86	5.9e-04	0.03095
GL50803_17223	1079	Intraflagellar transport protein IFT80	chr5	0.48	7.47	21.82	4.0e-04	0.02975
GL50803_61270	846	Putative SUN domain protein	chr2	0.48	8.80	17.55	9.8e-04	0.03587
GL50803_24842	1851	Ankyrin repeat protein 1	chr3	0.47	9.04	20.52	5.2e-04	0.03095
GL50803_104173	1165	Isoleucyl-tRNA synthetase	chr4	0.47	8.62	22.45	3.5e-04	0.02928
GL50803_9058	447	TAP42-like family protein	chr2	0.47	6.70	19.86	5.9e-04	0.03095
GL50803_17304	783	Alpha adaptin	chr2	0.47	8.91	19.58	6.3e-04	0.03095
GL50803_17585	718	Ankyrin repeat protein 1	chr4	0.47	8.63	22.39	3.6e-04	0.02928
GL50803_14994	3070	Hypothetical protein	chr5	0.46	6.98	24.32	2.5e-04	0.02869
GL50803_15395	1868	Hypothetical protein	chr2	0.46	5.12	25.56	2.0e-04	0.02869
GL50803_14225	1805	CXC-rich protein	chr4	0.46	7.56	24.61	2.3e-04	0.02869
GL50803_4897	320	Ring finger domain-containing protein	chr3	0.46	5.22	21.11	4.6e-04	0.03095
GL50803_60183	1111	Hypothetical protein	chr5	0.45	6.11	19.35	6.6e-04	0.03095
GL50803_16992	996	Hypothetical protein	chr5	0.45	6.09	16.11	1.4e-03	0.04060
GL50803_37985	5631	Dynein heavy chain	chr1	0.45	7.73	14.29	2.2e-03	0.04807
GL50803_21505	871	Ankyrin repeat protein 1	chr5	0.45	8.13	14.99	1.8e-03	0.04569
GL50803_14584	982	Kelch repeat-containing protein	chr3	0.44	8.61	17.35	1.0e-03	0.03613
GL50803_16993	1084	FtsJ cell division protein, putative	chr5	0.44	7.80	17.40	1.0e-03	0.03613
GL50803_16307	857	Hypothetical protein	chr5	0.44	5.53	17.10	1.1e-03	0.03693
GL50803_9062	853	Long chain fatty acid CoA ligase 5	chr2	0.44	8.82	25.04	2.2e-04	0.02869
GL50803_22808	961	Histidyl-tRNA synthetase	chr1	0.44	7.55	20.96	4.7e-04	0.03095
GL50803_26917	220	Hypothetical protein	chr5	0.44	3.83	14.52	2.0e-03	0.04770
GL50803_15054	1514	Kelch repeat-containing protein	chr5	0.44	7.81	19.34	6.6e-04	0.03095
GL50803_9184	776	Transducin	chr5	0.43	5.10	17.75	9.4e-04	0.03564
GL50803_11165	748	Ankyrin repeat protein 1	chr5	0.43	7.96	18.81	7.4e-04	0.03209
GL50803_15574	712	Alanyl dipeptidyl peptidase	chr4	0.43	8.86	15.30	1.7e-03	0.04430
GL50803_92498	898	Kinase, NEK	chr4	0.43	8.60	17.28	1.0e-03	0.03626
GL50803_15255	490	Hypothetical protein	chr3	0.43	6.10	24.46	2.4e-04	0.02869
GL50803_14704	995	Hypothetical protein	chr5	0.43	8.04	15.68	1.5e-03	0.04250
GL50803_14787	711	Type II inositol-1,4,5-trisphosphate 5-phosphatase	chr2	0.43	6.98	22.85	3.3e-04	0.02928
GL50803_3861	408	Alcohol dehydrogenase 3	chr3	0.42	8.91	20.56	5.1e-04	0.03095
GL50803_6184	355	Branched-chain amino acid aminotransferase	chr3	0.42	9.32	18.83	7.4e-04	0.03209
GL50803_14689	875	Hypothetical protein	chr4	0.42	7.76	17.11	1.1e-03	0.03693
GL50803_112681	809	Vesicle-fusing ATPase	chr2	0.42	8.28	20.57	5.1e-04	0.03095
GL50803_95787	1262	Dpy-30 motif-containing protein	chr1	0.42	7.02	20.41	5.3e-04	0.03095
GL50803_16716	674	High cysteine membrane protein Group 5	chr5	0.42	8.32	16.86	1.2e-03	0.03746
GL50803_137695	860	Kinase, CMGC DYRK	chr1	0.42	8.27	20.82	4.9e-04	0.03095
GL50803_3290	1307	Ankyrin repeat protein 1	chr3	0.42	4.96	15.13	1.7e-03	0.04569
GL50803_113038	574	Tenascin-like protein	chr5	0.41	7.70	18.67	7.7e-04	0.03209
GL50803_137685	719	Dolichyl-diphosphooligosaccharide--protein glycosyltransferase	chr5	0.41	7.41	14.92	1.8e-03	0.04569
GL50803_17097	1438	Ankyrin repeat protein 1	chr3	0.41	7.66	18.91	7.3e-04	0.03209
GL50803_5375	405	Kinase, NEK	chr4	0.41	8.84	17.56	9.8e-04	0.03587
GL50803_17096	760	Ankyrin repeat protein 1	chr3	0.41	8.61	26.69	1.6e-04	0.02869
GL50803_6304	474	Fe-hydrogenase-1	chr3	0.41	9.01	16.50	1.3e-03	0.03957
GL50803_16967	1419	Kinase, NEK	chr2	0.40	7.92	15.30	1.7e-03	0.04430
GL50803_16915	768	Ankyrin repeat protein 1	chr5	0.40	6.88	14.37	2.1e-03	0.04807
GL50803_221691	870	Histone methyltransferase HMT2	chr2	0.40	5.20	13.99	2.3e-03	0.04995
GL50803_10577	498	Nop domain-containing protein	chr1	0.40	8.21	15.63	1.5e-03	0.04277
GL50803_10232	669	Hypothetical protein	chr3	0.40	7.86	20.87	4.8e-04	0.03095
GL50803_89845	907	Ankyrin repeat protein 2	chr5	0.40	5.28	15.38	1.6e-03	0.04418
GL50803_11953	1277	Coatomer alpha subunit	chr4	0.40	7.78	18.74	7.5e-04	0.03209
GL50803_35428	1218	Valine-tRNA ligase	chr5	0.40	8.06	15.70	1.5e-03	0.04250
GL50803_16817	457	Transglutaminase/protease, putative	chr5	0.39	7.32	24.20	2.5e-04	0.02869
GL50803_37452	1863	Hypothetical protein	chr2	0.39	8.00	18.53	7.9e-04	0.03209
GL50803_112076	1697	Kinase, CDC7	chr3	0.39	8.55	15.35	1.7e-03	0.04424
GL50803_7234	379	Hypothetical protein	chr5	0.39	6.76	14.76	1.9e-03	0.04608
GL50803_17254	655	Phophoglucomutase	chr4	0.39	9.74	14.31	2.1e-03	0.04807
GL50803_16332	1737	Coiled-coil protein	chr3	0.39	6.58	16.66	1.2e-03	0.03874
GL50803_17056	185	Ribosomal protein L6	chr5	0.39	9.95	15.72	1.5e-03	0.04250
GL50803_14345	1448	Chromosome segregation protein	chr1	0.39	6.82	20.09	5.7e-04	0.03095
GL50803_17189	2388	Hypothetical protein	chr3	0.39	5.15	16.32	1.3e-03	0.03957
GL50803_103878	2745	Hypothetical protein	chr1	0.39	7.60	14.76	1.9e-03	0.04608
GL50803_16547	1709	Intraflagellar transport protein IFT122	chr5	0.39	6.56	15.71	1.5e-03	0.04250
GL50803_111886	2363	Hypothetical protein	chr4	0.38	6.67	14.80	1.9e-03	0.04608
GL50803_87446	957	ABC transporter family protein	chr1	0.38	8.97	14.26	2.2e-03	0.04808
GL50803_95192	1146	Ankyrin repeat protein 1	chr3	0.38	7.99	16.40	1.3e-03	0.03957
GL50803_21133	439	Hypothetical protein	chr5	0.38	5.71	18.78	7.5e-04	0.03209
GL50803_33870	129	Ferrihemoglobin reductase	chr1	0.38	4.31	15.14	1.7e-03	0.04569
GL50803_7593	303	D123 family protein	chr4	0.37	7.73	18.47	8.0e-04	0.03209
GL50803_101955	764	Hypothetical protein	chr5	0.37	7.04	25.15	2.1e-04	0.02869
GL50803_14601	590	Ankyrin repeat protein 1	chr3	0.37	6.40	23.30	3.0e-04	0.02928
GL50803_7909	557	Amino acid transporter family	chr3	0.37	7.78	14.95	1.8e-03	0.04569
GL50803_13998	695	Threonyl-tRNA synthetase	chr5	0.37	7.52	14.51	2.0e-03	0.04770
GL50803_15310	733	WD40 repeat protein	chr5	0.36	7.48	16.32	1.3e-03	0.03957
GL50803_32741	1691	tRNA guanosine-2'-O-methyltransferase	chr3	0.36	6.63	16.99	1.1e-03	0.03710
GL50803_8726	968	Hypothetical protein	chr5	0.36	9.04	14.89	1.9e-03	0.04575
GL50803_24712	1704	Phosphatidylinositol-4-phosphate 5-kinase, putative	chr2	0.36	6.51	15.75	1.5e-03	0.04250
GL50803_92495	1093	Neurogenic locus notch-like protein	chr4	0.35	5.44	14.99	1.8e-03	0.04569
GL50803_60531	437	Transmembrane domain-containing protein	chr5	0.35	7.57	17.32	1.0e-03	0.03613
GL50803_87677	1208	Kinase, NEK	chr1	0.35	7.18	21.64	4.1e-04	0.03005
GL50803_23602	582	tRNA-splicing ligase RtcB	chr4	0.35	6.31	16.30	1.3e-03	0.03957
GL50803_21321	675	High cysteine membrane protein Group 5	chr4	0.35	7.20	18.78	7.5e-04	0.03209
GL50803_16339	1244	Glucoamylase S1/S2	chr5	0.35	6.87	20.13	5.6e-04	0.03095
GL50803_8727	1123	Hypothetical protein	chr5	0.35	7.92	18.26	8.4e-04	0.03284
GL50803_87817	1528	WD40 repeat protein	chr2	0.34	7.40	14.49	2.1e-03	0.04770
GL50803_87422	2831	Hypothetical protein	chr1	0.34	7.09	14.74	1.9e-03	0.04608
GL50803_89050	2057	CPSF A subunit-containing protein	chr2	0.33	7.63	15.69	1.5e-03	0.04250
GL50803_16709	1945	WD40 repeat protein	chr2	0.33	7.14	14.83	1.9e-03	0.04608
GL50803_91643	1339	26S proteasome regulatory subunit, putative	chr1	0.33	8.27	18.28	8.3e-04	0.03284
GL50803_6939	627	Dynein intermediate chain	chr5	0.33	7.59	17.34	1.0e-03	0.03613
GL50803_4657	1589	Hypothetical protein	chr1	0.32	7.10	15.95	1.4e-03	0.04180
GL50803_16520	1177	Sec24-like protein	chr4	0.32	7.25	14.28	2.2e-03	0.04807
GL50803_5638	241	Cyst wall protein 1	chr4	0.32	7.26	14.51	2.0e-03	0.04770
GL50803_14895	648	Hypothetical protein	chr5	0.31	7.90	16.43	1.3e-03	0.03957
GL50803_17627	1306	Hypothetical protein	chr3	0.31	7.63	14.16	2.2e-03	0.04862
GL50803_90122	2538	Hypothetical protein	chr4	0.31	7.74	14.65	2.0e-03	0.04693
GL50803_8978	1198	4-alpha-glucanotransferase	chr3	0.29	7.99	15.02	1.8e-03	0.04569
GL50803_8850	751	Ankyrin repeat protein 1	chr2	0.29	7.63	17.64	9.6e-04	0.03571
GL50803_2305	605	Intracellular protein transport protein USO1	chr4	0.28	6.87	14.08	2.3e-03	0.04921
GL50803_17092	2206	Hypothetical protein	chr3	0.27	7.11	14.92	1.8e-03	0.04569
GL50803_90665	1226	Hypothetical protein	chr5	0.27	7.16	14.33	2.1e-03	0.04807
GL50803_11438	436	Ankyrin repeat protein 1	chr5	-0.56	3.29	16.33	1.3e-03	0.03957
GL50803_14192	198	Acetyltransferase family protein	chr4	-0.43	5.56	22.99	3.2e-04	0.02928
GL50803_8348	198	Hypothetical protein	chr2	-0.42	6.22	15.94	1.4e-03	0.04180
GL50803_9707	61	Hypothetical protein	chr3	-0.41	5.69	19.21	6.8e-04	0.03119
GL50803_15110	183	Hypothetical protein	chr5	-0.35	7.03	18.48	8.0e-04	0.03209
GL50803_10055	350	DNA-directed RNA polymerase subunit D	chr5	-0.33	7.00	18.51	7.9e-04	0.03209
GL50803_1774	467	Zinc finger protein	chr4	-0.32	7.27	14.75	1.9e-03	0.04608
GL50803_16184	624	Hypothetical protein	chr3	-0.32	6.86	19.71	6.1e-04	0.03095
GL50803_8329	185	Vacuolar protein sorting 25	chr2	-0.32	7.62	16.21	1.3e-03	0.04015
GL50803_61458	369	Solute carrier family 35	chr1	-0.32	5.51	14.10	2.3e-03	0.04921
GL50803_16111	604	HSP70 subfamily B suppressor 1	chr4	-0.31	7.47	17.48	1.0e-03	0.03598
GL50803_60969	415	Integral membrane protein	chr3	-0.31	5.88	14.57	2.0e-03	0.04769
GL50803_17501	509	Hypothetical protein	chr1	-0.30	8.01	14.32	2.1e-03	0.04807
GL50803_6471	254	Hypothetical protein	chr3	-0.29	6.37	16.18	1.4e-03	0.04026
GL50803_13156	428	Eukaryotic initiation factor 4A	chr5	-0.29	6.40	15.06	1.8e-03	0.04569
GL50803_15078	401	Misacylated tRNA(Ala) deacylase, putative	chr4	-0.28	7.03	14.41	2.1e-03	0.04807
GL50803_14681	505	Ankyrin repeat protein 1	chr2	-0.27	7.06	14.40	2.1e-03	0.04807
GL50803_17449	434	RIO kinase 1, putative	chr5	-0.27	6.00	14.99	1.8e-03	0.04569
GL50803_8627	257	Hypothetical protein	chr1	-0.26	7.15	14.21	2.2e-03	0.04840
GL50803_113971	481	Transducin	chr4	-0.26	7.25	14.00	2.3e-03	0.04995
