# Supplementary material for: High Cysteine Membrane Proteins (HCMPs) Are Up-Regulated During Giardia-Host Cell Interactions
Source: Front Genet. 2020 Aug 18;11:913. doi: 10.3389/fgene.2020.00913 (PMC7461913; doi:10.3389/fgene.2020.00913)
Supplement: Supplementary file 7 [file Table_7.XLSX]

## Sheet: Table S7 Chelator vs TYDK
Geneid	Length	Description	Chromosome	logFC	logCPM	F	PValue	FDR
GL50803_11309	1335	High cysteine membrane protein Group 1	chr4	1.53	9.82	146.75	1.3e-08	2.0e-05
GL50803_25816	937	High cysteine membrane protein Group 1	chr5	1.50	7.10	329.06	7.4e-11	3.5e-07
GL50803_9276	470	High cysteine protein	chr4	1.29	10.03	115.97	5.3e-08	5.1e-05
GL50803_60531	437	Transmembrane domain-containing protein	chr5	1.06	7.57	153.09	9.7e-09	2.0e-05
GL50803_21435	531	Kinase	chr5	0.80	7.75	121.77	4.0e-08	4.8e-05
GL50803_101765	699	VSP	chr3	0.76	2.13	13.31	2.8e-03	3.1e-02
GL50803_137612	732	VSP	chr1	0.69	6.84	22.69	3.5e-04	9.5e-03
GL50803_92618	249	Nicotinamide-nucleotide adenylyltransferase	chr5	0.63	2.49	18.03	8.8e-04	1.6e-02
GL50803_91934	1272	Hypothetical protein	chr4	0.62	3.27	22.02	3.8e-04	9.7e-03
GL50803_5435	362	Cyst wall protein 2	chr3	0.62	7.09	34.27	4.9e-05	3.8e-03
GL50803_115337	329	Ubiquitin-like protein	chr4	0.62	2.37	14.50	2.0e-03	2.7e-02
GL50803_87519	317	Hypothetical protein	chr4	0.60	8.70	29.04	1.1e-04	5.2e-03
GL50803_36069	120	Ribosomal protein L34	chr4	0.60	9.44	30.77	8.3e-05	4.6e-03
GL50803_50259	689	VSP	chr4	0.59	4.35	17.92	9.0e-04	1.6e-02
GL50803_5800	262	Lipid binding protein	chr2	0.57	9.64	20.64	5.0e-04	1.2e-02
GL50803_61550	111	Superoxide reductase (Desulfoferredoxin)	chr1	0.56	9.07	31.65	7.2e-05	4.4e-03
GL50803_137740	598	VSP	chr3	0.55	3.60	25.04	2.2e-04	7.3e-03
GL50803_16844	324	Hypothetical protein	chr4	0.55	8.33	40.71	2.0e-05	2.7e-03
GL50803_114815	574	Tenascin-like protein	chr5	0.53	8.97	21.90	3.9e-04	9.9e-03
GL50803_5513	127	Hypothetical protein	chr5	0.53	5.44	23.84	2.7e-04	8.4e-03
GL50803_14208	832	Flap endonuclease XPG family protein	chr4	0.52	5.70	49.58	7.2e-06	1.6e-03
GL50803_16652	154	Ribosomal protein S13	chr5	0.52	9.40	14.90	1.8e-03	2.5e-02
GL50803_5638	241	Cyst wall protein 1	chr4	0.52	7.26	38.30	2.8e-05	3.4e-03
GL50803_101423	248	Hypothetical protein	chr3	0.51	5.01	14.38	2.1e-03	2.7e-02
GL50803_21942	449	NADP-specific glutamate dehydrogenase	chr4	0.51	9.98	19.32	6.7e-04	1.4e-02
GL50803_114787	295	Alpha-7.3 giardin	chr5	0.50	10.57	18.58	7.8e-04	1.5e-02
GL50803_13737	815	Ring finger domain-containing protein	chr4	0.50	6.55	41.82	1.8e-05	2.5e-03
GL50803_11301	151	Nucleoside diphosphate kinase	chr4	0.48	9.28	20.18	5.6e-04	1.2e-02
GL50803_17547	316	Ribosomal protein L4	chr5	0.48	10.21	13.76	2.5e-03	2.9e-02
GL50803_14256	124	Histone H2A	chr3	0.47	9.08	20.70	5.0e-04	1.2e-02
GL50803_103373	388	Alpha-7.1 giardin	chr5	0.47	8.51	21.64	4.1e-04	1.0e-02
GL50803_86468	317	Hypothetical protein	chr5	0.47	8.67	25.60	2.0e-04	6.9e-03
GL50803_10912	196	Hypothetical protein	chr5	0.46	4.81	22.23	3.7e-04	9.5e-03
GL50803_135002	99	Histone H4	chr3	0.46	5.22	19.38	6.6e-04	1.4e-02
GL50803_14938	182	Ribosomal protein L12	chr2	0.46	10.32	22.78	3.3e-04	9.2e-03
GL50803_9779	310	Uridine phosphorylase 1	chr4	0.46	11.28	20.42	5.3e-04	1.2e-02
GL50803_16286	1058	Lecithin-cholesterol acyl transferase, putative	chr3	0.45	7.02	32.99	5.9e-05	4.0e-03
GL50803_7718	242	DDI1-like DNA-damage inducible protein	chr3	0.45	4.09	13.47	2.7e-03	3.1e-02
GL50803_27521	124	Histone H2A	chr3	0.45	9.02	17.56	9.8e-04	1.7e-02
GL50803_16076	201	Peroxiredoxin 1	chr5	0.45	6.87	25.63	1.9e-04	6.9e-03
GL50803_137729	403	VSP	chr2	0.44	5.00	13.40	2.7e-03	3.1e-02
GL50803_13897	210	MCT-1 protein-like protein	chr5	0.44	7.54	22.19	3.7e-04	9.6e-03
GL50803_102322	901	Glycosyltransferase, putative	chr1	0.44	6.05	36.78	3.4e-05	3.4e-03
GL50803_15520	159	Ribosomal protein L21	chr3	0.44	10.24	13.74	2.5e-03	2.9e-02
GL50803_16355	1006	Ankyrin repeat protein 1	chr5	0.43	7.12	35.68	4.0e-05	3.5e-03
GL50803_14521	201	Peroxiredoxin 1	chr3	0.43	10.27	21.53	4.2e-04	1.0e-02
GL50803_7242	247	Hypothetical protein	chr1	0.43	8.69	28.20	1.3e-04	5.7e-03
GL50803_5515	121	Hypothetical protein	chr5	0.43	5.69	17.29	1.0e-03	1.8e-02
GL50803_17064	349	Hypothetical protein	chr5	0.42	3.29	12.07	3.9e-03	3.8e-02
GL50803_14699	143	Ribosomal protein S23	chr5	0.42	10.06	19.32	6.7e-04	1.4e-02
GL50803_10686	72	Ankyrin repeat protein 1	chr2	0.42	3.99	15.20	1.7e-03	2.4e-02
GL50803_5665	127	Ubiquitin/Ribosomal protein L40e	chr1	0.42	10.07	20.42	5.3e-04	1.2e-02
GL50803_16086	251	Ribosomal protein L8	chr5	0.42	11.28	12.26	3.7e-03	3.7e-02
GL50803_7427	91	Hypothetical protein	chr5	0.41	4.84	13.41	2.7e-03	3.1e-02
GL50803_15955	104	DNA-directed RNA polymerase II RPB6	chr1	0.41	5.16	13.34	2.8e-03	3.1e-02
GL50803_9827	314	Thioredoxin reductase	chr2	0.41	9.70	14.77	1.9e-03	2.6e-02
GL50803_7807	558	WD40 repeat protein	chr3	0.40	7.35	31.62	7.2e-05	4.4e-03
GL50803_103540	304	Hypothetical protein	chr1	0.40	6.28	14.45	2.1e-03	2.7e-02
GL50803_7948	153	Hypothetical protein	chr3	0.40	5.44	14.51	2.0e-03	2.7e-02
GL50803_114119	388	Alpha-7.2 giardin	chr5	0.40	8.35	14.22	2.2e-03	2.7e-02
GL50803_11950	179	Ribosomal protein L18	chr4	0.39	10.96	12.98	3.0e-03	3.2e-02
GL50803_8004	48	Hypothetical protein	chr2	0.39	5.23	14.68	2.0e-03	2.6e-02
GL50803_14622	206	Ribosomal protein L13	chr1	0.39	10.51	17.67	9.6e-04	1.7e-02
GL50803_60379	59	Ferredoxin Fd1, Fd2	chr5	0.39	9.33	12.30	3.7e-03	3.7e-02
GL50803_14212	146	Histone H3	chr4	0.39	5.95	15.61	1.6e-03	2.3e-02
GL50803_6133	124	Ribosomal protein L29	chr5	0.39	10.27	16.58	1.2e-03	2.0e-02
GL50803_50116	271	VSP	chr5	0.39	6.29	14.71	1.9e-03	2.6e-02
GL50803_8051	216	Hypothetical protein	chr1	0.38	4.81	22.09	3.8e-04	9.7e-03
GL50803_87628	616	VSP	chr1	0.38	7.71	11.45	4.7e-03	4.2e-02
GL50803_11654	295	Alpha-1 giardin	chr3	0.38	12.29	13.28	2.8e-03	3.1e-02
GL50803_15215	310	Serine/threonine-protein phosphatase	chr1	0.38	7.99	18.31	8.3e-04	1.6e-02
GL50803_135231	146	Histone H3	chr4	0.38	4.81	12.58	3.4e-03	3.5e-02
GL50803_16670	97	Hypothetical protein	chr4	0.37	6.33	15.69	1.5e-03	2.2e-02
GL50803_13728	318	High cysteine protein	chr1	0.37	3.99	10.62	6.0e-03	4.8e-02
GL50803_15392	890	Replication factor C, subunit 1	chr4	0.37	7.03	23.82	2.7e-04	8.4e-03
GL50803_19436	235	Ribosomal protein L7	chr4	0.37	10.95	10.43	6.3e-03	5.0e-02
GL50803_15127	258	Deoxyribose-phosphate aldolase	chr4	0.37	8.16	15.13	1.7e-03	2.4e-02
GL50803_16450	306	Radial spoke protein 3	chr4	0.37	7.42	22.41	3.5e-04	9.5e-03
GL50803_27918	95	Cystatin	chr4	0.37	7.62	14.23	2.2e-03	2.7e-02
GL50803_3896	74	Sec61-gamma	chr5	0.37	7.93	16.48	1.3e-03	2.0e-02
GL50803_17395	297	Ribosomal protein L5	chr2	0.37	11.07	13.30	2.8e-03	3.1e-02
GL50803_16156	192	Ankyrin repeat protein 1	chr3	0.37	6.80	21.58	4.2e-04	1.0e-02
GL50803_8513	267	ATP-binding protein	chr2	0.36	6.63	14.14	2.2e-03	2.7e-02
GL50803_113038	574	Tenascin-like protein	chr5	0.36	7.70	14.15	2.2e-03	2.7e-02
GL50803_14551	297	Alpha-6 giardin	chr3	0.36	10.57	14.23	2.2e-03	2.7e-02
GL50803_114797	300	Ankyrin repeat protein 1	chr5	0.36	4.52	16.26	1.3e-03	2.1e-02
GL50803_8585	190	Hypothetical protein	chr2	0.35	6.03	12.66	3.3e-03	3.4e-02
GL50803_10452	180	Hypothetical protein	chr1	0.35	5.46	13.38	2.7e-03	3.1e-02
GL50803_15004	164	NADPH oxidoreductase, putative	chr5	0.35	6.69	21.46	4.3e-04	1.1e-02
GL50803_15918	228	Hypothetical protein	chr5	0.35	9.01	13.52	2.6e-03	3.1e-02
GL50803_5425	300	TMP-1 protein	chr4	0.35	4.73	12.09	3.9e-03	3.8e-02
GL50803_101074	739	VSP with INR	chr3	0.34	7.80	16.16	1.4e-03	2.1e-02
GL50803_100969	175	Hypothetical protein	chr4	0.34	6.72	21.19	4.5e-04	1.1e-02
GL50803_23808	205	Hypothetical protein	chr5	0.34	5.06	14.27	2.2e-03	2.7e-02
GL50803_10091	142	Ribosomal protein L23	chr5	0.34	9.85	13.35	2.8e-03	3.1e-02
GL50803_15410	251	Ankyrin repeat protein 1	chr2	0.34	9.25	12.14	3.8e-03	3.8e-02
GL50803_11043	323	Fructose-bisphosphate aldolase	chr3	0.34	11.80	11.42	4.7e-03	4.2e-02
GL50803_7760	102	Sentrin	chr5	0.34	7.60	10.67	5.9e-03	4.8e-02
GL50803_41472	587	VSP	chr5	0.34	7.63	12.33	3.6e-03	3.6e-02
GL50803_4705	136	Hypothetical protein	chr3	0.34	7.73	18.81	7.4e-04	1.5e-02
GL50803_11740	360	Ser/Thr phosphatase 2C, putative	chr2	0.34	7.81	24.62	2.3e-04	7.6e-03
GL50803_9850	307	RING finger domain-containing protein	chr1	0.34	5.11	10.77	5.7e-03	4.7e-02
GL50803_115742	591	VSP	chr5	0.33	5.84	19.18	6.9e-04	1.4e-02
GL50803_60027	391	Kinase, NEK	chr5	0.33	5.52	14.68	2.0e-03	2.6e-02
GL50803_23800	416	Hypothetical protein	chr2	0.33	6.33	18.97	7.2e-04	1.5e-02
GL50803_14604	412	Nucleotide-binding protein 35	chr3	0.33	7.49	24.39	2.4e-04	7.9e-03
GL50803_31833	160	Hypothetical protein	chr4	0.33	5.22	12.93	3.1e-03	3.2e-02
GL50803_8958	163	Hypothetical protein	chr1	0.32	5.83	11.06	5.2e-03	4.5e-02
GL50803_8141	128	Hypothetical protein	chr5	0.32	5.04	13.10	2.9e-03	3.2e-02
GL50803_4985	142	Hypothetical protein	chr3	0.32	4.61	11.17	5.1e-03	4.4e-02
GL50803_36783	645	Kinase, NEK	chr2	0.32	4.50	10.75	5.7e-03	4.7e-02
GL50803_41626	1088	VSP	chr5	0.32	6.07	13.74	2.5e-03	2.9e-02
GL50803_10192	150	Hypothetical protein	chr1	0.32	5.43	12.92	3.1e-03	3.2e-02
GL50803_7717	99	Transcription elongation factor Spt4	chr3	0.32	6.90	14.65	2.0e-03	2.6e-02
GL50803_3209	209	Proteasome subunit beta type 2	chr4	0.32	8.12	13.37	2.7e-03	3.1e-02
GL50803_60026	715	Ankyrin repeat protein 1	chr5	0.32	4.81	11.46	4.7e-03	4.2e-02
GL50803_101451	253	Transmembrane domain-containing protein	chr3	0.32	6.06	13.00	3.0e-03	3.2e-02
GL50803_14095	322	Replication factor C, subunit 4	chr4	0.31	8.14	15.34	1.7e-03	2.4e-02
GL50803_17468	293	Hypothetical protein	chr5	0.31	7.95	17.05	1.1e-03	1.8e-02
GL50803_102662	521	VSP	chr5	0.31	6.42	13.90	2.4e-03	2.9e-02
GL50803_8245	266	Glucosamine-6-phosphate deaminase	chr1	0.31	8.22	11.36	4.8e-03	4.2e-02
GL50803_6686	429	Putative membrane spanning protein	chr5	0.31	6.16	15.29	1.7e-03	2.4e-02
GL50803_114617	804	High cysteine membrane protein Group 4	chr5	0.31	6.01	13.97	2.3e-03	2.8e-02
GL50803_1376	178	Mge1	chr4	0.31	4.97	14.44	2.1e-03	2.7e-02
GL50803_15265	304	Hypothetical protein	chr2	0.30	6.02	15.88	1.5e-03	2.2e-02
GL50803_16519	373	AstB/chuR-related protein	chr4	0.30	7.44	17.94	9.0e-04	1.6e-02
GL50803_1345	217	Ribosomal protein L10a	chr5	0.30	10.92	10.87	5.5e-03	4.6e-02
GL50803_5779	269	Hypothetical protein	chr3	0.30	7.98	14.04	2.3e-03	2.8e-02
GL50803_13874	167	Cyclin-like protein	chr4	0.30	6.47	11.70	4.3e-03	4.0e-02
GL50803_34713	953	Ankyrin repeat protein 1	chr5	0.30	5.77	17.23	1.1e-03	1.8e-02
GL50803_4259	283	Hypothetical protein	chr1	0.30	7.40	12.54	3.4e-03	3.5e-02
GL50803_7610	418	Hypothetical protein	chr4	0.30	6.30	19.98	5.8e-04	1.3e-02
GL50803_5180	158	Peptide methionine sulfoxide reductase msrB	chr5	0.30	5.27	12.41	3.6e-03	3.6e-02
GL50803_95290	209	Hypothetical protein	chr2	0.30	5.21	12.10	3.9e-03	3.8e-02
GL50803_9119	450	ATP-dependent RNA helicase	chr5	0.30	5.66	11.49	4.6e-03	4.1e-02
GL50803_16020	1032	Leucine-rich repeat protein	chr1	0.30	6.57	17.42	1.0e-03	1.8e-02
GL50803_10829	263	Glucosamine-6-phosphate deaminase	chr1	0.30	6.22	13.80	2.4e-03	2.9e-02
GL50803_17345	159	Coatomer zeta subunit	chr1	0.29	7.01	11.72	4.3e-03	4.0e-02
GL50803_9780	249	Hypothetical protein	chr4	0.29	9.44	12.16	3.8e-03	3.7e-02
GL50803_14133	263	Ankyrin repeat protein 1	chr3	0.29	6.14	15.36	1.7e-03	2.4e-02
GL50803_9644	147	Hypothetical protein	chr5	0.29	5.63	13.35	2.8e-03	3.1e-02
GL50803_14458	202	Hypothetical protein	chr5	0.29	8.33	11.65	4.4e-03	4.0e-02
GL50803_50101	593	VSP	chr5	0.28	5.52	12.43	3.5e-03	3.6e-02
GL50803_101589	393	High cysteine membrane protein	chr2	0.28	7.39	16.74	1.2e-03	1.9e-02
GL50803_16817	457	Transglutaminase/protease, putative	chr5	0.28	7.32	12.39	3.6e-03	3.6e-02
GL50803_137676	340	Kinase, NEK	chr5	0.28	6.21	13.67	2.5e-03	3.0e-02
GL50803_14874	189	SAS-6_N domain-containing protein	chr5	0.28	7.51	10.60	6.0e-03	4.8e-02
GL50803_6666	318	Hypothetical protein	chr5	0.27	8.28	10.67	5.9e-03	4.8e-02
GL50803_16925	632	Hypothetical protein	chr3	0.27	5.21	11.45	4.7e-03	4.2e-02
GL50803_89315	1621	VSP	chr1	0.27	5.12	10.67	5.9e-03	4.8e-02
GL50803_16228	257	DDI1-like DNA-damage inducible protein	chr4	0.27	5.91	10.54	6.1e-03	4.9e-02
GL50803_6436	230	Guanine phosphoribosyltransferase	chr3	0.27	8.18	14.37	2.1e-03	2.7e-02
GL50803_4188	296	Hypothetical protein	chr2	0.27	7.03	15.12	1.7e-03	2.4e-02
GL50803_33721	263	Hypothetical protein	chr5	0.27	6.18	14.39	2.1e-03	2.7e-02
GL50803_20195	265	5'-methylthioadenosine nucleosidase/S-adenosylhomocysteine nucleosidase	chr4	0.27	8.17	12.03	4.0e-03	3.8e-02
GL50803_7134	558	Hypothetical protein	chr3	0.27	7.29	12.55	3.4e-03	3.5e-02
GL50803_42657	638	Kinase, NEK	chr5	0.26	5.92	12.41	3.6e-03	3.6e-02
GL50803_13852	621	Kinase, CAMK CAMK-Unique	chr3	0.26	5.60	12.60	3.4e-03	3.5e-02
GL50803_60256	480	Hypothetical protein	chr5	0.26	7.20	11.76	4.3e-03	4.0e-02
GL50803_10527	315	Hypothetical protein	chr5	0.26	8.05	13.11	2.9e-03	3.2e-02
GL50803_7875	238	Parkin-co-regulated protein, putative	chr4	0.26	6.97	16.69	1.2e-03	1.9e-02
GL50803_11040	321	Kinase, NEK	chr3	0.26	6.32	10.60	6.0e-03	4.8e-02
GL50803_16906	376	Phosphatidate cytidylyltransferase	chr3	0.26	7.90	12.24	3.7e-03	3.7e-02
GL50803_16162	174	Hypothetical protein	chr5	0.26	6.36	12.51	3.5e-03	3.5e-02
GL50803_14819	204	Hypothetical protein	chr1	0.26	5.00	10.85	5.6e-03	4.6e-02
GL50803_6757	188	Pyrazinamidase/nicotinamidase	chr5	0.25	6.59	14.86	1.9e-03	2.5e-02
GL50803_16205	631	Kinase, NEK	chr1	0.25	6.56	11.23	5.0e-03	4.3e-02
GL50803_28699	233	Hypothetical protein	chr3	0.25	7.45	13.77	2.5e-03	2.9e-02
GL50803_2419	217	Hypothetical protein	chr5	0.25	6.53	12.29	3.7e-03	3.7e-02
GL50803_40283	368	Hypothetical protein	chr4	0.25	7.00	14.41	2.1e-03	2.7e-02
GL50803_102688	339	Hypothetical protein	chr3	0.25	6.38	12.02	4.0e-03	3.8e-02
GL50803_10712	432	Hypothetical protein	chr4	0.24	5.88	10.93	5.4e-03	4.6e-02
GL50803_2825	122	Ribosomal protein L7Ae	chr4	0.24	7.68	11.88	4.1e-03	3.9e-02
GL50803_9483	113	Hypothetical protein	chr1	0.24	5.36	11.15	5.1e-03	4.4e-02
GL50803_113163	632	VSP	chr1	0.24	6.85	11.98	4.0e-03	3.8e-02
GL50803_13901	1054	Ankyrin repeat protein 2	chr5	0.24	6.88	12.13	3.8e-03	3.8e-02
GL50803_21201	270	Hypothetical protein	chr5	0.24	7.18	13.40	2.7e-03	3.1e-02
GL50803_6458	139	Hypothetical protein	chr4	0.24	6.05	10.44	6.3e-03	5.0e-02
GL50803_32312	511	Protein phosphatase 2C	chr2	0.24	8.12	12.27	3.7e-03	3.7e-02
GL50803_14404	385	Phosphatase	chr2	0.24	8.21	11.48	4.6e-03	4.2e-02
GL50803_3211	458	Hypothetical protein	chr4	0.24	6.15	10.43	6.3e-03	5.0e-02
GL50803_9143	1101	Hypothetical protein	chr5	0.23	6.38	11.53	4.6e-03	4.1e-02
GL50803_17042	980	Hypothetical protein	chr1	0.23	6.48	12.89	3.1e-03	3.2e-02
GL50803_15412	665	Ankyrin repeat protein 2	chr2	0.23	7.63	10.46	6.3e-03	5.0e-02
GL50803_112432	678	High cysteine membrane protein Group 5	chr4	0.22	6.96	11.76	4.3e-03	4.0e-02
GL50803_17198	783	Leucine-rich repeat protein	chr5	-1.12	7.77	49.99	7.9e-06	1.7e-03
GL50803_137703	513	Ankyrin repeat protein 1	chr5	-0.81	9.51	58.95	2.8e-06	1.0e-03
GL50803_15104	694	Sec1, putative	chr5	-0.79	6.89	55.69	3.8e-06	1.2e-03
GL50803_8741	561	Dipeptidyl-peptidase I	chr4	-0.76	8.52	33.04	5.8e-05	4.0e-03
GL50803_16507	875	Hypothetical protein	chr4	-0.75	9.35	17.49	1.0e-03	1.8e-02
GL50803_11930	648	MIZ/SP-RING zinc finger domain-containing protein	chr4	-0.74	5.86	74.73	7.3e-07	4.4e-04
GL50803_17362	1702	Hypothetical protein	chr4	-0.74	7.79	68.16	1.2e-06	6.6e-04
GL50803_14322	583	Hypothetical protein	chr5	-0.74	6.25	85.67	3.3e-07	2.6e-04
GL50803_32571	624	Hypothetical protein	chr4	-0.73	6.92	75.15	7.0e-07	4.4e-04
GL50803_17432	1243	Heat shock protein 70	chr4	-0.72	8.23	38.70	2.6e-05	3.3e-03
GL50803_9593	1003	Coatomer beta' subunit	chr5	-0.72	7.42	50.56	6.5e-06	1.6e-03
GL50803_16110	500	tRNA-ribosyltransferase, putative	chr4	-0.72	3.51	15.95	1.4e-03	2.2e-02
GL50803_17232	682	Hypothetical protein	chr3	-0.71	6.83	53.85	4.6e-06	1.4e-03
GL50803_6081	1191	Ankyrin repeat protein 1	chr4	-0.70	7.45	51.51	5.9e-06	1.5e-03
GL50803_16367	546	Hypothetical protein	chr4	-0.69	7.19	43.49	1.4e-05	2.2e-03
GL50803_3409	900	Coiled-coil protein	chr1	-0.67	7.56	43.72	1.4e-05	2.2e-03
GL50803_8855	932	Flagellar exit site protein	chr1	-0.66	8.81	36.24	3.7e-05	3.4e-03
GL50803_24590	970	Ankyrin repeat protein 1	chr5	-0.66	7.66	43.60	1.4e-05	2.2e-03
GL50803_14983	577	Cathepsin L	chr4	-0.64	9.58	47.39	9.2e-06	1.8e-03
GL50803_93551	1133	Metalloprotease, insulinase family	chr4	-0.64	8.13	34.39	4.8e-05	3.8e-03
GL50803_14950	1097	Hypothetical protein	chr4	-0.64	7.26	49.47	7.3e-06	1.6e-03
GL50803_14167	827	Hypothetical protein	chr1	-0.63	6.05	28.55	1.2e-04	5.5e-03
GL50803_9348	763	Glutamine-tRNA synthetase	chr5	-0.63	8.69	44.68	1.3e-05	2.2e-03
GL50803_17515	545	Hypothetical protein	chr1	-0.63	5.80	65.50	1.5e-06	7.4e-04
GL50803_14017	839	High cysteine membrane protein Group 2	chr4	-0.63	9.47	33.98	5.1e-05	3.9e-03
GL50803_11599	395	Acid phosphatase	chr4	-0.62	7.20	48.36	8.2e-06	1.7e-03
GL50803_2098	430	ATP-dependent RNA helicase p54, putative	chr2	-0.61	8.64	59.66	2.6e-06	1.0e-03
GL50803_14628	568	Phosphatidylinositol-4-phosphate 5-kinase, putative	chr5	-0.60	6.22	18.55	7.9e-04	1.5e-02
GL50803_3869	271	Qa-SNARE 2	chr4	-0.60	5.86	37.90	2.9e-05	3.4e-03
GL50803_14704	995	Hypothetical protein	chr5	-0.59	8.04	31.01	8.0e-05	4.6e-03
GL50803_9057	279	Hypothetical protein	chr2	-0.59	3.93	20.26	5.5e-04	1.2e-02
GL50803_16471	789	Ankyrin repeat protein 1	chr5	-0.59	7.24	56.25	3.6e-06	1.2e-03
GL50803_16266	404	Hypothetical protein	chr5	-0.58	7.20	64.31	1.7e-06	7.5e-04
GL50803_115239	926	Translation initiation factor IF-2, putative	chr3	-0.58	7.84	37.88	3.0e-05	3.4e-03
GL50803_8217	582	Uridine kinase	chr3	-0.58	9.07	30.40	8.7e-05	4.7e-03
GL50803_34179	1431	Hypothetical protein	chr4	-0.58	7.33	30.19	9.1e-05	4.8e-03
GL50803_13836	578	Calcineurin-like phosphoesterase	chr1	-0.58	6.88	28.47	1.2e-04	5.5e-03
GL50803_8928	567	Ankyrin repeat protein 1	chr2	-0.57	5.93	31.58	7.3e-05	4.4e-03
GL50803_9894	892	Protein phosphatase 2A regulatory subunit, putative	chr4	-0.57	7.69	32.34	6.5e-05	4.2e-03
GL50803_15192	813	Hypothetical protein	chr4	-0.57	6.32	33.29	5.6e-05	4.0e-03
GL50803_16575	1085	ABC transporter family protein	chr5	-0.57	8.68	26.52	1.7e-04	6.6e-03
GL50803_15148	614	Chaperone protein DnaJ	chr3	-0.57	8.30	36.23	3.7e-05	3.4e-03
GL50803_14940	609	Hypothetical protein	chr2	-0.57	7.28	28.05	1.3e-04	5.7e-03
GL50803_16602	782	Hypothetical protein	chr2	-0.56	8.05	31.24	7.7e-05	4.5e-03
GL50803_2622	282	Phosphatidylinositol-4-phosphate 5-kinase, putative	chr4	-0.56	9.30	35.34	4.2e-05	3.5e-03
GL50803_33663	1038	Hypothetical protein	chr5	-0.55	7.25	43.95	1.4e-05	2.2e-03
GL50803_8189	459	Ubiquitin carboxyl-terminal hydrolase 14	chr3	-0.55	7.66	37.48	3.1e-05	3.4e-03
GL50803_15398	361	Chaperone protein DnaJ	chr2	-0.54	7.65	29.47	1.0e-04	5.2e-03
GL50803_90434	1424	Hypothetical protein	chr1	-0.54	8.22	31.38	7.5e-05	4.4e-03
GL50803_15574	712	Alanyl dipeptidyl peptidase	chr4	-0.54	8.86	24.87	2.2e-04	7.4e-03
GL50803_16931	407	Hypothetical protein	chr1	-0.54	6.43	33.92	5.1e-05	3.9e-03
GL50803_21505	871	Ankyrin repeat protein 1	chr5	-0.54	8.13	22.41	3.5e-04	9.5e-03
GL50803_16504	886	Hypothetical protein	chr4	-0.53	8.87	19.07	7.0e-04	1.4e-02
GL50803_13791	625	ATP-dependent RNA helicase	chr4	-0.53	7.86	36.77	3.4e-05	3.4e-03
GL50803_103125	1728	Hypothetical protein	chr4	-0.53	6.75	21.77	4.0e-04	1.0e-02
GL50803_42442	802	Transitional endoplasmic reticulum ATPase	chr4	-0.53	7.21	30.79	8.2e-05	4.6e-03
GL50803_41212	1620	Ankyrin repeat protein 1	chr1	-0.53	10.33	16.38	1.3e-03	2.0e-02
GL50803_115066	1167	High cysteine membrane protein VSP-like	chr2	-0.52	7.09	11.48	4.8e-03	4.2e-02
GL50803_16556	1272	Hypothetical protein	chr5	-0.52	7.66	34.72	4.6e-05	3.8e-03
GL50803_14375	548	Asparaginyl-tRNA synthetase	chr3	-0.52	9.42	33.71	5.3e-05	3.9e-03
GL50803_18470	933	Vacuolar H+-transporting ATPase subunit a, putative	chr2	-0.51	9.87	25.83	1.9e-04	6.9e-03
GL50803_7234	379	Hypothetical protein	chr5	-0.51	6.76	25.50	2.0e-04	7.0e-03
GL50803_137685	719	Dolichyl-diphosphooligosaccharide--protein glycosyltransferase	chr5	-0.51	7.41	23.24	3.0e-04	8.9e-03
GL50803_113722	3869	Hypothetical protein	chr3	-0.50	6.75	15.54	1.6e-03	2.3e-02
GL50803_10221	334	Hypothetical protein	chr1	-0.50	6.45	34.29	4.9e-05	3.8e-03
GL50803_12074	532	Hypothetical protein	chr4	-0.50	4.35	26.18	1.8e-04	6.7e-03
GL50803_10239	365	Hypothetical protein	chr3	-0.50	7.23	51.92	5.6e-06	1.5e-03
GL50803_6589	931	Ankyrin repeat protein 2	chr3	-0.49	5.62	33.08	5.8e-05	4.0e-03
GL50803_4043	1063	Serologically defined colon cancer antigen 1	chr4	-0.49	7.39	26.87	1.6e-04	6.4e-03
GL50803_9296	241	Hypothetical protein	chr5	-0.49	7.45	38.61	2.7e-05	3.3e-03
GL50803_3595	323	Endonuclease III	chr3	-0.49	7.90	53.39	4.8e-06	1.4e-03
GL50803_34058	1106	Mismatch repair protein	chr5	-0.49	6.24	23.79	2.7e-04	8.4e-03
GL50803_92498	898	Kinase, NEK	chr4	-0.48	8.60	22.74	3.3e-04	9.2e-03
GL50803_9746	400	Hypothetical protein	chr5	-0.48	5.88	23.62	2.8e-04	8.6e-03
GL50803_13464	463	Splicesome-associated protein	chr5	-0.48	5.44	42.41	1.6e-05	2.5e-03
GL50803_112112	1220	Hypothetical protein	chr3	-0.48	7.90	30.90	8.1e-05	4.6e-03
GL50803_137750	976	Leucine-rich repeat protein	chr3	-0.48	7.06	36.09	3.8e-05	3.4e-03
GL50803_6139	566	Hypothetical protein	chr5	-0.48	8.06	42.25	1.7e-05	2.5e-03
GL50803_16124	595	TCP-1 chaperonin subunit eta	chr5	-0.47	8.92	19.96	5.8e-04	1.3e-02
GL50803_13844	614	Hypothetical protein	chr2	-0.47	5.28	24.61	2.3e-04	7.6e-03
GL50803_16761	737	Hypothetical protein	chr1	-0.47	6.97	37.08	3.3e-05	3.4e-03
GL50803_10858	361	MYG1 protein	chr1	-0.47	6.38	29.16	1.1e-04	5.2e-03
GL50803_8426	840	Radial spokehead-like protein	chr5	-0.47	8.66	18.39	8.2e-04	1.6e-02
GL50803_17587	620	CTP synthase	chr4	-0.46	7.82	44.95	1.2e-05	2.2e-03
GL50803_15164	369	ATP-binding protein	chr4	-0.46	6.36	23.17	3.1e-04	8.9e-03
GL50803_14242	5572	Dynein heavy chain, putative	chr5	-0.46	7.50	20.26	5.5e-04	1.2e-02
GL50803_6725	886	Hypothetical protein	chr5	-0.46	8.15	25.24	2.1e-04	7.2e-03
GL50803_11364	586	Kinase, AGC Akt	chr4	-0.46	8.29	26.94	1.5e-04	6.4e-03
GL50803_12163	406	Hypothetical protein	chr3	-0.46	7.02	36.74	3.4e-05	3.4e-03
GL50803_87461	625	Hypothetical protein	chr1	-0.46	4.96	30.57	8.5e-05	4.7e-03
GL50803_15078	401	Misacylated tRNA(Ala) deacylase, putative	chr4	-0.45	7.03	39.62	2.3e-05	3.1e-03
GL50803_11442	639	Kinesin-related protein	chr5	-0.45	6.52	33.79	5.2e-05	3.9e-03
GL50803_16549	682	Uridine kinase	chr5	-0.45	8.05	17.51	9.9e-04	1.7e-02
GL50803_15514	527	Kinase, STE STE20	chr3	-0.45	8.13	26.75	1.6e-04	6.4e-03
GL50803_4266	1086	Hypothetical protein	chr5	-0.45	8.15	25.06	2.2e-04	7.3e-03
GL50803_15469	569	Vacuolar protein sorting 4c	chr5	-0.45	5.63	24.97	2.2e-04	7.3e-03
GL50803_7207	1058	Hypothetical protein	chr5	-0.44	8.29	16.79	1.2e-03	1.9e-02
GL50803_9750	569	Intraflagellar transport protein IFT74/72	chr5	-0.44	7.24	27.65	1.4e-04	5.8e-03
GL50803_8782	569	Protein required for cell viability	chr5	-0.44	7.50	32.95	5.9e-05	4.0e-03
GL50803_16821	705	Hypothetical protein	chr5	-0.44	6.26	37.40	3.1e-05	3.4e-03
GL50803_114535	1036	Kinase, NEK	chr5	-0.44	6.32	29.12	1.1e-04	5.2e-03
GL50803_3062	509	Hypothetical protein	chr5	-0.44	8.25	40.83	2.0e-05	2.7e-03
GL50803_7195	910	Glutamate synthase	chr5	-0.44	9.11	16.80	1.2e-03	1.9e-02
GL50803_21365	1030	Hypothetical protein	chr2	-0.44	5.77	29.32	1.0e-04	5.2e-03
GL50803_11540	512	Hexose transporter	chr3	-0.43	9.70	14.38	2.1e-03	2.7e-02
GL50803_5188	519	Ankyrin repeat protein 1	chr4	-0.43	9.03	19.40	6.5e-04	1.4e-02
GL50803_61359	200	Beta-1,4-N-acetylglucosaminyltransferase	chr2	-0.43	5.04	29.08	1.1e-04	5.2e-03
GL50803_104139	1219	Hypothetical protein	chr1	-0.43	7.57	32.00	6.8e-05	4.3e-03
GL50803_114937	772	Kinase, NEK	chr4	-0.43	6.61	25.43	2.0e-04	7.0e-03
GL50803_4507	895	CTP synthase/UTP-ammonia lyase	chr3	-0.43	8.53	22.80	3.3e-04	9.2e-03
GL50803_33218	757	Dynein intermediate chain	chr2	-0.43	9.08	27.61	1.4e-04	5.8e-03
GL50803_13528	641	Sec1 family protein	chr1	-0.42	6.69	25.59	2.0e-04	6.9e-03
GL50803_102921	620	Transporter, MFS superfamily protein	chr3	-0.42	6.30	27.87	1.3e-04	5.8e-03
GL50803_32861	1102	Hypothetical protein	chr4	-0.42	6.93	29.77	9.7e-05	5.1e-03
GL50803_11054	449	Hypothetical protein	chr3	-0.42	5.85	29.03	1.1e-04	5.2e-03
GL50803_104150	678	Kinase, PLK	chr3	-0.42	8.28	16.77	1.2e-03	1.9e-02
GL50803_7556	400	Acid phosphatase	chr5	-0.42	8.03	26.25	1.7e-04	6.7e-03
GL50803_14285	557	Malate dehydrogenase	chr5	-0.42	10.77	13.88	2.4e-03	2.9e-02
GL50803_10238	1024	Glycosaminoglycan polysaccharide lyase	chr3	-0.42	10.06	20.40	5.3e-04	1.2e-02
GL50803_31309	726	Serine/threonine protein phosphatase 5	chr4	-0.42	8.35	36.45	3.6e-05	3.4e-03
GL50803_3957	741	Kinase, NEK	chr5	-0.42	6.96	21.74	4.0e-04	1.0e-02
GL50803_4897	320	Ring finger domain-containing protein	chr3	-0.42	5.22	17.39	1.0e-03	1.8e-02
GL50803_9036	385	EamA-like transporter family protein	chr5	-0.42	6.75	36.22	3.7e-05	3.4e-03
GL50803_14241	1367	C3HC4-type zinc-finger domain-containing protein	chr5	-0.42	6.57	20.87	4.8e-04	1.2e-02
GL50803_137684	1336	Ankyrin repeat protein 1	chr5	-0.42	7.82	16.18	1.4e-03	2.1e-02
GL50803_137745	1231	SMC3-like protein	chr3	-0.42	6.89	16.81	1.2e-03	1.9e-02
GL50803_4039	695	Leucine-rich repeat protein	chr3	-0.41	10.45	22.34	3.6e-04	9.5e-03
GL50803_5567	783	Hypothetical protein	chr2	-0.41	7.16	30.17	9.1e-05	4.8e-03
GL50803_115129	1263	Hypothetical protein	chr4	-0.41	7.25	26.21	1.8e-04	6.7e-03
GL50803_39210	841	Hypothetical protein	chr1	-0.41	6.44	28.80	1.1e-04	5.3e-03
GL50803_15109	1528	Hypothetical protein	chr5	-0.41	7.80	28.03	1.3e-04	5.7e-03
GL50803_15983	542	Prolyl-tRNA synthetase	chr4	-0.41	9.38	24.13	2.6e-04	8.1e-03
GL50803_102813	343	Ankyrin repeat protein 1	chr4	-0.41	8.82	15.33	1.7e-03	2.4e-02
GL50803_91707	689	High cysteine membrane protein Group 1	chr5	-0.41	5.21	11.18	5.1e-03	4.4e-02
GL50803_8621	1173	Leucyl-tRNA synthetase	chr1	-0.40	8.21	15.98	1.4e-03	2.2e-02
GL50803_24043	1096	CH-like domain-containing protein	chr4	-0.40	6.76	35.50	4.1e-05	3.5e-03
GL50803_15495	871	RNA recognition motif-containing protein	chr2	-0.40	8.95	18.70	7.6e-04	1.5e-02
GL50803_16998	608	Hypothetical protein	chr4	-0.40	7.89	26.88	1.6e-04	6.4e-03
GL50803_60183	1111	Hypothetical protein	chr5	-0.40	6.11	15.26	1.7e-03	2.4e-02
GL50803_9865	1135	Hypothetical protein	chr4	-0.40	7.34	23.46	2.9e-04	8.7e-03
GL50803_17354	825	Hypothetical protein	chr4	-0.40	6.77	15.94	1.4e-03	2.2e-02
GL50803_11621	495	Sas10 domain-containing protein	chr4	-0.40	6.65	25.60	2.0e-04	6.9e-03
GL50803_17277	568	Phospholipase B	chr5	-0.40	8.86	25.02	2.2e-04	7.3e-03
GL50803_16332	1737	Coiled-coil protein	chr3	-0.40	6.58	17.22	1.1e-03	1.8e-02
GL50803_40005	709	Ankyrin repeat protein 1	chr4	-0.39	7.15	19.08	7.0e-04	1.4e-02
GL50803_17110	981	Hypothetical protein	chr5	-0.39	7.15	18.21	8.5e-04	1.6e-02
GL50803_15867	601	GTP-binding protein	chr5	-0.39	6.02	32.53	6.3e-05	4.1e-03
GL50803_103895	453	Hypothetical protein	chr5	-0.39	3.94	11.73	4.3e-03	4.0e-02
GL50803_9274	374	U3 small nucleolar ribonucleoprotein protein MPP10, putative	chr4	-0.39	5.70	26.25	1.7e-04	6.7e-03
GL50803_95787	1262	Dpy-30 motif-containing protein	chr1	-0.39	7.02	18.04	8.8e-04	1.6e-02
GL50803_8745	1414	Hypothetical protein	chr4	-0.39	7.58	25.04	2.2e-04	7.3e-03
GL50803_16568	945	Transcription factor, putative	chr4	-0.39	7.57	27.11	1.5e-04	6.3e-03
GL50803_16658	542	Nucleolar protein, Nop52	chr4	-0.39	7.14	31.37	7.5e-05	4.4e-03
GL50803_16477	582	Tenascin-like protein	chr3	-0.39	8.46	10.60	6.0e-03	4.8e-02
GL50803_7328	625	Hypothetical protein	chr3	-0.39	6.94	31.96	6.9e-05	4.3e-03
GL50803_13524	385	Phosphatase	chr5	-0.39	6.61	36.33	3.6e-05	3.4e-03
GL50803_9011	621	Glycyl-tRNA synthetase	chr3	-0.39	7.64	24.19	2.5e-04	8.1e-03
GL50803_101501	457	Seryl-tRNA synthetase	chr3	-0.39	8.94	14.27	2.2e-03	2.7e-02
GL50803_15889	366	UDP-N-acetylglucosamine-dolichyl-phosphate N-acetylglucosaminephosphotransferase	chr1	-0.39	4.68	15.56	1.6e-03	2.3e-02
GL50803_16894	504	Calcineurin-like phosphoesterase	chr2	-0.39	7.07	32.99	5.9e-05	4.0e-03
GL50803_16954	1133	Hypothetical protein	chr5	-0.39	7.60	28.64	1.2e-04	5.4e-03
GL50803_17216	834	Kinase, NEK	chr4	-0.38	7.20	18.94	7.2e-04	1.5e-02
GL50803_16194	863	Hypothetical protein	chr5	-0.38	7.33	23.79	2.7e-04	8.4e-03
GL50803_16550	342	Hypothetical protein	chr5	-0.38	7.96	22.59	3.4e-04	9.4e-03
GL50803_17385	754	Hypothetical protein	chr2	-0.38	6.91	34.40	4.8e-05	3.8e-03
GL50803_16737	419	Acid sphingomyelinase	chr5	-0.38	5.53	15.27	1.7e-03	2.4e-02
GL50803_15247	877	Glucose regulated protein 94 / Heat shock protein 90	chr1	-0.38	8.38	14.30	2.2e-03	2.7e-02
GL50803_15399	984	Hypothetical protein	chr2	-0.38	6.41	12.11	3.9e-03	3.8e-02
GL50803_7662	674	RNase L inhibitor	chr2	-0.38	8.77	19.58	6.3e-04	1.3e-02
GL50803_102248	1022	Coiled-coil protein	chr4	-0.38	5.72	17.99	8.9e-04	1.6e-02
GL50803_23655	746	Hypothetical protein	chr5	-0.38	5.28	14.61	2.0e-03	2.6e-02
GL50803_16768	3175	Hypothetical protein	chr5	-0.38	8.14	17.82	9.2e-04	1.7e-02
GL50803_7532	655	Vacuolar ATP synthase catalytic subunit A	chr3	-0.38	9.75	11.13	5.1e-03	4.4e-02
GL50803_91348	785	Nucleoside ribosyltransferase/Purine nucleoside phosphorylase	chr5	-0.38	7.94	26.12	1.8e-04	6.7e-03
GL50803_17408	1131	Hypothetical protein	chr2	-0.38	7.04	28.08	1.3e-04	5.7e-03
GL50803_17261	218	Eukaryotic initiation factor 4E	chr1	-0.38	7.39	12.90	3.1e-03	3.2e-02
GL50803_95786	1087	Hypothetical protein	chr1	-0.38	7.36	18.82	7.4e-04	1.5e-02
GL50803_17435	487	Hypothetical protein	chr4	-0.38	3.91	12.82	3.2e-03	3.3e-02
GL50803_22385	973	Ankyrin repeat protein 1	chr3	-0.38	6.61	14.32	2.1e-03	2.7e-02
GL50803_10568	352	U3-containing 90S pre-ribosomal complex subunit	chr1	-0.38	7.99	24.13	2.6e-04	8.1e-03
GL50803_13809	333	Hypothetical protein	chr5	-0.38	6.62	19.59	6.3e-04	1.3e-02
GL50803_113143	4207	Lipopolysaccharide-responsive and beige-like anchor protein	chr1	-0.38	7.23	15.38	1.6e-03	2.4e-02
GL50803_14661	469	Kinase, CAMK CAMKL	chr3	-0.38	6.80	20.38	5.3e-04	1.2e-02
GL50803_8587	482	Kinase, AGC NDR	chr2	-0.37	8.54	23.41	2.9e-04	8.7e-03
GL50803_114246	406	GTP dependent nucleic acid binding protein	chr5	-0.37	7.83	19.50	6.4e-04	1.4e-02
GL50803_5359	613	Nucleolar protein NOP5	chr5	-0.37	8.36	14.45	2.1e-03	2.7e-02
GL50803_14333	756	Hypothetical protein	chr5	-0.37	5.10	13.03	3.0e-03	3.2e-02
GL50803_11230	549	Hypothetical protein	chr4	-0.37	5.36	17.40	1.0e-03	1.8e-02
GL50803_22543	1310	Hypothetical protein	chr1	-0.37	9.26	15.26	1.7e-03	2.4e-02
GL50803_95549	771	Kinase, NEK	chr3	-0.37	5.01	12.80	3.2e-03	3.3e-02
GL50803_16013	500	Spindle pole protein, putative	chr1	-0.37	7.97	26.74	1.6e-04	6.4e-03
GL50803_89887	737	Nucleolar GTP-binding protein 2	chr5	-0.37	7.30	17.28	1.0e-03	1.8e-02
GL50803_9155	552	Ribonuclease	chr5	-0.37	5.83	20.10	5.6e-04	1.2e-02
GL50803_6015	323	Hypothetical protein	chr4	-0.37	5.83	14.27	2.2e-03	2.7e-02
GL50803_23357	449	NYD-SP28 protein	chr3	-0.37	6.89	23.54	2.9e-04	8.7e-03
GL50803_15106	1151	Importin beta-3 subunit	chr5	-0.37	9.72	11.14	5.1e-03	4.4e-02
GL50803_6492	619	Glycerophosphocholine phosphodiesterase	chr5	-0.37	6.97	27.82	1.3e-04	5.8e-03
GL50803_3169	564	Cathepsin L	chr2	-0.37	7.96	22.24	3.7e-04	9.5e-03
GL50803_33932	1338	DENN (AEX-3) domain-containing protein	chr1	-0.37	6.46	23.25	3.0e-04	8.9e-03
GL50803_8460	831	Hypothetical protein	chr3	-0.37	8.04	22.78	3.3e-04	9.2e-03
GL50803_16050	988	Hypothetical protein	chr5	-0.37	7.97	22.05	3.8e-04	9.7e-03
GL50803_95254	914	Hypothetical protein	chr2	-0.37	6.48	23.21	3.0e-04	8.9e-03
GL50803_88581	345	Synaptic glycoprotein SC2	chr5	-0.36	7.26	22.77	3.3e-04	9.2e-03
GL50803_17278	297	Radial spoke protein 9	chr5	-0.36	7.80	32.52	6.3e-05	4.1e-03
GL50803_61105	829	Hypothetical protein	chr3	-0.36	8.10	29.32	1.0e-04	5.2e-03
GL50803_17005	854	Protein 21.6	chr4	-0.36	7.18	22.28	3.6e-04	9.5e-03
GL50803_16279	661	Kinase, NEK	chr5	-0.36	7.85	18.14	8.6e-04	1.6e-02
GL50803_16736	1207	Ankyrin repeat protein 1	chr5	-0.36	6.35	20.10	5.6e-04	1.2e-02
GL50803_40228	2041	Hypothetical protein	chr4	-0.36	7.21	17.77	9.3e-04	1.7e-02
GL50803_10577	498	Nop domain-containing protein	chr1	-0.36	8.21	12.90	3.1e-03	3.2e-02
GL50803_102184	2541	Hypothetical protein	chr1	-0.36	5.94	20.23	5.5e-04	1.2e-02
GL50803_2562	1024	Sec31	chr4	-0.36	7.46	10.88	5.5e-03	4.6e-02
GL50803_24979	346	Thioredoxin	chr3	-0.36	6.86	26.44	1.7e-04	6.7e-03
GL50803_88082	1048	Coatomer beta subunit	chr3	-0.36	8.54	18.18	8.5e-04	1.6e-02
GL50803_8589	702	Suppressor of actin 1	chr2	-0.36	7.73	18.40	8.1e-04	1.6e-02
GL50803_15823	783	1,4-alpha-glucan branching enzyme	chr1	-0.36	7.45	20.56	5.1e-04	1.2e-02
GL50803_86498	409	Annexin	chr5	-0.36	5.74	17.61	9.7e-04	1.7e-02
GL50803_34684	667	DEAD box RNA helicase Vasa	chr5	-0.36	7.88	17.26	1.1e-03	1.8e-02
GL50803_6542	938	Ankyrin repeat protein 1	chr3	-0.36	7.48	23.11	3.1e-04	8.9e-03
GL50803_5999	523	Kinase, NEK	chr1	-0.35	7.12	25.62	1.9e-04	6.9e-03
GL50803_5307	1661	Hypothetical protein	chr4	-0.35	6.08	12.19	3.8e-03	3.7e-02
GL50803_8627	257	Hypothetical protein	chr1	-0.35	7.15	26.10	1.8e-04	6.7e-03
GL50803_61675	276	Papain family peptidase	chr1	-0.35	6.40	20.95	4.7e-04	1.1e-02
GL50803_88245	1226	Ankyrin repeat protein 1	chr5	-0.35	6.16	12.67	3.3e-03	3.4e-02
GL50803_27141	135	Hypothetical protein	chr1	-0.35	6.54	25.91	1.9e-04	6.9e-03
GL50803_14679	432	Ankyrin repeat protein 1	chr2	-0.35	9.22	15.44	1.6e-03	2.3e-02
GL50803_16679	593	Hypothetical protein	chr1	-0.35	7.83	27.76	1.3e-04	5.8e-03
GL50803_103094	223	Ankyrin repeat protein 1	chr5	-0.35	7.14	14.81	1.9e-03	2.5e-02
GL50803_5892	391	Pelo protein	chr1	-0.35	7.27	22.71	3.3e-04	9.2e-03
GL50803_3746	1101	Ankyrin repeat protein 1	chr4	-0.35	7.68	23.52	2.9e-04	8.7e-03
GL50803_14764	391	Ankyrin repeat protein 1	chr4	-0.35	6.72	18.48	8.0e-04	1.5e-02
GL50803_13323	839	Hypothetical protein	chr5	-0.35	7.89	25.41	2.0e-04	7.0e-03
GL50803_17627	1306	Hypothetical protein	chr3	-0.35	7.63	18.25	8.4e-04	1.6e-02
GL50803_16996	358	Enkurin superfamily protein	chr5	-0.35	8.00	23.04	3.1e-04	9.0e-03
GL50803_16716	674	High cysteine membrane protein Group 5	chr5	-0.34	8.32	11.75	4.3e-03	4.0e-02
GL50803_5553	533	Kinase, NEK	chr3	-0.34	6.81	26.22	1.8e-04	6.7e-03
GL50803_26364	615	Hypothetical protein	chr1	-0.34	6.54	18.74	7.5e-04	1.5e-02
GL50803_16039	826	Coiled-coil protein	chr3	-0.34	7.29	29.16	1.1e-04	5.2e-03
GL50803_33674	723	Hypothetical protein	chr5	-0.34	6.98	20.42	5.3e-04	1.2e-02
GL50803_27027	653	WD-repeat protein	chr1	-0.34	7.04	20.74	4.9e-04	1.2e-02
GL50803_14599	407	Hypothetical protein	chr3	-0.34	4.82	13.03	3.0e-03	3.2e-02
GL50803_30448	373	Hypothetical protein	chr5	-0.34	6.00	17.98	8.9e-04	1.6e-02
GL50803_92645	601	5' nucleotidase family protein	chr5	-0.34	7.82	15.61	1.6e-03	2.3e-02
GL50803_14168	429	Amino acid transporter system N2, putative	chr1	-0.34	8.58	13.01	3.0e-03	3.2e-02
GL50803_16380	543	Cathepsin L	chr4	-0.34	9.85	11.73	4.3e-03	4.0e-02
GL50803_95918	664	E3 ubiquitin protein ligase	chr3	-0.34	7.26	22.31	3.6e-04	9.5e-03
GL50803_16567	647	Protein phosphatase PP2A regulatory subunit A	chr4	-0.34	8.37	17.11	1.1e-03	1.8e-02
GL50803_33660	934	Ankyrin repeat protein 1	chr5	-0.34	8.28	20.73	5.0e-04	1.2e-02
GL50803_112121	3902	Hypothetical protein	chr1	-0.34	7.51	15.57	1.6e-03	2.3e-02
GL50803_24861	1300	Hypothetical protein	chr4	-0.34	5.71	10.95	5.4e-03	4.6e-02
GL50803_27602	845	Nop14-like family protein	chr4	-0.33	7.39	23.26	3.0e-04	8.9e-03
GL50803_10698	770	Hypothetical protein	chr4	-0.33	9.35	11.06	5.2e-03	4.5e-02
GL50803_42048	820	ABC transporter	chr5	-0.33	6.48	16.36	1.3e-03	2.0e-02
GL50803_10229	539	Hypothetical protein	chr3	-0.33	6.36	17.78	9.3e-04	1.7e-02
GL50803_12867	530	Hypothetical protein	chr5	-0.33	7.30	16.92	1.1e-03	1.9e-02
GL50803_7579	300	Kinase, NEK	chr5	-0.33	6.50	18.82	7.4e-04	1.5e-02
GL50803_92134	1171	Ankyrin repeat protein 1	chr5	-0.33	7.07	19.02	7.1e-04	1.4e-02
GL50803_16534	1028	Ankyrin repeat protein 1	chr5	-0.33	7.40	21.12	4.6e-04	1.1e-02
GL50803_16237	678	Sperm tail domain-containing protein	chr5	-0.33	7.35	16.06	1.4e-03	2.1e-02
GL50803_15149	1757	Hypothetical protein	chr3	-0.33	6.79	11.30	4.9e-03	4.3e-02
GL50803_11932	1296	Hypothetical protein	chr4	-0.33	7.07	21.39	4.3e-04	1.1e-02
GL50803_16760	589	Phenylalanyl-tRNA synthetase beta chain	chr1	-0.33	8.87	17.25	1.1e-03	1.8e-02
GL50803_15303	823	Transmembrane domain-containing protein	chr1	-0.33	5.65	11.59	4.5e-03	4.1e-02
GL50803_6590	380	RNA 3'-terminal phosphate cyclase-like protein	chr3	-0.33	5.59	17.00	1.1e-03	1.8e-02
GL50803_16574	1113	Hypothetical protein	chr5	-0.33	6.87	12.67	3.3e-03	3.4e-02
GL50803_21318	883	Hypothetical protein	chr4	-0.33	6.56	15.88	1.5e-03	2.2e-02
GL50803_10708	680	Sir2 family protein	chr4	-0.32	8.07	14.89	1.9e-03	2.5e-02
GL50803_14971	674	SMC family protein	chr2	-0.32	8.06	20.32	5.4e-04	1.2e-02
GL50803_9430	665	CAF1 family ribonuclease	chr3	-0.32	6.94	22.55	3.4e-04	9.4e-03
GL50803_32697	686	Methyltransferase domain-containing protein	chr4	-0.32	7.81	22.78	3.3e-04	9.2e-03
GL50803_24537	515	Hypothetical protein	chr4	-0.32	9.66	12.25	3.7e-03	3.7e-02
GL50803_10569	505	KRI1-like family protein	chr1	-0.32	7.17	15.11	1.8e-03	2.4e-02
GL50803_114885	768	Kinesin-associated protein	chr3	-0.32	6.82	20.22	5.5e-04	1.2e-02
GL50803_137695	860	Kinase, CMGC DYRK	chr1	-0.32	8.27	12.66	3.3e-03	3.4e-02
GL50803_10033	307	Hypothetical protein	chr5	-0.32	6.37	19.79	6.0e-04	1.3e-02
GL50803_16613	953	Hypothetical protein	chr2	-0.32	6.50	19.15	6.9e-04	1.4e-02
GL50803_104087	1111	High cysteine membrane protein	chr4	-0.32	6.82	14.67	2.0e-03	2.6e-02
GL50803_16371	676	Nucleolar GTP-binding protein 1, putative	chr4	-0.32	8.92	17.39	1.0e-03	1.8e-02
GL50803_91220	1144	Kinase, NEK	chr4	-0.32	8.05	13.98	2.3e-03	2.8e-02
GL50803_16902	994	Hypothetical protein	chr3	-0.32	7.55	13.00	3.0e-03	3.2e-02
GL50803_12035	231	Hypothetical protein	chr3	-0.32	7.92	13.25	2.8e-03	3.1e-02
GL50803_8604	172	Hypothetical protein	chr3	-0.32	5.74	18.78	7.5e-04	1.5e-02
GL50803_23389	1102	Hypothetical protein	chr5	-0.32	7.91	11.98	4.0e-03	3.8e-02
GL50803_92031	1025	RNA binding protein, putative	chr4	-0.32	7.00	11.60	4.5e-03	4.1e-02
GL50803_8982	1741	Hypothetical protein	chr3	-0.31	7.38	16.18	1.4e-03	2.1e-02
GL50803_113133	837	Hypothetical protein	chr1	-0.31	9.72	10.82	5.6e-03	4.6e-02
GL50803_11595	468	Glycosyl transferase family protein	chr4	-0.31	8.81	15.58	1.6e-03	2.3e-02
GL50803_23634	2015	Hypothetical protein	chr5	-0.31	5.49	13.21	2.9e-03	3.1e-02
GL50803_4838	740	Translation initiation factor eIF-2B delta subunit	chr3	-0.31	7.01	15.68	1.5e-03	2.2e-02
GL50803_112893	239	Hypothetical protein	chr1	-0.31	7.05	16.33	1.3e-03	2.0e-02
GL50803_14460	819	Ubiquitin carboxyl-terminal hydrolase	chr5	-0.31	9.33	14.93	1.8e-03	2.5e-02
GL50803_102056	2077	Hypothetical protein	chr5	-0.31	5.86	13.13	2.9e-03	3.2e-02
GL50803_113554	447	26S proteasome ATPase subunit S4, putative	chr3	-0.31	8.18	17.68	9.6e-04	1.7e-02
GL50803_96605	3208	Hypothetical protein	chr5	-0.31	7.97	10.85	5.6e-03	4.6e-02
GL50803_4257	792	CBF/Mak21 family protein	chr1	-0.31	7.72	18.89	7.3e-04	1.5e-02
GL50803_17058	1039	Hypothetical protein	chr5	-0.31	7.07	18.33	8.3e-04	1.6e-02
GL50803_6000	616	Amino acid transporter family	chr1	-0.31	6.51	17.78	9.3e-04	1.7e-02
GL50803_15956	617	WD40 repeat protein	chr1	-0.31	7.69	20.80	4.9e-04	1.2e-02
GL50803_8564	1680	Coiled-coil protein	chr5	-0.31	6.01	13.33	2.8e-03	3.1e-02
GL50803_5842	286	Hypothetical protein	chr3	-0.31	6.20	18.50	8.0e-04	1.5e-02
GL50803_16794	229	Hypothetical protein	chr5	-0.30	5.86	11.82	4.2e-03	3.9e-02
GL50803_11327	439	Hypothetical protein	chr2	-0.30	5.86	13.47	2.7e-03	3.1e-02
GL50803_60163	1017	TLD domain-containing protein	chr5	-0.30	7.65	11.54	4.6e-03	4.1e-02
GL50803_91761	584	Sec1, putative	chr2	-0.30	6.87	13.12	2.9e-03	3.2e-02
GL50803_42676	2467	Hypothetical protein	chr5	-0.30	6.96	13.87	2.4e-03	2.9e-02
GL50803_9720	1024	Ankyrin repeat protein 1	chr5	-0.30	8.82	13.14	2.9e-03	3.2e-02
GL50803_16671	612	DinF protein	chr4	-0.30	6.14	12.99	3.0e-03	3.2e-02
GL50803_6082	2658	Ankyrin repeat protein 3	chr4	-0.30	6.26	10.86	5.5e-03	4.6e-02
GL50803_2523	754	Hypothetical protein	chr4	-0.30	6.25	18.83	7.4e-04	1.5e-02
GL50803_115245	1080	Coiled-coil protein	chr3	-0.30	7.10	15.13	1.7e-03	2.4e-02
GL50803_14994	3070	Hypothetical protein	chr5	-0.30	6.98	10.41	6.4e-03	5.0e-02
GL50803_13133	526	Hypothetical protein	chr1	-0.30	7.78	16.77	1.2e-03	1.9e-02
GL50803_15566	352	Peter pan protein	chr4	-0.30	6.88	11.70	4.3e-03	4.0e-02
GL50803_13372	464	Spindle pole protein, putative	chr1	-0.30	7.81	15.86	1.5e-03	2.2e-02
GL50803_17569	459	Hypothetical protein	chr4	-0.30	5.40	13.56	2.6e-03	3.0e-02
GL50803_15991	1016	Hypothetical protein	chr4	-0.30	7.31	10.97	5.4e-03	4.6e-02
GL50803_14921	498	Hypothetical protein	chr5	-0.30	8.12	11.95	4.1e-03	3.8e-02
GL50803_61554	1094	Hypothetical protein	chr1	-0.30	7.53	14.42	2.1e-03	2.7e-02
GL50803_3867	498	Hypothetical protein	chr4	-0.30	5.94	14.44	2.1e-03	2.7e-02
GL50803_15988	1215	Hypothetical protein	chr5	-0.30	7.01	11.02	5.3e-03	4.5e-02
GL50803_10063	404	Hypothetical protein	chr5	-0.30	6.06	16.22	1.3e-03	2.1e-02
GL50803_104248	403	Hypothetical protein	chr4	-0.30	5.96	10.59	6.0e-03	4.8e-02
GL50803_33809	241	Hypothetical protein	chr5	-0.29	5.83	10.94	5.4e-03	4.6e-02
GL50803_7035	512	Hypothetical protein	chr1	-0.29	7.66	13.32	2.8e-03	3.1e-02
GL50803_14104	767	Putative serine esterase	chr3	-0.29	8.07	17.19	1.1e-03	1.8e-02
GL50803_8929	320	Metal-dependent phosphoesterase, putative	chr2	-0.29	6.58	13.00	3.0e-03	3.2e-02
GL50803_8427	342	Transcriptional repressor NOT4Hp, putative	chr5	-0.29	6.83	16.87	1.1e-03	1.9e-02
GL50803_17406	1638	Phosphoinositide-3-kinase, class 3	chr2	-0.29	7.50	12.04	3.9e-03	3.8e-02
GL50803_86855	1111	Ankyrin repeat protein 1	chr4	-0.29	6.40	11.59	4.5e-03	4.1e-02
GL50803_17074	876	Coiled-coil protein	chr4	-0.29	6.47	16.15	1.4e-03	2.1e-02
GL50803_9573	769	Hypothetical protein	chr4	-0.29	8.43	15.34	1.7e-03	2.4e-02
GL50803_11105	588	Hypothetical protein	chr5	-0.29	8.12	15.18	1.7e-03	2.4e-02
GL50803_5749	676	Hypothetical protein	chr4	-0.29	7.82	17.39	1.0e-03	1.8e-02
GL50803_5981	1168	Hypothetical protein	chr1	-0.29	6.67	16.40	1.3e-03	2.0e-02
GL50803_23235	952	Ankyrin repeat protein 1	chr5	-0.29	7.14	12.50	3.5e-03	3.5e-02
GL50803_8415	403	Nop53 (60S ribosomal biogenesis)	chr5	-0.29	7.64	17.20	1.1e-03	1.8e-02
GL50803_8195	835	Hypothetical protein	chr3	-0.29	7.32	15.04	1.8e-03	2.4e-02
GL50803_9803	348	La ribonucleoprotein, putative	chr5	-0.29	7.54	15.59	1.6e-03	2.3e-02
GL50803_14475	1143	Hypothetical protein	chr3	-0.29	7.91	11.54	4.6e-03	4.1e-02
GL50803_112787	1844	Hypothetical protein	chr4	-0.29	6.93	10.80	5.6e-03	4.7e-02
GL50803_4044	840	RING-finger domain-containing protein	chr4	-0.29	8.90	13.41	2.7e-03	3.1e-02
GL50803_11107	819	Ankyrin repeat protein 1	chr5	-0.29	7.53	19.41	6.5e-04	1.4e-02
GL50803_6212	620	RNA recognition motif-containing protein	chr5	-0.29	5.73	13.39	2.7e-03	3.1e-02
GL50803_36654	726	Hypothetical protein	chr2	-0.29	5.92	13.84	2.4e-03	2.9e-02
GL50803_103891	547	Chaperonin 60	chr2	-0.29	6.53	16.95	1.1e-03	1.9e-02
GL50803_112258	2222	Sec7 family protein	chr1	-0.28	6.85	10.48	6.2e-03	4.9e-02
GL50803_15972	1340	Ankyrin repeat protein 1	chr3	-0.28	6.50	11.78	4.2e-03	4.0e-02
GL50803_17427	578	CDP-diacylglycerol--serine O-phosphatidyltransferase	chr4	-0.28	7.90	15.69	1.5e-03	2.2e-02
GL50803_17386	1158	Ubiquitin-protein ligase E3A	chr2	-0.28	6.47	11.88	4.1e-03	3.9e-02
GL50803_11214	359	Kinase, AGC PKA	chr5	-0.28	7.54	10.96	5.4e-03	4.6e-02
GL50803_95653	800	Coiled-coil protein	chr5	-0.28	7.31	18.46	8.0e-04	1.5e-02
GL50803_14790	420	Hypothetical protein	chr1	-0.28	7.69	15.08	1.8e-03	2.4e-02
GL50803_87202	673	Putative TPR repeat family protein	chr1	-0.28	6.99	16.28	1.3e-03	2.1e-02
GL50803_17538	764	Phosphoprotein phosphatase 2A regulatory subunit	chr5	-0.28	7.00	13.99	2.3e-03	2.8e-02
GL50803_6709	518	Hypothetical protein	chr5	-0.28	7.46	10.97	5.4e-03	4.6e-02
GL50803_3564	738	Hypothetical protein	chr5	-0.28	6.69	14.97	1.8e-03	2.5e-02
GL50803_13838	380	SET domain-containing protein	chr1	-0.28	4.95	11.19	5.0e-03	4.4e-02
GL50803_6007	1015	Ankyrin repeat protein 1	chr2	-0.28	8.45	13.84	2.4e-03	2.9e-02
GL50803_15251	294	Hypothetical protein	chr5	-0.28	9.08	11.87	4.1e-03	3.9e-02
GL50803_89050	2057	CPSF A subunit-containing protein	chr2	-0.27	7.63	11.19	5.0e-03	4.4e-02
GL50803_11714	464	Ankyrin repeat protein 1	chr2	-0.27	6.34	12.11	3.9e-03	3.8e-02
GL50803_16425	1066	Kinesin-5	chr2	-0.27	6.72	11.72	4.3e-03	4.0e-02
GL50803_15306	1452	Ankyrin repeat protein 1	chr1	-0.27	6.68	16.28	1.3e-03	2.1e-02
GL50803_8146	443	Basal body protein, BBS5	chr5	-0.27	6.14	14.41	2.1e-03	2.7e-02
GL50803_24425	455	PPPDE putative peptidase domain-containing protein	chr5	-0.27	7.58	12.56	3.4e-03	3.5e-02
GL50803_28779	345	Leucine-rich repeat protein	chr4	-0.27	6.48	10.57	6.0e-03	4.8e-02
GL50803_14948	766	Hypothetical protein	chr4	-0.27	5.35	11.38	4.8e-03	4.2e-02
GL50803_11186	273	RNA binding protein, putative	chr5	-0.27	8.27	10.46	6.3e-03	5.0e-02
GL50803_12889	390	Hypothetical protein	chr5	-0.27	4.91	10.71	5.8e-03	4.7e-02
GL50803_112811	705	Myotubularin-like phosphatase	chr4	-0.27	8.14	11.77	4.3e-03	4.0e-02
GL50803_16159	376	Hypothetical protein	chr3	-0.27	8.05	14.52	2.0e-03	2.7e-02
GL50803_113603	924	Ankyrin repeat protein 3	chr1	-0.27	6.83	14.13	2.2e-03	2.7e-02
GL50803_4768	594	Hypothetical protein	chr5	-0.27	5.98	14.15	2.2e-03	2.7e-02
GL50803_16975	1491	DNA topoisomerase II	chr5	-0.27	8.36	11.41	4.7e-03	4.2e-02
GL50803_15450	930	Hypothetical protein	chr4	-0.27	5.86	11.28	4.9e-03	4.3e-02
GL50803_22394	337	Cyclin	chr2	-0.27	6.17	10.90	5.5e-03	4.6e-02
GL50803_15342	470	Hypothetical protein	chr5	-0.26	6.59	12.51	3.5e-03	3.5e-02
GL50803_60748	522	Hypothetical protein	chr4	-0.26	6.35	10.81	5.6e-03	4.6e-02
GL50803_16129	685	Translation initiation factor	chr5	-0.26	7.26	15.96	1.4e-03	2.2e-02
GL50803_7890	1367	Transcriptional regulator ATRX, putative	chr5	-0.26	5.88	13.09	3.0e-03	3.2e-02
GL50803_3951	275	Hypothetical protein	chr2	-0.26	6.98	11.62	4.4e-03	4.1e-02
GL50803_4149	440	Homing endonuclease	chr4	-0.26	8.51	11.21	5.0e-03	4.4e-02
GL50803_15377	753	Metallocarboxypeptidase, M14 family protein	chr5	-0.26	6.81	13.65	2.6e-03	3.0e-02
GL50803_15985	263	Hypothetical protein	chr4	-0.26	5.91	13.59	2.6e-03	3.0e-02
GL50803_17119	767	Putative zinc-RING and/or ribbon domain-containing protein	chr5	-0.26	7.32	14.20	2.2e-03	2.7e-02
GL50803_5648	888	Hypothetical protein	chr5	-0.26	6.84	14.71	1.9e-03	2.6e-02
GL50803_89347	2076	DNA-directed RNA polymerase II largest subunit RPB1	chr1	-0.26	7.73	11.98	4.0e-03	3.8e-02
GL50803_13616	484	Glycine-rich protein	chr5	-0.26	6.96	13.66	2.5e-03	3.0e-02
GL50803_5171	422	Ankyrin repeat protein 1	chr5	-0.26	6.90	13.49	2.7e-03	3.1e-02
GL50803_16558	2259	Phosphatidylinositol 4-kinase	chr4	-0.26	6.85	11.06	5.2e-03	4.5e-02
GL50803_7877	542	Hypothetical protein	chr4	-0.26	6.27	11.11	5.2e-03	4.4e-02
GL50803_13310	321	Hypothetical protein	chr1	-0.26	7.33	13.31	2.8e-03	3.1e-02
GL50803_14223	302	Kinase, NEK	chr5	-0.26	7.39	10.69	5.8e-03	4.8e-02
GL50803_15545	624	Hypothetical protein	chr1	-0.26	6.38	13.67	2.5e-03	3.0e-02
GL50803_101168	1121	Ankyrin repeat protein 1	chr4	-0.26	7.80	10.82	5.6e-03	4.6e-02
GL50803_16161	837	Kinesin-16	chr5	-0.26	6.90	12.93	3.1e-03	3.2e-02
GL50803_14277	1025	N-acetyltransferase-like protein	chr5	-0.26	8.01	13.12	2.9e-03	3.2e-02
GL50803_8713	865	Lipase	chr4	-0.26	6.30	11.85	4.2e-03	3.9e-02
GL50803_8445	597	Kinase, NEK	chr5	-0.26	8.72	11.41	4.7e-03	4.2e-02
GL50803_13479	531	Kinase, NEK	chr5	-0.26	6.50	15.71	1.5e-03	2.2e-02
GL50803_21662	1920	Coiled-coil protein	chr3	-0.25	7.24	11.30	4.9e-03	4.3e-02
GL50803_22204	582	Methionyl-tRNA synthetase	chr1	-0.25	8.10	14.43	2.1e-03	2.7e-02
GL50803_14608	618	Rho GAP, putative	chr2	-0.25	6.89	12.91	3.1e-03	3.2e-02
GL50803_14543	769	LMBR1-like membrane protein	chr5	-0.25	7.22	11.91	4.1e-03	3.9e-02
GL50803_15101	310	Alpha-17 giardin	chr5	-0.25	7.50	12.97	3.1e-03	3.2e-02
GL50803_17566	643	Kinase, CAMK CAMKL	chr4	-0.25	7.39	10.78	5.7e-03	4.7e-02
GL50803_16660	831	Intraflagellar transport protein IFT88	chr4	-0.25	7.68	11.37	4.8e-03	4.2e-02
GL50803_10079	744	Hypothetical protein	chr5	-0.25	6.37	11.36	4.8e-03	4.2e-02
GL50803_15581	342	WD40 repeat protein	chr5	-0.25	7.46	10.79	5.7e-03	4.7e-02
GL50803_16192	601	Hypothetical protein	chr5	-0.25	7.54	12.10	3.9e-03	3.8e-02
GL50803_8883	460	Hypothetical protein	chr4	-0.25	6.72	11.94	4.1e-03	3.8e-02
GL50803_7663	513	Hypothetical protein	chr2	-0.25	6.63	12.45	3.5e-03	3.5e-02
GL50803_23597	703	Hypothetical protein	chr4	-0.24	7.26	10.64	5.9e-03	4.8e-02
GL50803_16500	716	WD-repeat protein	chr4	-0.24	7.52	13.26	2.8e-03	3.1e-02
GL50803_15548	1047	Kinase	chr1	-0.24	6.23	14.29	2.2e-03	2.7e-02
GL50803_13007	467	Zinc finger domain-containing protein	chr4	-0.24	7.38	10.95	5.4e-03	4.6e-02
GL50803_90418	971	Alpha/beta hydrolase	chr1	-0.24	6.47	10.41	6.3e-03	5.0e-02
GL50803_33989	312	Hypothetical protein	chr3	-0.24	7.20	11.57	4.5e-03	4.1e-02
GL50803_32938	988	Hypothetical protein	chr3	-0.24	7.71	11.73	4.3e-03	4.0e-02
GL50803_16288	400	Hypothetical protein	chr3	-0.23	7.60	13.46	2.7e-03	3.1e-02
GL50803_17149	493	GTP-binding protein	chr5	-0.23	7.80	13.08	3.0e-03	3.2e-02
GL50803_101594	1059	CCAAT-box-binding transcription factor	chr2	-0.23	7.40	10.57	6.1e-03	4.8e-02
GL50803_113662	1021	Hypothetical protein	chr3	-0.23	6.80	11.12	5.1e-03	4.4e-02
GL50803_5294	826	Ribosome biogenesis protein	chr4	-0.23	7.58	10.83	5.6e-03	4.6e-02
GL50803_17531	471	Hypothetical protein	chr5	-0.23	6.64	12.01	4.0e-03	3.8e-02
GL50803_5167	491	Hypothetical protein	chr3	-0.23	7.20	10.61	6.0e-03	4.8e-02
GL50803_17393	326	Nucleotidyl transferase, putative	chr2	-0.22	7.53	10.56	6.1e-03	4.8e-02
GL50803_8125	925	Hypothetical protein	chr5	-0.21	7.04	10.74	5.8e-03	4.7e-02
