# Supplementary material for: High Cysteine Membrane Proteins (HCMPs) Are Up-Regulated During Giardia-Host Cell Interactions
Source: Front Genet. 2020 Aug 18;11:913. doi: 10.3389/fgene.2020.00913 (PMC7461913; doi:10.3389/fgene.2020.00913)
Supplement: Supplementary file 8 [file Table_8.XLSX]

## Sheet: HCMPs
Gene ID	Description	Encystation (Einarsson et al., 2016)						Interaction with IECs (This study)				Medium stress				Oxidative stress (Mayeeh et al. 2015)		HDAC Inhibitor (Sonda et al., 2010)
								Fold change				Fold change				Fold change		Fold Change
		Troph_FPKM	1.5h_FPKM	7h_FPKM	22h_FPKM	cyst_FPKM		1.5hrs	3hrs	4.5hrs		M199 vs TYDK 2.5 hr (Ferella et al 2014)		TYDK-Iron vs TYDK	TYDK+Chelator vs TYDK			Trophozoites	Encystation
GL50803_101805	High cysteine membrane protein Group 1	32.4806	34.4365	30.5699	34.2695	66.7567		1.6	1.42405	1.3566		5.87				0.905243
GL50803_103454	High cysteine membrane protein Group 1	64.9337	133.14	165.859	87.2309	130.069								1.8		0.726951
GL50803_10659	High cysteine membrane protein Group 1	7.78796	5.41518	5.66078	7.9204	7.87603		1.9	2.39496	3.05252						0.969887		4.97	4.16
GL50803_112126	High cysteine membrane protein Group 3	10.8452	7.30195	12.2997	14.2576	8.2416										0.927293
GL50803_112135	High cysteine membrane protein VSP-like	5.71045	8.26574	4.83503	6.38154	6.29217		0.5	0.3	0.3				1.57		0.578521		14.88	8.99
GL50803_112305	High cysteine membrane protein VSP-like	1.66866	1.46718	0.831757	1.93698	4.74449		NA	1.31951	1.79005						0.669158		10.1	9.36
GL50803_112432	High cysteine membrane protein Group 5	48.3578	51.6592	104.639	114.51	59.6177		1.9	1.85318	1.97247					1.16	0.998248
GL50803_112584	High cysteine membrane protein VSP-like	3.89843	2.64678	1.30672	3.99153	5.66286		1.3	1.31951	1.28343						0.641492
GL50803_112633	High cysteine membrane protein EGF-like	9.64134	6.43577	6.45988	10.5967	6.94027		NA	NA	1.15669						0.83983
GL50803_112673	High cysteine membrane protein VSP-like	9.32773	10.0745	5.05434	5.3933	2.55639										1.59826		23.83	19.4
GL50803_112828	High cysteine membrane protein Group 4	10.069	10.5321	10.7828	8.05945	3.22471		1.6	1.94531	2.2974						0.704895
GL50803_11309	High cysteine membrane protein Group 1	64.8172	253.521	183.768	95.1192	29.0708		NA	2.47942	3.20428				2.27	2.89	0.886663
GL50803_113213	High cysteine membrane protein EGF-like	3.88676	1.91286	2.05403	8.11167	11.8721										0.830285
GL50803_113297	High cysteine membrane protein VSP-like	2.74052	1.6658	0.828239	1.30647	2.90122										0.497838
GL50803_113319	High cysteine membrane protein TMK-like	2.35026	1.15805	2.08437	4.99288	1.93442										0.558055
GL50803_113416	High cysteine membrane protein TMK-like	1.61736	0.538072	0.885367	3.78028	1.36032		NA	1.48452	1.55833						0.70136
GL50803_113512	High cysteine membrane protein Group 6, VSP-2	12.4995	17.017	20.1488	34.5636	212.964		NA	NA	0.8						0.987844		7.78	7.9
GL50803_113531	High cysteine membrane protein EGF-like	11.2408	7.31839	17.4675	25.8511	5.90982		1.9	1.68179	1.56917						0.506583
GL50803_113801	High cysteine membrane protein VSP-like	10.5059	7.29877	5.93207	12.4902	81.8154		0.7	0.773782	NA						0.611717
GL50803_113836	High cysteine membrane protein EGF-like	10.1879	5.46807	8.95962	13.808	1.23527										0.549789
GL50803_113987	High cysteine membrane protein Group 3	11.9106	14.868	22.0116	15.0582	4.64739		1.9	1.59107	1.45397				1.79		0.627283
GL50803_114042	High cysteine membrane protein Group 4	13.0961	9.48722	8.58456	9.95055	2.31153		NA	NA	0.817902						0.884453
GL50803_114089	High cysteine membrane protein Group 4	3.07811	2.63307	1.60504	4.09598	5.84454		NA	2.2974	3.65533						0.880046
GL50803_114180	High cysteine membrane protein TMK-like	1.24303	0.914271	2.12972	5.89435	1.93335										0.555862
GL50803_114470	High cysteine membrane protein Group 6	5.05192	5.17854	5.82806	5.85112	34.7796		1.3	1.49485	1.45397						0.817435		2.88	3.68
GL50803_114617	High cysteine membrane protein Group 4	16.44	16.4001	16.5109	14.5535	2.92832									1.24	0.852617
GL50803_114626	High cysteine membrane protein EGF-like	8.42917	5.72907	14.7958	21.5213	4.92168		1.4	NA	NA						0.526838
GL50803_114852	High cysteine membrane protein VSP-like	7.1657	7.27227	7.03156	12.0495	13.9596		NA	0.790041	0.757858						0.582587
GL50803_114891	High cysteine membrane protein Group 3	6.19312	5.20747	8.11426	6.36503	1.87355		1.3	1.70527	1.61328						0.894929
GL50803_114930	High cysteine membrane protein Group 4	12.0688	10.8403	5.08179	8.06031	2.15844		0.6	0.543367	0.5						1.45049		26.21	18.05
GL50803_114991	High cysteine membrane protein EGF-like	4.06459	4.91722	3.69298	4.03134	8.91551		1.9	NA	NA				1.55		0.504482
GL50803_115066	High cysteine membrane protein VSP-like	12.4083	12.1655	11.8737	33.9778	14.8988		2.5	2.92817	3.53081				1.69	0.69	0.41529		5.43	4.96
GL50803_137672	High cysteine membrane protein VSP-like	10.7167	12.1795	9.24633	16.1528	11.831		0.8	0.687771	0.742262		11.26				0.738387
GL50803_137715	High cysteine membrane protein Group 5	43.0346	40.332	80.4231	97.6998	24.0164		1.6	1.51572	1.55833						1.06761
GL50803_137727	High cysteine membrane protein EGF-like	7.21381	3.86784	9.05202	13.6198	24.3502		4	4.38	4.57						0.585537
GL50803_14017	High cysteine membrane protein Group 2	148.21	123.524	77.4547	85.6695	40.1533		1.1	NA	NA					0.65	0.927211
GL50803_15008	High cysteine membrane protein Group 1	11.9132	11.0122	16.2528	16.3588	10.5437		NA	NA	0.8						0.956609
GL50803_15250	High cysteine membrane protein Group 6	117.998	129.893	118.925	66.612	52.0562		2.3	2.77022	2.58471		2.61				1.02498			2.31
GL50803_15317	High cysteine membrane protein Group 1	46.3813	36.8056	88.3277	106.37	39.4503		1.9	1.95884	1.95884		2.17		1.62		0.457679
GL50803_15475	High cysteine membrane protein Group 2	119.385	117.997	91.1645	139.681	46.2377		NA	0.888843	0.858565						1.01762
GL50803_15521	High cysteine membrane protein Group 2	1.87938	1.7051	1.34338	2.52796	1.07674										0.733497
GL50803_16318	High cysteine membrane protein Group 1	11.0188	15.0125	37.454	45.4573	17.772										0.64584
GL50803_16374	High cysteine membrane protein Group 2	36.3098	57.791	29.7809	25.9752	51.2914		1.5	1.65864	1.81504						1.07946
GL50803_16716	High cysteine membrane protein Group 5	89.3989	105.35	68.8681	59.3515	16.6137		NA	0.628507	0.550953				1.34	0.78	0.640401
GL50803_16721	High cysteine membrane protein Group 2	207.388	150.874	122.399	85.7264	25.8366		NA	NA	0.8						1.142
GL50803_16842	High cysteine membrane protein Group 2	98.4567	127.855	128.204	129.205	49.4791		NA	0.823591	NA						0.851393
GL50803_16936	High cysteine membrane protein EGF-like	4.73886	5.72254	6.21445	8.05826	11.81		1.3	1.20581	1.46409				1.65		0.459995
GL50803_17328	High cysteine membrane protein Group 2	26.261	14.1204	9.2804	41.7443	16.071		1.5	1.43396	1.45397						0.798479
GL50803_21321	High cysteine membrane protein Group 5	47.9061	111.009	74.3231	61.1633	13.1705		1.6	1.26576	1.31951				1.27		0.720159
GL50803_22547	High cysteine membrane protein Group 2	11.0105	8.32702	7.03047	8.18489	11.495		2.6	2.8481	2.94854						1.02903
GL50803_24880	High cysteine membrane protein Group 2	31.8963	66.8815	92.5554	68.993	32.4237								2.36		0.591863
GL50803_25816	High cysteine membrane protein Group 1	12.0694	11.179	37.0024	33.4692	9.20814		NA	1.43396	1.61328				1.69	2.83	1.09372		2.47	3.15
GL50803_27717	High cysteine membrane protein Group 3	20.3281	21.8555	37.8931	40.0196	4.31618								1.43		0.692407
GL50803_32607	High cysteine membrane protein Group 1	7.47017	6.27452	8.7164	11.4734	3.61598		0.6	0.737135	NA						1.2072
GL50803_39904	High cysteine membrane protein Group 2	51.7724	79.0861	35.4802	35.9146	53.6484		1.2	1.17283	1.18921						0.799657
GL50803_41942	High cysteine membrane protein Group 6	202.041	215.016	120.29	79.2874	51.2167										0.948298
GL50803_7715	High cysteine membrane protein Group 1	57.8774	31.3948	52.6984	47.3564	18.0031		1.9	2.14355	2.63902						0.484275
GL50803_91099	High cysteine membrane protein Group 2	4.53782	3.64153	3.45247	3.67115	0.980732		1.5	1.39474	1.33793						0.522255
GL50803_91707	High cysteine membrane protein Group 1	24.7753	17.2347	20.8538	28.4338	80.7971		NA	NA	1.72907					0.75	0.81891		6.44	4.25
GL50803_9620	High cysteine membrane protein Group 2	41.5359	28.6351	21.9269	18.6654	17.6361		2.3011	3.22657	3.29436						0.997693		-2.15
GL50803_40376	High cysteine non-variant cyst protein, HCNCp	13.5168	8.82178	70.7567	167.623	126.356
GL50803_101589	High cysteine membrane protein							1.4	1.50525	1.55833					1.21	0.984021
GL50803_101832	High cysteine membrane protein							NA	NA	1.41421						0.805076
GL50803_114161	High cysteine membrane protein EGF-like															0.824428
GL50803_137691	High cysteine membrane protein							NA	1.36604	1.67018						0.612986
GL50803_14086	High cysteine membrane protein							1.1	1.1487	1.1487						1.19498
GL50803_17380	High cysteine membrane protein							0.6	0.539614	0.517632						0.990872
GL50803_17476	High cysteine membrane protein							NA	NA	1.49485						0.597224
GL50803_25013	High cysteine membrane protein							NA	NA	1.37554						1.02093
GL50803_25238	High cysteine membrane protein							1.4	1.41421	1.36604						0.884194
GL50803_29147	High cysteine membrane protein							0.7	0.496546	0.447513						1.3662
GL50803_50041	High cysteine membrane protein Group 4							0.7	0.463294	0.392292
GL50803_50110	High cysteine membrane protein
GL50803_5954	High cysteine membrane protein VSP-like															0.868689
GL50803_60960	High cysteine membrane protein
GL50803_61452	High cysteine membrane protein
GL50803_7748	High cysteine membrane protein							0.5	0.550953	0.503478						0.59882
GL50803_87706	High cysteine membrane protein Group 3							1.3	1.42405	1.26576						0.819246
GL50803_d15250	High cysteine membrane protein Group 6							3.2	4.26	3.92
GL50803_d50221	High cysteine membrane protein Group 1							1.5	NA	NA
GL50803_103943	High cysteine membrane protein Group 3							1.2	NA	NA				1.45		0.691694
GL50803_16158	High cysteine membrane protein							0.8	0.806642	0.726986						0.701066
GL50803_16454	High cysteine membrane protein							0.8	0.707107	0.687771						0.983044
GL50803_17212	High cysteine membrane protein							NA	0.466516	0.327598
GL50803_50127	High cysteine membrane protein EGF-like							NA	NA	0.712025
GL50803_50332	High cysteine membrane protein							0.8	0.840896	NA
GL50803_6372	High cysteine membrane protein							0.8	0.76313	0.757858				1.72		0.498621
GL50803_6679	High cysteine membrane protein							1.3	NA	NA						1.04458
GL50803_94003	High cysteine membrane protein							0.8	0.673617	0.641713						1.04317
GL50803_104087	High cysteine membrane protein														0.8	0.707225
GL50803_114625	High cysteine membrane protein															0.679697
GL50803_115158	High cysteine membrane protein															1.14367
GL50803_114888	High cysteine membrane protein															0.599245
GL50803_14324	High cysteine membrane protein															1.06264
GL50803_14783	High cysteine membrane protein															1.05203
GL50803_14791	High cysteine membrane protein															0.824061
GL50803_50233	High cysteine membrane protein Group 1
GL50803_60030	High cysteine membrane protein EGF-like
GL50803_6509	High cysteine membrane protein							0.9	0.8	0.9						0.867788
GL50803_9003	High cysteine membrane protein															1.25352
GL50803_50221	High cysteine membrane protein Group 1
GL50803_11692	High cysteine membrane protein															0.940605
GL50803_50380	High cysteine membrane protein Group 5
